# Supplementary material for: SUMO Modification of Histone Demethylase KDM4A in Kaposi’s Sarcoma-Associated Herpesvirus-Induced Primary Effusion Lymphoma
Source: J Virol. 2022 Aug 1;96(16):e00755-22. doi: 10.1128/jvi.00755-22 (PMC9400493; doi:10.1128/jvi.00755-22)
Supplement: Supplemental file 2 — Table S1. Download jvi.00755-22-s0002.xlsx, XLSX file, 2.8 MB [file jvi.00755-22-s0002.xlsx]

## Sheet: WT
Table S1. scRNA-seq data of TREx-MH-K-Rta-shKDM4A-KDM4A-WT BCBL-1 cells
FeatureID	FeatureName	Cluster 1 Average	Cluster 1 Log2 Fold Change	Cluster 1 P-Value	Cluster 2 Average	Cluster 2 Log2 Fold Change	Cluster 2 P-Value	Cluster 3 Average	Cluster 3 Log2 Fold Change	Cluster 3 P-Value
HHV8_4_gene-HHV8GK18_gp04	HHV8_4_ORF7	0.698139	-4.10354	6.2206e-227	19.7877	2.41234	1.47086e-71	8.39942	0.723804	3.49728e-09
HHV8_4_gene-HHV8GK18_gp78	HHV8_4_gene-HHV8GK18_gp78	0.406919	-4.14312	2.13068e-226	11.5741	2.34896	3.04106e-66	5.16429	0.796324	1.08754e-10
HHV8_4_gene-HHV8GK18_gp43	HHV8_4_ORF39	0.438675	-3.9192	1.21201e-216	10.0312	2.15414	1.55607e-57	5.06871	0.939151	5.46352e-15
HHV8_4_gene-HHV8GK18_gp31	HHV8_4_ORF27	0.319529	-4.37559	4.37206e-208	12.8844	2.95487	3.50317e-92	3.74323	0.222885	0.160598
HHV8_4_gene-HHV8GK18_gp59	HHV8_4_ORF55	0.546498	-3.80844	5.74694e-198	12.49	2.34532	3.23374e-66	5.42197	0.719992	5.69856e-09
HHV8_4_gene-HHV8GK18_gp56	HHV8_4_ORF52	4.06107	-3.63013	1.45051e-196	63.9812	1.69985	5.07097e-36	43.9404	1.30091	1.19697e-28
HHV8_4_gene-HHV8GK18_gp68	HHV8_4_ORF58	17.2991	-3.41682	4.34314e-181	217.641	1.49951	2.46721e-28	169.519	1.42004	8.39345e-35
HHV8_4_gene-HHV8GK18_gp66	HHV8_4_ORF61	0.168134	-3.87647	1.54308e-174	3.34237	1.87131	2.7694e-38	2.06984	1.20511	1.83753e-21
HHV8_4_gene-HHV8GK18_gp79	HHV8_4_gene-HHV8GK18_gp79	16.3548	-3.385	1.55157e-170	354.255	3.0218	2.4253e-121	85.8832	-0.130618	0.439552
HHV8_4_gene-HHV8GK18_gp03	HHV8_4_ORF6	0.204814	-3.66627	8.85785e-163	3.59567	1.89817	7.61721e-40	2.14325	1.12273	6.05471e-19
HHV8_4_gene-HHV8GK18_gp47	HHV8_4_ORF44	0.0509572	-4.62822	1.24868e-162	2.45459	2.9785	1.21703e-79	0.715308	0.245706	0.15446
GRCh38_ENSG00000188042	GRCh38_ARL4C	5.85073	3.22876	1.07954e-160	0.10891	-5.15126	8.38544e-106	0.862499	-2.39302	8.44802e-72
HHV8_4_gene-HHV8GK18_gp63	HHV8_4_vIRF-4	1.78252	-3.20649	3.58481e-157	21.2729	1.67531	1.55194e-34	14.2251	1.18361	1.55766e-23
HHV8_4_gene-HHV8GK18_gp76	HHV8_4_ORF65	0.697154	-3.58535	1.93914e-152	12.3382	2.04742	1.1865e-42	6.53259	0.953673	7.49573e-13
HHV8_4_gene-HHV8GK18_gp70	HHV8_4_ORF59	7.78612	-3.11581	2.56002e-151	81.9711	1.52077	1.38266e-28	60.7916	1.29129	3.34185e-28
HHV8_4_gene-HHV8GK18_gp53	HHV8_4_ORF49	1.18088	-3.13787	9.35331e-144	14.749	1.88141	6.84648e-42	8.37954	0.962656	3.34631e-15
GRCh38_ENSG00000155307	GRCh38_SAMSN1	2.86468	2.94301	8.04041e-135	0.0899331	-4.41874	1.08338e-81	0.503124	-2.14545	1.21772e-58
HHV8_4_gene-HHV8GK18_gp11	HHV8_4_K3	13.7149	-2.85538	1.86353e-132	111.058	1.29983	3.7596e-21	93.7883	1.37776	1.06369e-32
GRCh38_ENSG00000132872	GRCh38_SYT4	1.62571	3.07608	2.25814e-131	0.0429038	-4.64277	2.64972e-77	0.261885	-2.26708	9.9061e-59
HHV8_4_gene-HHV8GK18_gp72	HHV8_4_ORF64	0.175519	-3.76824	1.67747e-127	4.33741	2.6467	6.80213e-61	1.49446	0.400709	0.0106308
HHV8_4_gene-HHV8GK18_gp13	HHV8_4_K4	0.757466	-2.92807	1.18783e-126	8.27302	1.86821	4.64301e-41	4.60534	0.890069	4.10647e-13
HHV8_4_gene-HHV8GK18_gp58	HHV8_4_ORF54	0.734572	-2.87703	1.2968e-126	6.25654	1.37821	1.53001e-22	5.00027	1.31917	2.41087e-28
HHV8_4_gene-HHV8GK18_gp26	HHV8_4_ORF22	0.127024	-3.57559	1.86476e-126	2.97852	2.87299	4.38551e-81	0.839942	0.102611	0.62164
HHV8_4_gene-HHV8GK18_gp62	HHV8_4_vIRF-1	22.8717	-2.78347	3.69662e-123	139.915	0.827642	1.32889e-08	165.614	1.73425	1.61278e-50
GRCh38_ENSG00000124575	GRCh38_HIST1H1D	1.54743	2.95494	1.30383e-119	0.0660059	-3.96608	1.63604e-63	0.26112	-2.20703	1.09275e-54
HHV8_4_gene-HHV8GK18_gp02	HHV8_4_ORF4	0.217122	-3.13122	1.30383e-119	3.73016	2.76968	2.23242e-84	1.05824	0.0468501	0.870752
GRCh38_ENSG00000078142	GRCh38_PIK3C3	11.3081	2.69121	3.96076e-119	0.415837	-4.22878	2.00652e-87	2.36919	-1.89401	1.38471e-48
HHV8_4_gene-HHV8GK18_gp38	HHV8_4_ORF34	0.123331	-3.3731	2.52385e-116	1.36962	1.28926	1.99356e-15	1.23869	1.59559	6.79514e-32
GRCh38_ENSG00000132640	GRCh38_BTBD3	1.4076	2.84502	8.72614e-114	0.0437289	-4.43133	1.31153e-71	0.26609	-2.03833	1.7304e-48
GRCh38_ENSG00000144161	GRCh38_ZC3H8	2.74283	2.65416	1.91206e-112	0.0734316	-4.68206	3.84142e-87	0.60329	-1.81902	7.74897e-44
GRCh38_ENSG00000184357	GRCh38_HIST1H1B	1.39406	2.77264	5.13662e-109	0.0297027	-4.97519	8.67679e-80	0.284441	-1.92414	6.0355e-44
HHV8_4_gene-HHV8GK18_gp46	HHV8_4_ORF42	0.440891	-2.92521	4.07567e-108	5.67156	2.28948	2.82526e-54	2.27515	0.469521	0.000639923
GRCh38_ENSG00000184677	GRCh38_ZBTB40	1.10161	2.81099	2.70239e-107	0.0247522	-4.88572	2.01926e-73	0.217919	-1.96877	4.87287e-44
HHV8_4_gene-HHV8GK18_gp28	HHV8_4_ORF23	0.0396334	-4.33512	4.36893e-107	1.86797	3.67262	4.05783e-91	0.311968	-0.558659	0.00413973
GRCh38_ENSG00000176406	GRCh38_RIMS2	1.29289	2.75154	1.73778e-106	0.0792071	-3.46337	1.24838e-53	0.243916	-2.05387	1.55804e-48
GRCh38_ENSG00000034677	GRCh38_RNF19A	2.32729	2.57901	6.89122e-106	0.0965336	-4.05882	3.07103e-72	0.524916	-1.78893	3.73088e-42
GRCh38_ENSG00000129116	GRCh38_PALLD	2.78935	2.53371	1.40844e-103	0.122936	-3.97927	1.81512e-72	0.647639	-1.74838	7.9376e-41
GRCh38_ENSG00000116785	GRCh38_CFHR3	1.58804	2.58106	2.24695e-103	0.102309	-3.41536	5.66709e-55	0.340641	-1.87058	1.15051e-42
GRCh38_ENSG00000001626	GRCh38_CFTR	0.500956	3.11784	8.10863e-103	0.0140263	-4.4977	1.82461e-51	0.0776096	-2.31958	2.5053e-47
GRCh38_ENSG00000154767	GRCh38_XPC	1.67174	2.55903	2.33272e-102	0.05528	-4.38263	5.05918e-74	0.389195	-1.73933	2.70928e-39
HHV8_4_gene-HHV8GK18_gp19	HHV8_4_ORF16	1.65623	-2.49017	7.13011e-101	10.4001	1.22238	3.22884e-18	8.80009	1.2632	8.16417e-27
GRCh38_ENSG00000127337	GRCh38_YEATS4	1.96124	2.51997	2.14524e-100	0.0825074	-4.04443	5.07774e-70	0.461834	-1.72688	3.91218e-39
GRCh38_ENSG00000069667	GRCh38_RORA	1.3692	2.63647	3.39507e-100	0.0874578	-3.41843	1.61283e-53	0.281383	-1.93184	3.77251e-44
GRCh38_ENSG00000113810	GRCh38_SMC4	14.2803	2.42878	2.05267e-99	0.838275	-3.5839	4.37216e-72	3.49243	-1.68023	2.38477e-39
GRCh38_ENSG00000135521	GRCh38_LTV1	1.2023	2.65266	2.99005e-99	0.033828	-4.59143	1.55516e-71	0.263796	-1.82215	2.84758e-39
GRCh38_ENSG00000109920	GRCh38_FNBP4	1.71802	2.5108	1.41908e-98	0.0965336	-3.62501	4.95789e-60	0.396076	-1.76328	4.45567e-40
GRCh38_ENSG00000154438	GRCh38_ASZ1	8.89881	2.38085	1.53855e-95	0.405111	-3.96136	2.08496e-79	2.31223	-1.58718	2.19623e-35
GRCh38_ENSG00000137265	GRCh38_IRF4	7.54955	2.38226	2.15295e-95	0.519797	-3.35631	1.42093e-62	1.87792	-1.65993	2.56016e-38
GRCh38_ENSG00000165966	GRCh38_PDZRN4	2.29726	2.42992	4.2601e-95	0.0981838	-4.03684	8.38905e-72	0.578058	-1.63169	1.12171e-35
HHV8_4_gene-HHV8GK18_gp12	HHV8_4_ORF70	1.28747	-2.44936	1.45064e-92	6.92567	0.960262	8.27666e-11	7.08273	1.45489	1.35263e-33
GRCh38_ENSG00000121152	GRCh38_NCAPH	1.29067	2.44412	5.78303e-91	0.066831	-3.74892	3.73203e-59	0.315791	-1.67531	2.16451e-34
GRCh38_ENSG00000260372	GRCh38_AQP4-AS1	0.73408	2.63022	5.14935e-89	0.0198018	-4.63153	7.1981e-62	0.164012	-1.7944	6.04124e-35
GRCh38_ENSG00000164543	GRCh38_STK17A	3.11184	2.28926	1.52054e-86	0.129537	-4.10026	3.26042e-76	0.871292	-1.47741	2.79095e-30
GRCh38_ENSG00000204237	GRCh38_OXLD1	2.3396	2.29659	3.21936e-86	0.108085	-3.94529	3.01408e-70	0.646492	-1.49819	9.42833e-31
GRCh38_ENSG00000029363	GRCh38_BCLAF1	4.05073	2.26322	6.17189e-86	0.252473	-3.5191	1.35135e-64	1.1175	-1.50767	7.8411e-32
GRCh38_ENSG00000161405	GRCh38_IKZF3	2.30194	2.2923	1.2133e-85	0.146863	-3.47671	8.01827e-60	0.619347	-1.54408	2.40629e-32
GRCh38_ENSG00000127914	GRCh38_AKAP9	12.1913	2.22975	3.38959e-85	1.07837	-3.01373	7.4998e-56	3.30357	-1.54479	7.56119e-34
GRCh38_ENSG00000150636	GRCh38_CCDC102B	0.96031	2.46917	5.28513e-85	0.0957086	-2.78789	1.28769e-38	0.209125	-1.86272	2.19704e-39
HHV8_4_gene-HHV8GK18_gp18	HHV8_4_K7	6.98557	-2.32554	5.28513e-85	56.6025	2.00959	1.57921e-48	25.0148	0.443785	0.000427066
HHV8_4_gene-HHV8_gs01	HHV8_4_gene-HHV8_gs01	3910.3	-2.18846	6.36638e-85	23522.8	1.49741	3.25405e-29	15183.5	0.850814	1.61103e-13
GRCh38_ENSG00000100941	GRCh38_PNN	3.1719	2.24693	4.34231e-84	0.226895	-3.31921	1.89449e-58	0.872439	-1.51575	7.48269e-32
GRCh38_ENSG00000100650	GRCh38_SRSF5	4.32817	2.21683	3.22735e-83	0.359732	-3.10554	1.05215e-54	1.19549	-1.51469	2.9897e-32
GRCh38_ENSG00000136514	GRCh38_RTP4	1.74756	2.26384	2.86654e-82	0.0726065	-4.10011	5.48492e-70	0.498536	-1.45003	2.05298e-28
GRCh38_ENSG00000197971	GRCh38_MBP	1.14149	2.37754	3.64318e-82	0.0717814	-3.47589	8.05539e-53	0.287882	-1.63617	1.88713e-32
GRCh38_ENSG00000070718	GRCh38_AP3M2	1.15035	2.37504	4.0305e-82	0.104784	-2.93639	5.94831e-43	0.275648	-1.72175	1.63681e-35
GRCh38_ENSG00000213047	GRCh38_DENND1B	2.14587	2.23747	1.17314e-81	0.120461	-3.67149	1.62889e-63	0.60979	-1.46198	3.08114e-29
HHV8_4_gene-HHV8GK18_gp44	HHV8_4_ORF40	0.594993	-2.32811	1.33805e-81	2.97357	0.952897	2.47638e-10	2.99581	1.39157	9.291e-30
HHV8_4_gene-HHV8GK18_gp85	HHV8_4_K15	0.0972372	-2.53924	3.91362e-81	1.00494	2.31803	4.8951e-54	0.363198	0.248389	0.112462
HHV8_4_gene-HHV8GK18_gp29	HHV8_4_ORF25	0.047757	-3.52285	5.18605e-81	1.32012	3.64225	6.75143e-90	0.195362	-0.798255	1.94559e-05
GRCh38_ENSG00000184293	GRCh38_CLECL1	2.40434	2.21532	5.31347e-81	0.180691	-3.25073	3.87273e-55	0.673636	-1.49051	1.48392e-30
HHV8_4_gene-HHV8GK18_gp35	HHV8_4_ORF31	0.0164934	-4.06844	6.77689e-81	0.597353	3.25549	8.35454e-64	0.13381	-0.162517	0.551329
GRCh38_ENSG00000151322	GRCh38_NPAS3	1.61266	2.2599	6.81689e-81	0.0569301	-4.33359	4.49289e-73	0.46604	-1.42866	2.67469e-27
GRCh38_ENSG00000167670	GRCh38_CHAF1A	1.88665	2.23051	7.76526e-81	0.129537	-3.37827	4.2162e-56	0.527975	-1.48927	4.52689e-30
GRCh38_ENSG00000132646	GRCh38_PCNA	3.65661	2.18745	9.10902e-81	0.16914	-3.96574	7.34931e-75	1.09609	-1.38109	3.57049e-27
GRCh38_ENSG00000132424	GRCh38_PNISR	3.4486	2.18555	3.03098e-80	0.241747	-3.35977	6.76864e-60	0.997073	-1.44324	2.92772e-29
GRCh38_ENSG00000065328	GRCh38_MCM10	2.42379	2.18816	2.6021e-79	0.220295	-2.9766	4.66396e-49	0.67593	-1.50383	4.71422e-31
GRCh38_ENSG00000186522	GRCh38_SEPT10	2.15941	2.19209	3.29657e-79	0.184817	-3.06352	2.5095e-50	0.605584	-1.49345	1.48392e-30
GRCh38_ENSG00000104738	GRCh38_MCM4	2.96217	2.17385	3.55683e-79	0.241747	-3.13829	7.95367e-54	0.848353	-1.46168	7.86273e-30
GRCh38_ENSG00000163029	GRCh38_SMC6	2.03361	2.20113	7.56029e-79	0.109735	-3.73455	2.275e-64	0.596026	-1.41647	1.87198e-27
GRCh38_ENSG00000181904	GRCh38_C5orf24	0.69937	2.45322	7.56029e-79	0.044554	-3.43535	7.79657e-46	0.165924	-1.72346	2.06766e-32
GRCh38_ENSG00000189056	GRCh38_RELN	0.583916	2.51569	1.47184e-78	0.0247522	-4.00106	2.21503e-50	0.137633	-1.72325	4.76358e-31
GRCh38_ENSG00000168298	GRCh38_HIST1H1E	2.14562	2.31209	1.48465e-78	0.22112	-2.76988	1.4657e-39	0.529504	-1.68508	3.61146e-34
GRCh38_ENSG00000003756	GRCh38_RBM5	0.801776	2.39663	3.07804e-78	0.0453791	-3.61771	1.54529e-50	0.201479	-1.63802	1.13094e-30
GRCh38_ENSG00000182459	GRCh38_TEX19	0.172319	3.72363	3.37212e-78	0.00247522	-5.08395	1.68705e-31	0.0175864	-2.89333	4.08104e-39
GRCh38_ENSG00000198625	GRCh38_MDM4	1.7451	2.19898	3.69013e-78	0.0965336	-3.69715	5.14093e-62	0.511153	-1.41781	2.56199e-27
GRCh38_ENSG00000132294	GRCh38_EFR3A	1.48564	2.20915	4.72314e-78	0.0684811	-3.95684	4.15746e-65	0.438131	-1.40392	1.36892e-26
HHV8_4_gene-HHV8GK18_gp17	HHV8_4_K6	0.556591	-2.19077	3.15227e-77	2.63281	0.997806	7.46342e-12	2.49995	1.27375	2.19609e-26
GRCh38_ENSG00000240857	GRCh38_RDH14	1.0797	2.29727	5.47582e-77	0.0503295	-3.91962	8.11321e-60	0.297822	-1.5001	9.18099e-28
HHV8_4_gene-HHV8GK18_gp67	HHV8_4_ORF60	0.0194474	-4.04579	7.04515e-77	0.472767	2.07325	1.56145e-23	0.256532	1.05289	1.99188e-08
GRCh38_ENSG00000203668	GRCh38_CHML	0.676476	2.42004	1.23419e-76	0.011551	-5.28405	6.73491e-67	0.179305	-1.54399	8.74717e-27
GRCh38_ENSG00000077514	GRCh38_POLD3	0.791683	2.36115	3.53131e-76	0.0396035	-3.80003	4.3135e-53	0.206831	-1.57921	9.5496e-29
GRCh38_ENSG00000196655	GRCh38_TRAPPC4	1.63186	2.16399	1.55966e-75	0.0775569	-3.92205	1.04767e-65	0.496625	-1.3593	3.22112e-25
GRCh38_ENSG00000276043	GRCh38_UHRF1	0.771251	2.35558	1.71798e-75	0.0503295	-3.41808	4.92082e-47	0.196891	-1.61886	7.4679e-30
GRCh38_ENSG00000180822	GRCh38_PSMG4	0.831809	2.32868	3.36416e-75	0.0371283	-3.96962	2.28005e-56	0.2248	-1.52825	1.87198e-27
GRCh38_ENSG00000076003	GRCh38_MCM6	1.88148	2.14279	4.39957e-75	0.121286	-3.48546	1.8414e-58	0.56697	-1.3808	2.96882e-26
HHV8_4_gene-HHV8GK18_gp33	HHV8_4_ORF29	0.137609	-2.64737	6.37416e-75	1.3787	2.06902	9.71754e-40	0.6247	0.563113	8.61721e-05
GRCh38_ENSG00000104472	GRCh38_CHRAC1	4.38306	2.09435	7.22163e-75	0.283	-3.49744	2.19279e-64	1.37059	-1.32793	2.06197e-25
HHV8_4_gene-HHV8GK18_gp06	HHV8_4_ORF9	1.06099	-2.2408	1.05461e-74	4.94054	0.912232	2.30399e-09	5.05074	1.37086	2.41087e-28
GRCh38_ENSG00000163166	GRCh38_IWS1	1.43813	2.16461	1.49666e-74	0.0684811	-3.91713	5.28141e-64	0.437366	-1.3602	6.29261e-25
GRCh38_ENSG00000163728	GRCh38_TTC14	1.77489	2.14055	1.69142e-74	0.124586	-3.36118	2.54667e-55	0.531033	-1.3935	1.64324e-26
GRCh38_ENSG00000163257	GRCh38_DCAF16	0.619857	2.39907	4.89916e-74	0.0371283	-3.52866	1.70874e-45	0.154455	-1.65089	2.09741e-29
GRCh38_ENSG00000080839	GRCh38_RBL1	0.36187	2.66861	7.2263e-74	0.0148513	-3.99669	3.03138e-41	0.0760803	-1.88476	5.96092e-31
GRCh38_ENSG00000100201	GRCh38_DDX17	2.45973	2.10026	2.05171e-73	0.196368	-3.18284	7.37982e-54	0.748187	-1.37398	2.25285e-26
HHV8_4_gene-HHV8GK18_gp20	HHV8_4_ORF17	0.00861596	-4.51763	2.11275e-73	0.414187	3.1593	2.194e-50	0.104754	0.0433382	0.9644
GRCh38_ENSG00000081237	GRCh38_PTPRC	1.23701	2.16229	2.22332e-73	0.0990089	-3.16195	4.17227e-48	0.358227	-1.44428	2.42053e-27
GRCh38_ENSG00000138190	GRCh38_EXOC6	0.319283	2.7485	2.35894e-73	0.00825074	-4.60017	2.80741e-43	0.0653756	-1.91537	3.16424e-30
GRCh38_ENSG00000196935	GRCh38_SRGAP1	3.87275	2.07723	2.42931e-73	0.185642	-3.93404	1.19909e-74	1.25666	-1.26748	2.77777e-23
GRCh38_ENSG00000116406	GRCh38_EDEM3	0.835502	2.28586	4.54778e-73	0.0429038	-3.77613	1.09809e-53	0.230535	-1.50121	1.1488e-26
GRCh38_ENSG00000069493	GRCh38_CLEC2D	7.95524	2.0501	5.17286e-73	0.712864	-3.02639	2.07993e-54	2.48045	-1.34278	2.79176e-26
GRCh38_ENSG00000110852	GRCh38_CLEC2B	3.84567	2.06793	6.08123e-73	0.194717	-3.85611	1.01605e-72	1.25169	-1.26422	3.07925e-23
GRCh38_ENSG00000100281	GRCh38_HMGXB4	1.17916	2.16019	6.48262e-73	0.0792071	-3.41683	2.05239e-52	0.349052	-1.40717	5.22012e-26
GRCh38_ENSG00000147789	GRCh38_ZNF7	1.1218	2.15252	9.33228e-73	0.11716	-2.77277	9.624e-40	0.314644	-1.50043	6.65823e-28
GRCh38_ENSG00000083099	GRCh38_LYRM2	2.41001	2.08598	1.48646e-72	0.145213	-3.59629	4.71375e-63	0.763097	-1.30781	3.65494e-24
GRCh38_ENSG00000275835	GRCh38_TUBGCP5	0.299097	2.77844	1.58468e-72	0.00990089	-4.25851	1.41898e-39	0.0588762	-1.97446	6.60195e-31
GRCh38_ENSG00000131018	GRCh38_SYNE1	1.28722	2.13624	2.22564e-72	0.0915832	-3.33873	7.01599e-52	0.385754	-1.39124	8.41121e-26
GRCh38_ENSG00000012048	GRCh38_BRCA1	1.32637	2.1326	2.74583e-72	0.0973587	-3.29432	2.34548e-51	0.397223	-1.39317	6.49204e-26
GRCh38_ENSG00000181924	GRCh38_COA4	2.33665	2.0777	5.40577e-72	0.11386	-3.906	1.10471e-69	0.75698	-1.26994	6.07292e-23
GRCh38_ENSG00000119844	GRCh38_AFTPH	3.37352	2.05161	1.52296e-71	0.2797	-3.13802	1.58494e-54	1.06092	-1.32736	3.4462e-25
GRCh38_ENSG00000129534	GRCh38_MIS18BP1	2.76597	2.06412	1.58826e-71	0.118811	-4.09294	1.99131e-75	0.912582	-1.24124	3.69639e-22
GRCh38_ENSG00000091409	GRCh38_ITGA6	10.767	2.0275	3.29686e-71	0.908406	-3.11985	2.01974e-58	3.44349	-1.30399	7.99972e-25
GRCh38_ENSG00000023330	GRCh38_ALAS1	0.496772	2.42604	4.86196e-71	0.0231021	-3.87576	2.99423e-46	0.124252	-1.63905	1.87198e-27
GRCh38_ENSG00000220205	GRCh38_VAMP2	0.522373	2.40386	5.08101e-71	0.0198018	-4.16893	2.16921e-50	0.134957	-1.58899	2.01327e-26
GRCh38_ENSG00000178927	GRCh38_CYBC1	1.46053	2.1036	5.56914e-71	0.0816823	-3.69583	3.81624e-60	0.459158	-1.31593	1.43258e-23
GRCh38_ENSG00000103540	GRCh38_CCP110	0.484217	2.43047	1.08556e-70	0.0313528	-3.40397	3.39211e-40	0.116606	-1.70121	5.85327e-29
GRCh38_ENSG00000177311	GRCh38_ZBTB38	3.08648	2.04152	1.47287e-70	0.181516	-3.64173	5.14562e-66	1.01275	-1.25594	9.16768e-23
GRCh38_ENSG00000120526	GRCh38_NUDCD1	2.06906	2.06116	2.38112e-70	0.127886	-3.56249	5.22369e-61	0.66599	-1.28469	3.19736e-23
GRCh38_ENSG00000156876	GRCh38_SASS6	0.897044	2.21259	3.93297e-70	0.0354782	-4.1637	1.01833e-60	0.266472	-1.39003	1.04394e-23
GRCh38_ENSG00000196396	GRCh38_PTPN1	0.683861	2.28579	4.01764e-70	0.0297027	-4.00857	1.14207e-53	0.191157	-1.47874	5.01186e-25
GRCh38_ENSG00000166965	GRCh38_RCCD1	0.581454	2.33926	5.32154e-70	0.033828	-3.57764	2.45704e-45	0.152161	-1.57946	6.43336e-27
HHV8_4_gene-HHV8GK18_gp84	HHV8_4_gene-HHV8GK18_gp84	0.761897	-2.0755	6.19087e-70	1.86549	-0.0761832	0.830087	3.83613	1.91706	1.70039e-59
GRCh38_ENSG00000119906	GRCh38_SLF2	0.273741	2.77707	8.66991e-70	0.0156764	-3.50015	6.49939e-32	0.0508477	-2.06706	5.82799e-32
GRCh38_ENSG00000270647	GRCh38_TAF15	3.70339	2.01972	8.88023e-70	0.228545	-3.57668	1.13895e-65	1.23028	-1.23941	2.00632e-22
GRCh38_ENSG00000072135	GRCh38_PTPN18	0.816054	2.22358	1.60789e-69	0.0478543	-3.59519	1.08386e-50	0.233211	-1.4537	3.66258e-25
GRCh38_ENSG00000071537	GRCh38_SEL1L	0.960064	2.18563	1.70675e-69	0.056105	-3.61037	2.91059e-53	0.282529	-1.41167	1.30306e-24
GRCh38_ENSG00000014138	GRCh38_POLA2	0.488894	2.39892	1.74022e-69	0.0214519	-3.9609	6.82211e-47	0.125399	-1.60167	2.45077e-26
GRCh38_ENSG00000130816	GRCh38_DNMT1	6.78691	1.99753	1.74022e-69	0.472767	-3.40608	6.43944e-64	2.26788	-1.23448	1.32474e-22
GRCh38_ENSG00000174799	GRCh38_CEP135	0.533205	2.35907	2.35377e-69	0.0272274	-3.75702	4.02578e-46	0.139162	-1.58002	2.20615e-26
GRCh38_ENSG00000163832	GRCh38_ELP6	1.13091	2.10565	2.80064e-69	0.0684811	-3.57634	7.10425e-55	0.352493	-1.32998	2.03417e-23
GRCh38_ENSG00000196628	GRCh38_TCF4	1.89231	2.05277	3.09362e-69	0.0874578	-3.98472	5.30659e-69	0.626611	-1.23716	1.45948e-21
GRCh38_ENSG00000122299	GRCh38_ZC3H7A	0.560283	2.33582	3.39572e-69	0.033003	-3.55919	1.63261e-44	0.146808	-1.57781	1.27223e-26
GRCh38_ENSG00000107625	GRCh38_DDX50	1.41573	2.06979	4.58358e-69	0.11386	-3.17326	1.17231e-49	0.440425	-1.34136	2.0083e-24
GRCh38_ENSG00000132436	GRCh38_FIGNL1	0.731126	2.24393	4.82801e-69	0.0429038	-3.58791	5.07519e-49	0.205684	-1.47611	2.59685e-25
GRCh38_ENSG00000014123	GRCh38_UFL1	2.04986	2.04164	5.74562e-69	0.119636	-3.64952	7.85381e-63	0.672871	-1.25497	3.13733e-22
GRCh38_ENSG00000143476	GRCh38_DTL	0.822947	2.21006	6.69593e-69	0.0470292	-3.63484	1.78735e-51	0.238181	-1.43483	1.15146e-24
GRCh38_ENSG00000015676	GRCh38_NUDCD3	1.591	2.0587	7.37236e-69	0.0932333	-3.63757	4.95789e-60	0.515358	-1.27403	1.80311e-22
GRCh38_ENSG00000167513	GRCh38_CDT1	1.75101	2.04621	1.02588e-68	0.130362	-3.29253	7.28829e-54	0.559707	-1.29994	1.85488e-23
GRCh38_ENSG00000122644	GRCh38_ARL4A	1.00511	2.15677	1.58256e-68	0.0684811	-3.3943	3.40762e-50	0.297822	-1.40595	1.23844e-24
GRCh38_ENSG00000196227	GRCh38_FAM217B	1.10654	2.0959	1.72042e-68	0.0693062	-3.52887	8.4324e-54	0.346376	-1.32466	3.44957e-23
HHV8_4_gene-HHV8GK18_gp77	HHV8_4_gene-HHV8GK18_gp77	0.036187	-3.21284	2.07192e-68	0.50577	2.03136	1.96367e-27	0.259591	0.849151	5.90834e-07
GRCh38_ENSG00000116062	GRCh38_MSH6	5.14323	1.9886	2.07692e-68	0.297027	-3.681	7.00098e-70	1.75864	-1.1962	3.11026e-21
GRCh38_ENSG00000068366	GRCh38_ACSL4	0.813839	2.20251	2.14262e-68	0.0495044	-3.54599	5.74406e-50	0.235505	-1.43661	1.0987e-24
GRCh38_ENSG00000248370	GRCh38_LINC02434	0.741219	2.22755	2.15084e-68	0.0379534	-3.78651	4.35879e-52	0.213713	-1.43758	2.83676e-24
GRCh38_ENSG00000184436	GRCh38_THAP7	1.12401	2.08968	2.27819e-68	0.0536298	-3.92295	8.2114e-61	0.361286	-1.28021	6.26283e-22
GRCh38_ENSG00000141905	GRCh38_NFIC	1.1346	2.08477	3.72655e-68	0.0660059	-3.63819	4.95797e-56	0.360521	-1.30122	1.38339e-22
GRCh38_ENSG00000116830	GRCh38_TTF2	1.26015	2.06747	3.7314e-68	0.11386	-3.00219	2.73911e-45	0.386901	-1.36437	6.86974e-25
GRCh38_ENSG00000156650	GRCh38_KAT6B	0.911322	2.17064	3.7314e-68	0.0495044	-3.7171	2.86471e-54	0.272972	-1.38436	1.29444e-23
GRCh38_ENSG00000123104	GRCh38_ITPR2	2.7	2.00725	4.51772e-68	0.202968	-3.289	6.21605e-57	0.888496	-1.25861	1.00153e-22
GRCh38_ENSG00000108349	GRCh38_CASC3	1.19171	2.07479	5.44228e-68	0.0792071	-3.44786	3.13808e-53	0.376961	-1.31129	5.11598e-23
GRCh38_ENSG00000168924	GRCh38_LETM1	1.40563	2.05724	6.0257e-68	0.125411	-3.0237	3.33269e-46	0.435837	-1.34983	1.46174e-24
GRCh38_ENSG00000169508	GRCh38_GPR183	0.227461	2.89716	6.5819e-68	0.00247522	-5.55858	3.70978e-40	0.0432014	-2.01358	3.67448e-28
GRCh38_ENSG00000135245	GRCh38_HILPDA	1.0605	2.09254	6.65927e-68	0.0709564	-3.43311	1.31854e-51	0.330701	-1.33191	1.15821e-22
GRCh38_ENSG00000054654	GRCh38_SYNE2	1.65106	2.04186	6.67018e-68	0.101484	-3.57188	4.06101e-59	0.539444	-1.26284	3.91606e-22
GRCh38_ENSG00000164323	GRCh38_CFAP97	2.266	2.00776	9.69771e-68	0.17244	-3.26989	2.45301e-55	0.744364	-1.26145	1.0637e-22
GRCh38_ENSG00000183625	GRCh38_CCR3	0.2378	2.8429	1.03896e-67	0.00742566	-4.29921	2.74431e-35	0.0447306	-2.03658	3.05046e-29
GRCh38_ENSG00000164751	GRCh38_PEX2	1.72491	2.0299	1.17447e-67	0.106435	-3.56902	1.5449e-59	0.5685	-1.25043	6.61685e-22
GRCh38_ENSG00000236618	GRCh38_PITPNA-AS1	2.28052	2.00566	1.30119e-67	0.11716	-3.84264	4.24808e-68	0.776478	-1.19932	8.92965e-21
GRCh38_ENSG00000115942	GRCh38_ORC2	0.765589	2.19997	1.73149e-67	0.0478543	-3.50575	1.71526e-48	0.221359	-1.43839	1.86081e-24
GRCh38_ENSG00000183309	GRCh38_ZNF623	0.333561	2.55781	1.81055e-67	0.0165015	-3.74658	1.1807e-37	0.0749334	-1.7927	6.76611e-28
GRCh38_ENSG00000253729	GRCh38_PRKDC	11.5764	1.95425	1.85356e-67	0.706263	-3.60974	3.77238e-71	4.04411	-1.1668	1.1543e-20
GRCh38_ENSG00000087086	GRCh38_FTL	136.197	1.94772	2.63968e-67	6.79696	-3.90626	2.08489e-82	48.5163	-1.13405	9.85145e-20
GRCh38_ENSG00000163754	GRCh38_GYG1	2.38834	1.99919	2.76841e-67	0.16749	-3.39135	1.72785e-58	0.796358	-1.23743	5.79626e-22
GRCh38_ENSG00000163918	GRCh38_RFC4	2.49789	1.99431	3.1572e-67	0.153464	-3.5856	3.47011e-63	0.846059	-1.21116	3.12673e-21
GRCh38_ENSG00000135090	GRCh38_TAOK3	3.68985	1.97335	5.00043e-67	0.270624	-3.33328	8.96225e-60	1.2494	-1.21679	9.6404e-22
GRCh38_ENSG00000103479	GRCh38_RBL2	0.621826	2.25164	5.29887e-67	0.0396035	-3.46441	7.33253e-45	0.172423	-1.49866	4.32418e-25
GRCh38_ENSG00000141576	GRCh38_RNF157	1.47087	2.03187	7.53059e-67	0.114685	-3.22609	4.42513e-51	0.472921	-1.29283	6.64828e-23
GRCh38_ENSG00000213465	GRCh38_ARL2	1.04425	2.0733	9.17671e-67	0.0726065	-3.38067	1.68053e-50	0.329172	-1.31743	3.47165e-22
GRCh38_ENSG00000114331	GRCh38_ACAP2	1.22248	2.04009	1.12712e-66	0.0816823	-3.44708	1.58427e-53	0.396841	-1.27414	4.00277e-22
GRCh38_ENSG00000159692	GRCh38_CTBP1	0.781098	2.1778	1.17329e-66	0.0404286	-3.78121	5.95221e-53	0.233593	-1.38529	4.67421e-23
GRCh38_ENSG00000263001	GRCh38_GTF2I	3.2972	1.97212	1.48204e-66	0.232671	-3.38948	1.66351e-60	1.12171	-1.20881	2.29971e-21
GRCh38_ENSG00000133119	GRCh38_RFC3	1.90339	1.99656	2.90698e-66	0.139437	-3.32635	2.59849e-55	0.633111	-1.24213	7.63217e-22
HHV8_4_gene-HHV8GK18_gp08	HHV8_4_ORF11	19.9383	-1.93541	2.98334e-66	62.2576	0.482116	0.00141412	82.7532	1.47986	2.56016e-38
GRCh38_ENSG00000183495	GRCh38_EP400	0.984927	2.11751	3.09966e-66	0.066831	-3.40694	2.99448e-50	0.30088	-1.36185	2.90549e-23
GRCh38_ENSG00000107672	GRCh38_NSMCE4A	1.02653	2.06695	3.67298e-66	0.0627056	-3.56912	3.06276e-53	0.329172	-1.28917	3.46001e-21
GRCh38_ENSG00000141642	GRCh38_ELAC1	0.54896	2.27614	4.03904e-66	0.0321779	-3.57516	1.787e-44	0.150631	-1.51125	1.00606e-24
GRCh38_ENSG00000068796	GRCh38_KIF2A	3.34472	1.96039	4.73967e-66	0.206268	-3.58868	2.15535e-65	1.16185	-1.17498	2.18042e-20
GRCh38_ENSG00000104517	GRCh38_UBR5	2.71132	1.97126	5.51943e-66	0.249997	-2.99648	3.10112e-50	0.89576	-1.26006	8.40745e-23
GRCh38_ENSG00000080345	GRCh38_RIF1	2.7219	1.97089	6.56607e-66	0.205443	-3.29024	4.8796e-57	0.92061	-1.2192	1.66359e-21
GRCh38_ENSG00000116205	GRCh38_TCEANC2	0.447291	2.35434	7.08623e-66	0.0255773	-3.58952	2.65657e-41	0.115841	-1.59309	1.83491e-25
GRCh38_ENSG00000108592	GRCh38_FTSJ3	3.78265	1.94986	1.34875e-65	0.257423	-3.44757	1.08444e-62	1.31325	-1.17852	1.48628e-20
GRCh38_ENSG00000121350	GRCh38_PYROXD1	0.868489	2.1313	1.43019e-65	0.0544549	-3.51627	1.91426e-50	0.264561	-1.36355	6.99346e-23
GRCh38_ENSG00000197694	GRCh38_SPTAN1	2.34009	1.96975	1.87222e-65	0.163365	-3.40358	1.22711e-58	0.79827	-1.2044	6.1992e-21
GRCh38_ENSG00000133275	GRCh38_CSNK1G2	0.9288	2.11135	2.68363e-65	0.0627056	-3.41431	1.12403e-49	0.285206	-1.35417	7.18548e-23
GRCh38_ENSG00000141985	GRCh38_SH3GL1	0.558068	2.27679	2.85273e-65	0.0305277	-3.67422	2.38124e-45	0.154072	-1.50083	4.03088e-24
GRCh38_ENSG00000138180	GRCh38_CEP55	3.85896	1.9467	3.18809e-65	0.298677	-3.25992	5.6713e-58	1.32624	-1.19706	4.50481e-21
GRCh38_ENSG00000204262	GRCh38_COL5A2	0.493079	2.29417	4.75396e-65	0.0214519	-3.98989	1.34934e-47	0.136868	-1.48791	1.99665e-23
HHV8_4_gene-HHV8GK18_gp86	HHV8_4_gene-HHV8GK18_gp86	0.209491	-2.28808	5.62926e-65	1.15593	1.19532	4.49893e-14	0.963047	1.17309	1.04349e-18
GRCh38_ENSG00000176208	GRCh38_ATAD5	1.53758	1.99764	7.00837e-65	0.127886	-3.13871	1.05839e-49	0.503889	-1.26757	3.75561e-22
GRCh38_ENSG00000124160	GRCh38_NCOA5	0.378856	2.41017	1.09028e-64	0.0181516	-3.82117	6.82987e-41	0.0955783	-1.62612	5.26024e-25
GRCh38_ENSG00000232838	GRCh38_PET117	0.627734	2.19764	1.47017e-64	0.0264024	-4.0654	4.97319e-53	0.187716	-1.3808	5.7036e-22
GRCh38_ENSG00000178966	GRCh38_RMI1	0.418489	2.35176	2.40076e-64	0.0305277	-3.24016	3.35877e-36	0.105518	-1.63796	3.73011e-26
GRCh38_ENSG00000247240	GRCh38_UBL7-AS1	0.57333	2.22075	3.09096e-64	0.0412537	-3.29178	2.30109e-41	0.160572	-1.48756	2.27478e-24
GRCh38_ENSG00000115392	GRCh38_FANCL	1.1282	2.00917	3.11661e-64	0.0726065	-3.5062	9.87255e-54	0.376196	-1.23433	9.59228e-21
GRCh38_ENSG00000198740	GRCh38_ZNF652	0.548221	2.23485	3.55057e-64	0.0288776	-3.73429	1.38646e-46	0.156748	-1.44951	4.54119e-23
GRCh38_ENSG00000164332	GRCh38_UBLCP1	1.12721	2.01195	4.12515e-64	0.0726065	-3.50438	1.11901e-53	0.375049	-1.2375	9.50572e-21
GRCh38_ENSG00000147601	GRCh38_TERF1	0.996497	2.02412	4.38525e-64	0.0767319	-3.2409	1.34934e-47	0.322672	-1.28179	4.40734e-21
GRCh38_ENSG00000165417	GRCh38_GTF2A1	0.485448	2.27543	6.80153e-64	0.0231021	-3.86588	5.76458e-46	0.135721	-1.47926	3.84128e-23
GRCh38_ENSG00000125944	GRCh38_HNRNPR	7.51952	1.90213	7.65468e-64	0.558575	-3.33114	1.95969e-62	2.68499	-1.14078	9.34146e-20
GRCh38_ENSG00000118513	GRCh38_MYB	0.995266	2.01773	8.92751e-64	0.0932333	-2.9561	2.04703e-42	0.316173	-1.31633	4.90064e-22
GRCh38_ENSG00000122591	GRCh38_FAM126A	2.39868	1.94126	9.55414e-64	0.212869	-3.05806	5.18582e-51	0.815092	-1.21796	2.35484e-21
GRCh38_ENSG00000112118	GRCh38_MCM3	3.53107	1.92441	9.64823e-64	0.322604	-3.0205	8.44861e-52	1.21155	-1.20528	2.75655e-21
GRCh38_ENSG00000254635	GRCh38_WAC-AS1	0.986896	2.02252	1.06039e-63	0.0544549	-3.72349	9.27512e-56	0.329936	-1.22654	1.6047e-19
GRCh38_ENSG00000163607	GRCh38_GTPBP8	1.96715	1.95449	1.16742e-63	0.158414	-3.19653	7.59071e-53	0.669048	-1.21311	6.31863e-21
GRCh38_ENSG00000174197	GRCh38_MGA	0.706755	2.14231	1.54124e-63	0.0288776	-4.12102	4.92658e-56	0.220595	-1.31888	7.80699e-21
GRCh38_ENSG00000103035	GRCh38_PSMD7	5.6661	1.90111	1.96561e-63	0.39356	-3.42903	4.48779e-64	2.03735	-1.12863	2.7697e-19
GRCh38_ENSG00000101639	GRCh38_CEP192	0.373686	2.38509	2.28539e-63	0.0239271	-3.41591	1.73846e-36	0.0932844	-1.64804	1.73727e-25
GRCh38_ENSG00000076248	GRCh38_UNG	0.615672	2.17794	2.32453e-63	0.0528047	-3.04703	9.20627e-39	0.174335	-1.47774	1.60451e-24
GRCh38_ENSG00000020922	GRCh38_MRE11	0.725218	2.13091	2.44226e-63	0.0602304	-3.10556	1.25512e-41	0.214095	-1.41696	1.22515e-23
GRCh38_ENSG00000001084	GRCh38_GCLC	0.459354	2.28487	2.49829e-63	0.0288776	-3.46709	2.07799e-40	0.124252	-1.53306	3.66274e-24
GRCh38_ENSG00000100426	GRCh38_ZBED4	0.571361	2.20055	2.80243e-63	0.0363033	-3.47392	7.09206e-44	0.164777	-1.44183	4.20084e-23
GRCh38_ENSG00000167635	GRCh38_ZNF146	1.04475	2.00721	2.89897e-63	0.0610555	-3.64472	3.23155e-55	0.351728	-1.21791	5.42465e-20
GRCh38_ENSG00000138778	GRCh38_CENPE	2.21602	1.94188	3.77285e-63	0.146863	-3.48458	6.49466e-60	0.775713	-1.16566	1.3849e-19
GRCh38_ENSG00000197343	GRCh38_ZNF655	0.685092	2.14041	4.34429e-63	0.0478543	-3.35331	8.1594e-45	0.20492	-1.3924	1.02731e-22
GRCh38_ENSG00000006625	GRCh38_GGCT	3.22778	1.91169	4.46673e-63	0.2797	-3.10051	1.51698e-53	1.12553	-1.17997	1.55131e-20
GRCh38_ENSG00000058056	GRCh38_USP13	0.965972	2.02139	4.80057e-63	0.0610555	-3.52722	3.56068e-52	0.319614	-1.24483	6.11193e-20
GRCh38_ENSG00000116213	GRCh38_WRAP73	0.702078	2.13039	6.20989e-63	0.033828	-3.88856	7.57141e-53	0.218683	-1.32495	5.30802e-21
GRCh38_ENSG00000181038	GRCh38_METTL23	2.89201	1.91631	6.20989e-63	0.197193	-3.45008	3.50454e-61	1.02957	-1.14226	2.82863e-19
GRCh38_ENSG00000160953	GRCh38_MUM1	0.968188	2.00737	6.25356e-63	0.0684811	-3.36705	1.60756e-49	0.320378	-1.24786	4.77391e-20
GRCh38_ENSG00000166004	GRCh38_CEP295	0.587855	2.22952	6.31137e-63	0.0387785	-3.41602	3.25017e-42	0.165159	-1.48056	1.68496e-23
GRCh38_ENSG00000107938	GRCh38_EDRF1	0.842148	2.08498	7.33271e-63	0.0544549	-3.47957	1.50682e-49	0.264943	-1.31788	1.62827e-21
GRCh38_ENSG00000178425	GRCh38_NT5DC1	0.751312	2.11085	7.80542e-63	0.056105	-3.26414	1.23625e-44	0.228241	-1.37228	1.39379e-22
GRCh38_ENSG00000184207	GRCh38_PGP	1.35566	1.96975	7.80542e-63	0.118811	-3.06644	2.75956e-47	0.45113	-1.24724	2.13405e-21
GRCh38_ENSG00000142875	GRCh38_PRKACB	2.47549	1.92357	8.44156e-63	0.185642	-3.30858	6.49635e-57	0.868616	-1.16594	8.29052e-20
GRCh38_ENSG00000092470	GRCh38_WDR76	0.710447	2.12417	8.46095e-63	0.0511546	-3.31325	1.11647e-44	0.214478	-1.38007	1.58576e-22
GRCh38_ENSG00000055917	GRCh38_PUM2	1.11269	1.98786	9.15317e-63	0.0940584	-3.11346	1.9068e-46	0.366638	-1.25995	2.06552e-21
GRCh38_ENSG00000146247	GRCh38_PHIP	1.8256	1.94429	1.0402e-62	0.196368	-2.77287	3.33574e-43	0.602908	-1.26679	1.88197e-22
GRCh38_ENSG00000135945	GRCh38_REV1	0.787745	2.09704	1.09231e-62	0.0544549	-3.37941	4.71983e-47	0.243916	-1.34257	6.26283e-22
GRCh38_ENSG00000176953	GRCh38_NFATC2IP	0.857411	2.07527	1.41271e-62	0.0874578	-2.8185	1.55007e-38	0.256914	-1.40379	5.46406e-24
GRCh38_ENSG00000077157	GRCh38_PPP1R12B	0.4692	2.25672	1.48409e-62	0.0528047	-2.63166	1.3059e-29	0.118899	-1.6478	2.06466e-27
GRCh38_ENSG00000083642	GRCh38_PDS5B	1.27048	1.97413	1.4867e-62	0.0660059	-3.82462	5.47432e-61	0.442336	-1.16697	6.84887e-19
GRCh38_ENSG00000205213	GRCh38_LGR4	0.994035	2.00221	1.94889e-62	0.0750817	-3.27311	3.40129e-48	0.328025	-1.2539	2.78327e-20
GRCh38_ENSG00000100813	GRCh38_ACIN1	1.52946	1.95042	1.95753e-62	0.11056	-3.35282	4.89903e-54	0.527592	-1.18908	6.79912e-20
GRCh38_ENSG00000253719	GRCh38_ATXN7L3B	2.00235	1.92973	2.15958e-62	0.155939	-3.25063	6.29193e-54	0.696575	-1.17945	5.75959e-20
GRCh38_ENSG00000241978	GRCh38_AKAP2	0.377871	2.35452	2.18995e-62	0.0346531	-2.90714	8.43442e-31	0.0917552	-1.69948	6.70863e-27
GRCh38_ENSG00000153922	GRCh38_CHD1	1.21116	1.97928	2.19047e-62	0.0651808	-3.77189	1.96253e-59	0.419015	-1.17685	4.97383e-19
GRCh38_ENSG00000067057	GRCh38_PFKP	0.535913	2.2021	2.19857e-62	0.0313528	-3.58953	1.82429e-44	0.155601	-1.4298	1.80311e-22
GRCh38_ENSG00000111602	GRCh38_TIMELESS	0.958341	2.00836	2.2769e-62	0.0693062	-3.33447	8.46548e-49	0.316173	-1.25283	3.80672e-20
GRCh38_ENSG00000198707	GRCh38_CEP290	1.10383	1.98847	2.54069e-62	0.102309	-2.97861	8.34954e-44	0.359374	-1.28067	7.18246e-22
GRCh38_ENSG00000229852	GRCh38_AC019205.1	0.494556	2.22898	2.82269e-62	0.0346531	-3.324	8.20515e-40	0.138015	-1.49146	1.38547e-23
GRCh38_ENSG00000130560	GRCh38_UBAC1	2.30711	1.91992	2.85721e-62	0.158414	-3.43763	4.54732e-59	0.818533	-1.14729	3.7397e-19
GRCh38_ENSG00000072501	GRCh38_SMC1A	3.75385	1.89411	3.14659e-62	0.285476	-3.29626	5.30086e-59	1.34536	-1.13602	2.87918e-19
GRCh38_ENSG00000143442	GRCh38_POGZ	0.993051	2.00383	3.60656e-62	0.0610555	-3.57109	2.39532e-53	0.333759	-1.22157	2.17119e-19
GRCh38_ENSG00000205707	GRCh38_ETFRF1	2.31597	1.91069	3.95737e-62	0.188942	-3.18748	9.35037e-54	0.813562	-1.16705	7.33769e-20
GRCh38_ENSG00000083093	GRCh38_PALB2	0.271033	2.55252	4.95845e-62	0.0156764	-3.51512	3.62009e-32	0.0600232	-1.81528	3.15882e-26
GRCh38_ENSG00000084774	GRCh38_CAD	0.975326	1.99469	4.97964e-62	0.0684811	-3.38029	7.70411e-50	0.326113	-1.23268	1.17009e-19
GRCh38_ENSG00000126773	GRCh38_PCNX4	0.389441	2.32834	5.12375e-62	0.0288776	-3.21769	5.80034e-35	0.0997837	-1.61506	4.9328e-25
GRCh38_ENSG00000165675	GRCh38_ENOX2	0.602871	2.15597	5.20703e-62	0.0387785	-3.46578	1.2659e-44	0.179687	-1.39488	3.72108e-22
GRCh38_ENSG00000225733	GRCh38_FGD5-AS1	1.36969	1.94911	5.633e-62	0.101484	-3.3159	2.63806e-52	0.471774	-1.1919	7.36732e-20
GRCh38_ENSG00000198042	GRCh38_MAK16	1.94179	1.921	5.75111e-62	0.134487	-3.42342	1.14775e-57	0.687781	-1.14984	4.06696e-19
GRCh38_ENSG00000144354	GRCh38_CDCA7	0.27251	2.54414	6.47426e-62	0.0123761	-3.85074	4.46636e-35	0.0623171	-1.76408	3.45299e-25
GRCh38_ENSG00000114861	GRCh38_FOXP1	2.0309	1.92246	6.64747e-62	0.136137	-3.47115	4.54732e-59	0.72066	-1.14629	5.72571e-19
GRCh38_ENSG00000155561	GRCh38_NUP205	0.954402	2.03765	8.52825e-62	0.0453791	-3.93376	1.17374e-58	0.318849	-1.22427	2.38517e-19
GRCh38_ENSG00000118518	GRCh38_RNF146	0.30402	2.46458	8.57069e-62	0.0132012	-3.93332	6.60003e-38	0.0741688	-1.67118	3.85598e-24
GRCh38_ENSG00000023909	GRCh38_GCLM	0.586624	2.20857	8.95451e-62	0.0511546	-3.01652	1.66199e-36	0.161718	-1.51678	2.23653e-24
GRCh38_ENSG00000189266	GRCh38_PNRC2	2.28741	1.90632	9.47848e-62	0.203793	-3.05913	8.4461e-51	0.79827	-1.17966	3.43566e-20
GRCh38_ENSG00000072571	GRCh38_HMMR	3.68935	1.88865	9.74514e-62	0.282175	-3.28896	1.09439e-58	1.32701	-1.13101	4.65451e-19
GRCh38_ENSG00000102974	GRCh38_CTCF	2.0506	1.9182	1.00282e-61	0.129537	-3.55854	5.20957e-61	0.733659	-1.13281	1.32047e-18
GRCh38_ENSG00000104313	GRCh38_EYA1	0.64792	2.12696	1.07621e-61	0.0511546	-3.17734	1.83105e-41	0.193068	-1.40156	1.00153e-22
HHV8_4_gene-HHV8GK18_gp57	HHV8_4_ORF53	0.00984681	-4.06808	1.18298e-61	0.294551	2.57414	3.4149e-32	0.110871	0.559763	0.00928318
GRCh38_ENSG00000164754	GRCh38_RAD21	7.23248	1.86522	1.35306e-61	0.566001	-3.26222	1.64844e-60	2.64255	-1.10928	8.61116e-19
GRCh38_ENSG00000147526	GRCh38_TACC1	1.15602	1.97091	1.43699e-61	0.0924083	-3.19884	2.11661e-48	0.38843	-1.2299	1.91051e-20
HHV8_4_gene-HHV8GK18_gp74	HHV8_4_ORF67	0.0337253	-3.0923	1.79863e-61	0.343231	1.46795	1.25912e-13	0.264561	1.33448	8.90246e-15
GRCh38_ENSG00000146834	GRCh38_MEPCE	0.941601	1.98929	1.94666e-61	0.0627056	-3.45739	9.15446e-51	0.317702	-1.21805	3.76494e-19
GRCh38_ENSG00000204469	GRCh38_PRRC2A	1.23504	1.94855	1.98374e-61	0.108085	-3.07179	1.28177e-46	0.417868	-1.22317	1.30726e-20
GRCh38_ENSG00000206560	GRCh38_ANKRD28	0.797838	2.06711	2.19627e-61	0.056105	-3.36046	5.61429e-47	0.252327	-1.3126	3.46541e-21
GRCh38_ENSG00000151849	GRCh38_CENPJ	0.583423	2.15108	2.19627e-61	0.0429038	-3.27306	1.83105e-41	0.172041	-1.41408	1.6275e-22
GRCh38_ENSG00000124193	GRCh38_SRSF6	1.46397	1.93277	2.19627e-61	0.136962	-2.97885	3.67468e-46	0.497389	-1.21987	8.60546e-21
GRCh38_ENSG00000171606	GRCh38_ZNF274	0.654567	2.11401	3.17939e-61	0.0346531	-3.75477	6.17464e-50	0.20492	-1.31952	1.46737e-20
GRCh38_ENSG00000170854	GRCh38_RIOX2	0.809162	2.05999	3.23521e-61	0.0544549	-3.42564	3.32442e-48	0.258444	-1.29714	8.35829e-21
GRCh38_ENSG00000175220	GRCh38_ARHGAP1	0.43449	2.25754	3.5179e-61	0.0255773	-3.56274	1.08374e-40	0.120811	-1.49152	9.06341e-23
GRCh38_ENSG00000184575	GRCh38_XPOT	1.11047	1.95705	3.99924e-61	0.0924083	-3.14245	8.35798e-47	0.375432	-1.22237	2.49183e-20
GRCh38_ENSG00000129003	GRCh38_VPS13C	0.560037	2.15961	4.03892e-61	0.0371283	-3.4195	6.29002e-43	0.165924	-1.40415	4.57508e-22
GRCh38_ENSG00000159131	GRCh38_GART	2.78714	1.88333	4.97627e-61	0.270624	-2.93839	4.38955e-49	0.979869	-1.17247	3.59147e-20
GRCh38_ENSG00000163606	GRCh38_CD200R1	1.79237	1.91699	5.06178e-61	0.11551	-3.5284	3.59502e-59	0.640757	-1.13441	1.80351e-18
GRCh38_ENSG00000047188	GRCh38_YTHDC2	0.64275	2.11287	6.52881e-61	0.0429038	-3.42209	5.55057e-45	0.197274	-1.35385	2.16832e-21
GRCh38_ENSG00000125817	GRCh38_CENPB	0.589332	2.13721	6.86279e-61	0.0255773	-4.02884	1.39837e-51	0.183893	-1.31996	4.0814e-20
GRCh38_ENSG00000101745	GRCh38_ANKRD12	5.96446	1.8569	7.65779e-61	0.589928	-2.91902	3.53043e-51	2.13598	-1.14683	7.71695e-20
GRCh38_ENSG00000101350	GRCh38_KIF3B	0.792176	2.05684	7.71393e-61	0.0602304	-3.24914	4.31479e-45	0.250415	-1.31568	3.11026e-21
GRCh38_ENSG00000134987	GRCh38_WDR36	1.5073	1.92842	8.01959e-61	0.089108	-3.64943	7.17226e-60	0.537915	-1.13454	3.19688e-18
GRCh38_ENSG00000175643	GRCh38_RMI2	0.498987	2.1927	8.86067e-61	0.0396035	-3.15129	1.22733e-37	0.141074	-1.4767	2.77777e-23
GRCh38_ENSG00000106261	GRCh38_ZKSCAN1	1.63999	1.9166	8.9345e-61	0.155939	-2.95924	1.50979e-46	0.563147	-1.20528	1.85444e-20
GRCh38_ENSG00000013573	GRCh38_DDX11	0.798822	2.05314	9.56939e-61	0.0635307	-3.18469	4.07368e-44	0.251944	-1.32044	2.16832e-21
GRCh38_ENSG00000128534	GRCh38_LSM8	4.5539	1.86064	1.00512e-60	0.280525	-3.61213	7.34221e-68	1.70473	-1.06717	2.11874e-17
GRCh38_ENSG00000090861	GRCh38_AARS	1.44256	1.92335	1.02446e-60	0.116335	-3.198	1.78971e-50	0.50236	-1.17887	1.52086e-19
GRCh38_ENSG00000096060	GRCh38_FKBP5	0.764359	2.06179	1.14032e-60	0.066831	-3.04446	2.57543e-41	0.236652	-1.35035	4.57857e-22
GRCh38_ENSG00000127564	GRCh38_PKMYT1	0.497756	2.18914	1.15193e-60	0.0412537	-3.08936	8.6145e-37	0.140309	-1.48243	2.0414e-23
GRCh38_ENSG00000165516	GRCh38_KLHDC2	0.707739	2.07988	1.19602e-60	0.0519797	-3.29262	2.12253e-44	0.220595	-1.33467	2.58541e-21
GRCh38_ENSG00000163565	GRCh38_IFI16	7.46757	1.84767	1.27994e-60	0.518971	-3.44006	2.46463e-65	2.79547	-1.07059	1.13021e-17
GRCh38_ENSG00000167257	GRCh38_RNF214	0.444337	2.23295	1.34656e-60	0.0231021	-3.74373	3.81248e-43	0.12731	-1.44556	8.6485e-22
GRCh38_ENSG00000136436	GRCh38_CALCOCO2	1.4492	1.91912	1.6043e-60	0.123761	-3.11516	7.94547e-49	0.503124	-1.1853	9.52603e-20
GRCh38_ENSG00000092853	GRCh38_CLSPN	3.10445	1.87272	1.61904e-60	0.236796	-3.29545	7.31649e-58	1.1305	-1.11305	1.86549e-18
GRCh38_ENSG00000169609	GRCh38_C15orf40	1.98241	1.89323	1.93608e-60	0.185642	-2.98779	2.12139e-48	0.694663	-1.17559	6.7968e-20
GRCh38_ENSG00000250102	GRCh38_LINC02377	0.617641	2.11229	2.22601e-60	0.0354782	-3.63654	1.93911e-47	0.192304	-1.32919	1.38373e-20
HHV8_4_gene-HHV8GK18_gp49	HHV8_4_ORF47	0.942832	-1.91413	2.22601e-60	3.00739	0.541777	0.000481938	3.80746	1.42539	6.4949e-33
GRCh38_ENSG00000141644	GRCh38_MBD1	0.470431	2.20406	2.26558e-60	0.0420788	-2.9749	1.6458e-34	0.129604	-1.51794	5.72703e-24
GRCh38_ENSG00000077152	GRCh38_UBE2T	3.58965	1.86319	2.79324e-60	0.247522	-3.4458	1.95969e-62	1.32892	-1.08624	8.9801e-18
GRCh38_ENSG00000100697	GRCh38_DICER1	0.917476	2.01519	2.79324e-60	0.0470292	-3.82916	2.11187e-56	0.310056	-1.20923	7.58584e-19
GRCh38_ENSG00000111845	GRCh38_PAK1IP1	3.24846	1.86574	2.83132e-60	0.22772	-3.42066	3.12713e-61	1.19855	-1.09156	7.05891e-18
GRCh38_ENSG00000107371	GRCh38_EXOSC3	0.813593	2.03903	2.89014e-60	0.0503295	-3.5513	2.73281e-50	0.26609	-1.26072	7.47527e-20
GRCh38_ENSG00000123636	GRCh38_BAZ2B	0.396088	2.27704	3.06157e-60	0.0297027	-3.21065	3.67134e-35	0.105518	-1.55949	8.34849e-24
HHV8_4_gene-HHV8GK18_gp30	HHV8_4_ORF26	0.00886213	-4.12426	3.12775e-60	0.33498	3.23508	3.37004e-49	0.076845	-0.121439	0.752452
GRCh38_ENSG00000143815	GRCh38_LBR	1.83618	1.89883	3.68551e-60	0.11551	-3.56748	3.00257e-60	0.666754	-1.11126	7.34767e-18
GRCh38_ENSG00000141446	GRCh38_ESCO1	0.748604	2.05666	3.72394e-60	0.0354782	-3.92779	1.33554e-54	0.246592	-1.24415	4.15385e-19
GRCh38_ENSG00000051341	GRCh38_POLQ	0.547236	2.14441	4.23854e-60	0.0478543	-3.02212	4.5764e-37	0.15866	-1.44413	5.79039e-23
GRCh38_ENSG00000091640	GRCh38_SPAG7	1.10752	1.93618	4.3299e-60	0.0849826	-3.26481	2.98172e-49	0.383842	-1.18387	2.87918e-19
GRCh38_ENSG00000137135	GRCh38_ARHGEF39	0.43646	2.22723	4.53396e-60	0.0280525	-3.44313	1.97106e-39	0.123105	-1.47328	2.39325e-22
GRCh38_ENSG00000164818	GRCh38_DNAAF5	0.470677	2.19745	5.00079e-60	0.0396035	-3.06447	9.30384e-36	0.131516	-1.49541	2.16862e-23
GRCh38_ENSG00000117523	GRCh38_PRRC2C	13.4498	1.83203	5.21605e-60	0.877054	-3.53765	3.77238e-71	5.12147	-1.04425	5.11789e-17
GRCh38_ENSG00000165983	GRCh38_PTER	1.35147	1.91922	5.82816e-60	0.0866328	-3.53238	2.16828e-56	0.482479	-1.13603	3.65309e-18
GRCh38_ENSG00000198963	GRCh38_RORB	2.12863	1.8845	7.97033e-60	0.206268	-2.93976	1.77879e-47	0.747805	-1.17332	8.4888e-20
GRCh38_ENSG00000253716	GRCh38_MINCR	1.0381	1.94813	9.8344e-60	0.0915832	-3.05806	3.94869e-44	0.350964	-1.22438	4.30014e-20
GRCh38_ENSG00000068784	GRCh38_SRBD1	1.60872	1.9151	1.01366e-59	0.174091	-2.76908	1.60863e-41	0.543267	-1.23481	5.15482e-21
GRCh38_ENSG00000101412	GRCh38_E2F1	0.296635	2.42231	1.09805e-59	0.0173266	-3.52664	5.29438e-34	0.0726395	-1.67198	5.138e-24
GRCh38_ENSG00000111358	GRCh38_GTF2H3	1.34458	1.91079	1.2247e-59	0.11551	-3.10744	4.22631e-48	0.469481	-1.1772	2.22823e-19
GRCh38_ENSG00000119397	GRCh38_CNTRL	1.22396	1.92149	1.22842e-59	0.0899331	-3.33222	1.51227e-51	0.430867	-1.16012	1.04026e-18
GRCh38_ENSG00000130382	GRCh38_MLLT1	0.607794	2.0997	1.33717e-59	0.0396035	-3.45761	1.02294e-44	0.188863	-1.33527	1.11934e-20
GRCh38_ENSG00000198393	GRCh38_ZNF26	0.67623	2.06926	1.40037e-59	0.0610555	-2.99404	3.46356e-39	0.207214	-1.36618	5.80344e-22
GRCh38_ENSG00000205413	GRCh38_SAMD9	2.21356	1.87388	1.44265e-59	0.225245	-2.87023	1.95898e-46	0.779154	-1.17257	6.97958e-20
GRCh38_ENSG00000155816	GRCh38_FMN2	2.4041	1.86471	1.55018e-59	0.235146	-2.93082	3.26391e-48	0.856764	-1.15311	1.81722e-19
GRCh38_ENSG00000164118	GRCh38_CEP44	0.41972	2.23277	1.58443e-59	0.0239271	-3.61081	1.03623e-40	0.119282	-1.45919	8.79758e-22
GRCh38_ENSG00000170558	GRCh38_CDH2	1.62472	1.89878	1.641e-59	0.131187	-3.20237	1.41195e-51	0.576528	-1.15192	8.03177e-19
GRCh38_ENSG00000174231	GRCh38_PRPF8	1.99373	1.87694	2.06659e-59	0.17079	-3.12193	2.34204e-51	0.714926	-1.13901	8.47771e-19
GRCh38_ENSG00000141447	GRCh38_OSBPL1A	1.0477	1.93229	2.13321e-59	0.0973587	-2.98541	1.53456e-43	0.356316	-1.21782	4.42707e-20
GRCh38_ENSG00000145916	GRCh38_RMND5B	0.54699	2.12562	2.79545e-59	0.0371283	-3.39101	2.83643e-42	0.165924	-1.37082	4.235e-21
GRCh38_ENSG00000122783	GRCh38_CYREN	1.16882	1.92305	2.80344e-59	0.0833325	-3.3751	7.25262e-52	0.412134	-1.15678	1.7599e-18
GRCh38_ENSG00000236081	GRCh38_ELFN1-AS1	1.49573	1.90593	2.90322e-59	0.150163	-2.88088	1.4417e-43	0.514211	-1.20574	3.63739e-20
GRCh38_ENSG00000147592	GRCh38_LACTB2	1.86671	1.87815	3.06101e-59	0.148513	-3.22943	3.12946e-53	0.674018	-1.12644	2.2663e-18
GRCh38_ENSG00000198056	GRCh38_PRIM1	2.05503	1.86813	3.39126e-59	0.210394	-2.86204	7.4823e-46	0.726013	-1.1675	9.97575e-20
GRCh38_ENSG00000196312	GRCh38_MFSD14C	0.516219	2.14166	3.7229e-59	0.0321779	-3.50823	5.98762e-43	0.155984	-1.3739	7.62428e-21
GRCh38_ENSG00000121058	GRCh38_COIL	3.12292	1.84484	5.02175e-59	0.182341	-3.69157	1.67829e-67	1.18746	-1.04316	1.59094e-16
GRCh38_ENSG00000110777	GRCh38_POU2AF1	0.372456	2.27379	5.45362e-59	0.0305277	-3.08141	7.42905e-33	0.0982545	-1.57624	8.8404e-24
GRCh38_ENSG00000139116	GRCh38_KIF21A	1.10038	1.92166	5.75736e-59	0.0907581	-3.16242	2.50799e-47	0.382696	-1.18127	4.32909e-19
GRCh38_ENSG00000126945	GRCh38_HNRNPH2	0.890398	1.99373	5.87378e-59	0.078382	-3.05008	4.4835e-43	0.290558	-1.2751	1.49105e-20
GRCh38_ENSG00000116044	GRCh38_NFE2L2	1.86917	1.87043	6.25164e-59	0.17079	-3.02822	6.4842e-49	0.668666	-1.14479	6.2581e-19
GRCh38_ENSG00000013374	GRCh38_NUB1	5.84064	1.82321	6.30004e-59	0.550324	-2.99768	3.84976e-53	2.16007	-1.09844	2.04149e-18
GRCh38_ENSG00000204120	GRCh38_GIGYF2	1.57992	1.88727	8.07299e-59	0.103134	-3.51445	9.70951e-58	0.576911	-1.10411	1.79256e-17
GRCh38_ENSG00000170638	GRCh38_TRABD	0.828609	2.00576	8.14236e-59	0.0511546	-3.561	8.9283e-51	0.277942	-1.22426	6.11659e-19
GRCh38_ENSG00000172086	GRCh38_KRCC1	0.253555	2.50619	8.68975e-59	0.00660059	-4.58944	8.39929e-39	0.0619347	-1.66074	2.87352e-22
GRCh38_ENSG00000003056	GRCh38_M6PR	3.64037	1.83609	9.4828e-59	0.44884	-2.59632	5.12779e-42	1.28381	-1.17902	1.56344e-20
GRCh38_ENSG00000170144	GRCh38_HNRNPA3	8.11525	1.81622	1.05226e-58	0.94471	-2.68728	5.33389e-47	2.93425	-1.14034	9.98262e-20
GRCh38_ENSG00000134352	GRCh38_IL6ST	1.84726	1.87048	1.0687e-58	0.161714	-3.09092	3.48689e-50	0.664078	-1.1361	1.30781e-18
GRCh38_ENSG00000112983	GRCh38_BRD8	1.24242	1.90737	1.26744e-58	0.106435	-3.11141	1.80727e-47	0.435072	-1.17284	5.47356e-19
GRCh38_ENSG00000198964	GRCh38_SGMS1	0.839194	1.99872	1.43412e-58	0.0734316	-3.05696	1.42896e-42	0.272972	-1.27941	1.80879e-20
GRCh38_ENSG00000149636	GRCh38_DSN1	0.3535	2.28932	1.49e-58	0.0189767	-3.67683	1.86805e-38	0.0967252	-1.51156	7.88189e-22
GRCh38_ENSG00000234663	GRCh38_LINC01934	0.585885	2.08717	1.59272e-58	0.0437289	-3.26337	1.63805e-41	0.181216	-1.34582	8.42914e-21
GRCh38_ENSG00000000971	GRCh38_CFH	5.72838	1.8173	1.65163e-58	0.646033	-2.73349	1.92976e-46	2.07902	-1.13335	2.00573e-19
GRCh38_ENSG00000101577	GRCh38_LPIN2	0.262171	2.47236	1.65163e-58	0.010726	-3.99959	1.08717e-35	0.0638463	-1.67165	7.05297e-23
GRCh38_ENSG00000106415	GRCh38_GLCCI1	1.46767	1.88618	1.72859e-58	0.114685	-3.25186	9.88857e-52	0.527592	-1.13206	3.64556e-18
GRCh38_ENSG00000058600	GRCh38_POLR3E	0.598194	2.0794	2.02979e-58	0.033003	-3.6991	8.30241e-48	0.191539	-1.28782	2.20482e-19
GRCh38_ENSG00000116001	GRCh38_TIA1	0.958833	1.92611	2.34487e-58	0.0800322	-3.14223	1.47878e-45	0.331848	-1.18853	1.9053e-18
GRCh38_ENSG00000138182	GRCh38_KIF20B	3.35259	1.83468	2.45762e-58	0.177391	-3.83752	1.47086e-71	1.29298	-1.02043	6.98506e-16
GRCh38_ENSG00000025156	GRCh38_HSF2	0.471908	2.15427	2.66742e-58	0.0346531	-3.26817	1.64879e-38	0.13878	-1.41733	1.70623e-21
GRCh38_ENSG00000179912	GRCh38_R3HDM2	0.251832	2.49636	2.76128e-58	0.011551	-3.83667	1.06239e-33	0.0596409	-1.71346	2.32548e-23
GRCh38_ENSG00000075151	GRCh38_EIF4G3	1.22593	1.89837	3.20377e-58	0.138612	-2.70583	1.98907e-39	0.416721	-1.22713	1.36862e-20
GRCh38_ENSG00000100335	GRCh38_MIEF1	0.905414	1.94233	3.83708e-58	0.0486794	-3.77452	1.77135e-55	0.321908	-1.13715	5.69791e-17
GRCh38_ENSG00000065183	GRCh38_WDR3	1.8384	1.85536	5.44554e-58	0.17079	-3.00691	2.2325e-48	0.664078	-1.13141	1.5988e-18
GRCh38_ENSG00000152133	GRCh38_GPATCH11	1.72762	1.86551	5.56335e-58	0.146038	-3.14274	1.69663e-50	0.625847	-1.12375	3.97099e-18
GRCh38_ENSG00000090447	GRCh38_TFAP4	0.333807	2.30361	6.51053e-58	0.0231021	-3.31309	7.14783e-34	0.087932	-1.57241	8.25078e-23
GRCh38_ENSG00000160917	GRCh38_CPSF4	0.905168	1.9292	7.91637e-58	0.0503295	-3.72881	8.57259e-55	0.324202	-1.1273	1.00109e-16
GRCh38_ENSG00000116984	GRCh38_MTR	0.472155	2.1444	8.13837e-58	0.0313528	-3.41409	2.03514e-40	0.141456	-1.38764	9.17848e-21
GRCh38_ENSG00000141385	GRCh38_AFG3L2	3.41266	1.82152	9.22396e-58	0.214519	-3.58948	1.15904e-65	1.31325	-1.02783	3.88934e-16
GRCh38_ENSG00000086102	GRCh38_NFX1	0.760174	2.01129	1.15707e-57	0.0676561	-3.02813	9.26187e-41	0.244298	-1.29728	1.97855e-20
GRCh38_ENSG00000106346	GRCh38_USP42	0.439906	2.1676	1.18755e-57	0.0280525	-3.46499	6.61395e-40	0.129986	-1.40617	8.50189e-21
GRCh38_ENSG00000196456	GRCh38_ZNF775	0.15041	3.02186	1.23268e-57	0.00247522	-4.94625	3.43313e-29	0.025615	-2.16547	4.01552e-25
GRCh38_ENSG00000183474	GRCh38_GTF2H2C	0.678199	2.02516	1.68814e-57	0.0544549	-3.1729	4.57903e-42	0.218301	-1.29112	5.39088e-20
GRCh38_ENSG00000083520	GRCh38_DIS3	1.5681	1.85455	1.78849e-57	0.129537	-3.1779	8.263e-51	0.574234	-1.10728	1.06357e-17
GRCh38_ENSG00000144028	GRCh38_SNRNP200	4.54307	1.80525	1.81243e-57	0.440589	-2.95846	2.01464e-51	1.69785	-1.08445	7.00494e-18
GRCh38_ENSG00000229989	GRCh38_MIR181A1HG	0.361132	2.24898	1.96552e-57	0.0198018	-3.65502	9.86461e-39	0.101695	-1.47082	4.55712e-21
GRCh38_ENSG00000090989	GRCh38_EXOC1	1.30175	1.87148	2.2434e-57	0.124586	-2.95706	7.23242e-45	0.462599	-1.1559	9.39079e-19
GRCh38_ENSG00000155974	GRCh38_GRIP1	1.34901	1.87809	2.54057e-57	0.0767319	-3.71402	6.69484e-60	0.501213	-1.07543	1.94712e-16
GRCh38_ENSG00000125885	GRCh38_MCM8	0.67106	2.02353	2.58753e-57	0.0379534	-3.67789	2.04635e-49	0.223653	-1.23096	1.98193e-18
GRCh38_ENSG00000177981	GRCh38_ASB8	1.37388	1.86993	3.04378e-57	0.0882829	-3.5392	8.42775e-57	0.508859	-1.08307	9.68197e-17
GRCh38_ENSG00000198700	GRCh38_IPO9	1.28402	1.87628	3.28738e-57	0.106435	-3.16632	7.00852e-49	0.462217	-1.13194	6.04675e-18
GRCh38_ENSG00000165934	GRCh38_CPSF2	1.15306	1.89009	3.40717e-57	0.0808572	-3.40574	2.38361e-52	0.417486	-1.11811	2.37507e-17
GRCh38_ENSG00000064995	GRCh38_TAF11	2.27904	1.827	3.48499e-57	0.139437	-3.62495	1.63604e-63	0.875115	-1.03009	5.80826e-16
GRCh38_ENSG00000185344	GRCh38_ATP6V0A2	0.759189	1.99154	3.48499e-57	0.0660059	-3.06603	1.03822e-41	0.248504	-1.26996	7.15089e-20
GRCh38_ENSG00000115970	GRCh38_THADA	1.19811	1.8814	5.15216e-57	0.108085	-3.04076	7.79785e-46	0.425515	-1.15438	1.97712e-18
GRCh38_ENSG00000102921	GRCh38_N4BP1	0.511296	2.09599	5.92587e-57	0.033828	-3.43092	6.89843e-42	0.159042	-1.33375	7.9968e-20
GRCh38_ENSG00000130396	GRCh38_AFDN	1.05976	1.89491	5.93505e-57	0.0742566	-3.4046	2.24321e-51	0.382313	-1.12324	2.40868e-17
GRCh38_ENSG00000124207	GRCh38_CSE1L	1.63556	1.85155	6.32356e-57	0.114685	-3.41813	4.09939e-56	0.60979	-1.07616	9.47803e-17
GRCh38_ENSG00000162086	GRCh38_ZNF75A	0.503664	2.09973	6.65085e-57	0.044554	-3.01147	5.03176e-36	0.151014	-1.39599	2.36945e-21
GRCh38_ENSG00000172009	GRCh38_THOP1	0.907383	1.9107	6.6857e-57	0.0701313	-3.25642	5.1877e-47	0.320378	-1.15707	1.74e-17
GRCh38_ENSG00000116350	GRCh38_SRSF4	3.60467	1.80387	6.74777e-57	0.283825	-3.26422	4.36385e-58	1.379	-1.04302	1.37677e-16
GRCh38_ENSG00000244754	GRCh38_N4BP2L2	1.79581	1.83871	7.24346e-57	0.166665	-3.01176	2.40625e-48	0.657196	-1.11258	6.23227e-18
GRCh38_ENSG00000253948	GRCh38_AC104986.2	1.76873	1.83949	7.41664e-57	0.176566	-2.90437	1.24278e-45	0.641139	-1.12927	2.14893e-18
GRCh38_ENSG00000108061	GRCh38_SHOC2	1.01422	1.88682	8.35863e-57	0.0709564	-3.40779	5.74345e-51	0.368168	-1.11417	3.45879e-17
GRCh38_ENSG00000085511	GRCh38_MAP3K4	0.585885	2.04942	8.44779e-57	0.0429038	-3.2979	4.84764e-42	0.186951	-1.30037	1.19885e-19
GRCh38_ENSG00000164053	GRCh38_ATRIP	0.297374	2.34003	8.5121e-57	0.0231021	-3.13736	2.30349e-30	0.0749334	-1.63907	2.47567e-23
GRCh38_ENSG00000170312	GRCh38_CDK1	2.49715	1.82449	8.5121e-57	0.198018	-3.24758	1.70838e-55	0.939726	-1.06684	6.98607e-17
GRCh38_ENSG00000198554	GRCh38_WDHD1	0.610995	2.03727	8.5121e-57	0.0429038	-3.36181	1.46092e-43	0.197656	-1.27945	2.70798e-19
GRCh38_ENSG00000130021	GRCh38_PUDP	0.217861	2.56583	8.83104e-57	0.00742566	-4.20716	1.4986e-33	0.050083	-1.74984	1.27127e-22
GRCh38_ENSG00000136381	GRCh38_IREB2	0.964741	1.89811	9.56736e-57	0.0717814	-3.31527	9.31484e-49	0.345229	-1.13662	1.39961e-17
GRCh38_ENSG00000111913	GRCh38_RIPOR2	0.188813	2.70476	9.59677e-57	0.00412537	-4.72386	3.28031e-33	0.0401429	-1.85489	5.85279e-23
GRCh38_ENSG00000054118	GRCh38_THRAP3	5.20478	1.78882	9.87426e-57	0.518971	-2.92146	6.364e-51	1.96356	-1.07203	1.37629e-17
GRCh38_ENSG00000102710	GRCh38_SUPT20H	0.640289	2.02361	9.8829e-57	0.0429038	-3.43312	2.77332e-45	0.210272	-1.25653	6.53365e-19
GRCh38_ENSG00000184489	GRCh38_PTP4A3	2.48804	1.81761	1.00326e-56	0.235971	-2.98637	1.69827e-49	0.923286	-1.09355	1.04953e-17
GRCh38_ENSG00000016864	GRCh38_GLT8D1	0.467231	2.12225	1.05591e-56	0.0288776	-3.52008	1.26501e-41	0.143367	-1.35127	7.9968e-20
GRCh38_ENSG00000163808	GRCh38_KIF15	0.387964	2.19733	1.07226e-56	0.0297027	-3.19372	8.68705e-35	0.109724	-1.47409	1.16255e-21
GRCh38_ENSG00000112739	GRCh38_PRPF4B	2.31646	1.82664	1.08366e-56	0.287951	-2.58475	1.25453e-39	0.821973	-1.17036	9.24984e-20
GRCh38_ENSG00000109685	GRCh38_NSD2	1.0349	1.89141	1.11855e-56	0.0948835	-3.01332	1.64759e-43	0.363962	-1.16897	1.50027e-18
GRCh38_ENSG00000261455	GRCh38_LINC01003	0.466493	2.11996	1.15635e-56	0.0462041	-2.84181	1.05459e-32	0.135339	-1.44755	3.63582e-22
GRCh38_ENSG00000010292	GRCh38_NCAPD2	2.51315	1.81723	1.19146e-56	0.16749	-3.50319	1.58135e-61	0.965723	-1.03138	5.33061e-16
GRCh38_ENSG00000071243	GRCh38_ING3	1.35049	1.85422	1.2462e-56	0.124586	-3.01493	2.30475e-46	0.488596	-1.12865	4.80525e-18
GRCh38_ENSG00000152464	GRCh38_RPP38	1.69759	1.83466	1.34352e-56	0.130362	-3.2895	8.21431e-54	0.635787	-1.07248	8.08161e-17
GRCh38_ENSG00000084112	GRCh38_SSH1	0.263894	2.41179	1.34352e-56	0.00907581	-4.24289	1.1269e-37	0.0680517	-1.58682	3.52452e-21
GRCh38_ENSG00000087338	GRCh38_GMCL1	1.02382	1.88266	1.3852e-56	0.0849826	-3.16019	1.31834e-46	0.366638	-1.13925	7.50236e-18
GRCh38_ENSG00000109572	GRCh38_CLCN3	0.749835	1.9796	1.64411e-56	0.0528047	-3.37382	1.51982e-46	0.253474	-1.21661	1.85402e-18
GRCh38_ENSG00000177683	GRCh38_THAP5	1.01299	1.88232	1.78966e-56	0.0800322	-3.23205	8.50336e-48	0.364727	-1.12976	1.44817e-17
GRCh38_ENSG00000137831	GRCh38_UACA	0.594009	2.03768	1.79264e-56	0.0486794	-3.13791	6.15407e-40	0.188863	-1.30925	6.4785e-20
GRCh38_ENSG00000111530	GRCh38_CAND1	2.36003	1.81199	1.80902e-56	0.212044	-3.0668	3.10198e-51	0.885055	-1.07624	3.00709e-17
GRCh38_ENSG00000137812	GRCh38_KNL1	1.68405	1.84304	1.815e-56	0.123761	-3.35179	5.03389e-55	0.629288	-1.07435	1.05738e-16
GRCh38_ENSG00000085840	GRCh38_ORC1	0.485694	2.09957	2.25425e-56	0.0437289	-2.985	3.67134e-35	0.145279	-1.39997	2.99116e-21
GRCh38_ENSG00000228716	GRCh38_DHFR	1.82117	1.82996	2.36333e-56	0.199668	-2.76852	3.56991e-43	0.656814	-1.14068	1.0071e-18
GRCh38_ENSG00000151967	GRCh38_SCHIP1	0.156564	2.90744	2.63122e-56	0.00247522	-5.01675	1.91655e-30	0.0290558	-2.04363	8.18627e-24
GRCh38_ENSG00000013810	GRCh38_TACC3	1.3308	1.85642	2.63122e-56	0.122936	-3.01234	3.49689e-46	0.480568	-1.1314	5.54637e-18
GRCh38_ENSG00000115446	GRCh38_UNC50	1.21485	1.86254	2.82814e-56	0.0792071	-3.51792	4.87981e-55	0.451894	-1.07717	1.99834e-16
GRCh38_ENSG00000166454	GRCh38_ATMIN	0.592532	2.03409	2.82814e-56	0.0453791	-3.23645	2.54016e-41	0.190392	-1.29179	1.78796e-19
GRCh38_ENSG00000133302	GRCh38_SLF1	0.972372	1.88351	2.84228e-56	0.0948835	-2.92299	8.99363e-42	0.341406	-1.17375	4.17801e-18
GRCh38_ENSG00000160993	GRCh38_ALKBH4	0.413566	2.15764	2.99884e-56	0.0264024	-3.46254	6.29085e-39	0.123105	-1.39541	3.63576e-20
GRCh38_ENSG00000082212	GRCh38_ME2	2.42798	1.80334	3.729e-56	0.260723	-2.80642	1.76165e-45	0.896907	-1.10534	4.10648e-18
GRCh38_ENSG00000061936	GRCh38_SFSWAP	2.06168	1.8144	3.86311e-56	0.226895	-2.76697	8.19087e-44	0.752392	-1.12389	1.8846e-18
GRCh38_ENSG00000133739	GRCh38_LRRCC1	2.1279	1.81445	3.87126e-56	0.197193	-3.02025	1.39223e-49	0.793682	-1.0852	2.32881e-17
GRCh38_ENSG00000119929	GRCh38_CUTC	0.756727	1.96921	4.02459e-56	0.0462041	-3.58185	6.66083e-50	0.26112	-1.18304	1.30508e-17
GRCh38_ENSG00000129347	GRCh38_KRI1	1.36403	1.84559	4.22688e-56	0.122111	-3.06086	2.93902e-47	0.498536	-1.11287	1.36779e-17
GRCh38_ENSG00000181804	GRCh38_SLC9A9	0.558068	2.0474	4.4514e-56	0.0594053	-2.7543	2.05821e-33	0.169747	-1.38312	1.56171e-21
GRCh38_ENSG00000119707	GRCh38_RBM25	5.00907	1.77877	4.69361e-56	0.341581	-3.48147	5.13373e-65	1.97771	-0.99315	2.18041e-15
GRCh38_ENSG00000163322	GRCh38_ABRAXAS1	0.645212	2.00623	4.91763e-56	0.0569301	-3.03861	1.9837e-39	0.208361	-1.28966	8.62418e-20
GRCh38_ENSG00000129292	GRCh38_PHF20L1	4.16225	1.78199	5.17839e-56	0.410062	-2.94011	9.92837e-51	1.58087	-1.06176	3.30886e-17
GRCh38_ENSG00000163807	GRCh38_KIAA1143	1.31061	1.84673	5.83776e-56	0.111385	-3.13627	1.64925e-48	0.481332	-1.10396	2.68843e-17
GRCh38_ENSG00000152601	GRCh38_MBNL1	4.49211	1.77886	5.83776e-56	0.327554	-3.38303	5.07842e-62	1.76361	-1.00326	1.23329e-15
GRCh38_ENSG00000119285	GRCh38_HEATR1	1.0797	1.87496	6.12983e-56	0.0866328	-3.21195	4.05203e-48	0.390342	-1.12445	2.1853e-17
GRCh38_ENSG00000101191	GRCh38_DIDO1	0.71414	1.97826	6.28664e-56	0.0800322	-2.69659	5.89514e-35	0.227859	-1.31717	6.51557e-21
GRCh38_ENSG00000117751	GRCh38_PPP1R8	0.716355	1.9765	6.77716e-56	0.0585802	-3.15696	1.60642e-42	0.238946	-1.24053	6.35409e-19
GRCh38_ENSG00000157764	GRCh38_BRAF	0.482494	2.09004	7.37688e-56	0.0363033	-3.24558	1.16264e-38	0.14872	-1.35054	5.6428e-20
GRCh38_ENSG00000164483	GRCh38_SAMD3	0.431536	2.13223	7.37741e-56	0.0280525	-3.44313	1.97106e-39	0.130751	-1.37055	7.25049e-20
GRCh38_ENSG00000175471	GRCh38_MCTP1	0.621334	2.01171	7.61796e-56	0.0379534	-3.56748	8.80293e-47	0.207596	-1.22914	4.14296e-18
GRCh38_ENSG00000131375	GRCh38_CAPN7	1.01914	1.86928	8.29033e-56	0.0742566	-3.35256	4.6002e-50	0.37352	-1.10158	7.84361e-17
GRCh38_ENSG00000079999	GRCh38_KEAP1	1.17128	1.8592	8.46227e-56	0.0767319	-3.51114	1.79208e-54	0.436602	-1.07424	2.87355e-16
GRCh38_ENSG00000178691	GRCh38_SUZ12	2.86813	1.79133	9.74985e-56	0.255773	-3.08327	1.13748e-52	1.0938	-1.05185	1.06229e-16
GRCh38_ENSG00000076984	GRCh38_MAP2K7	0.460092	2.10356	9.79767e-56	0.0206268	-3.97682	1.29102e-46	0.146808	-1.28775	3.25953e-18
GRCh38_ENSG00000112742	GRCh38_TTK	1.91914	1.82055	1.0444e-55	0.128712	-3.49111	3.75067e-59	0.735188	-1.03588	8.21471e-16
GRCh38_ENSG00000105865	GRCh38_DUS4L	0.649889	1.99568	1.09356e-55	0.0470292	-3.32801	5.91183e-44	0.216389	-1.23896	1.59147e-18
GRCh38_ENSG00000100796	GRCh38_PPP4R3A	0.576285	2.02826	1.10603e-55	0.0486794	-3.09511	6.00784e-39	0.183893	-1.30502	1.02389e-19
GRCh38_ENSG00000163629	GRCh38_PTPN13	0.908861	1.88828	1.11313e-55	0.0635307	-3.40682	1.23577e-49	0.329554	-1.11562	1.8544e-16
GRCh38_ENSG00000133704	GRCh38_IPO8	0.883997	1.92713	1.30362e-55	0.0726065	-3.16424	4.28324e-45	0.306233	-1.18652	3.64556e-18
GRCh38_ENSG00000186666	GRCh38_BCDIN3D	0.427844	2.12751	1.37698e-55	0.0214519	-3.81131	1.69435e-43	0.133045	-1.32686	9.15148e-19
GRCh38_ENSG00000140525	GRCh38_FANCI	1.70621	1.8223	1.50654e-55	0.163365	-2.96912	4.25575e-47	0.630052	-1.1008	1.76003e-17
GRCh38_ENSG00000156253	GRCh38_RWDD2B	0.771498	1.95293	1.65496e-55	0.066831	-3.07928	4.02634e-42	0.260355	-1.22591	8.68788e-19
GRCh38_ENSG00000187837	GRCh38_HIST1H1C	3.25166	1.81974	1.77773e-55	0.632832	-1.91692	3.41722e-25	1.05442	-1.32932	2.49672e-24
GRCh38_ENSG00000115825	GRCh38_PRKD3	1.22839	1.84508	1.99373e-55	0.10891	-3.07406	9.86575e-47	0.4496	-1.11036	2.43751e-17
GRCh38_ENSG00000152147	GRCh38_GEMIN6	3.19037	1.7825	2.19438e-55	0.255773	-3.24192	8.44171e-57	1.23831	-1.0227	5.96533e-16
GRCh38_ENSG00000263753	GRCh38_LINC00667	0.652597	1.98787	2.39601e-55	0.0404286	-3.55334	2.48392e-47	0.221742	-1.20537	1.09407e-17
GRCh38_ENSG00000134294	GRCh38_SLC38A2	1.69587	1.81197	2.43606e-55	0.168315	-2.91851	6.8923e-46	0.628523	-1.097	1.74342e-17
GRCh38_ENSG00000100461	GRCh38_RBM23	0.595732	2.01095	2.67579e-55	0.0519797	-3.05222	1.03965e-38	0.191921	-1.29252	1.50442e-19
GRCh38_ENSG00000171806	GRCh38_METTL18	0.446799	2.12605	2.80922e-55	0.0247522	-3.67292	4.55555e-42	0.138015	-1.33883	5.78418e-19
GRCh38_ENSG00000095002	GRCh38_MSH2	3.11011	1.7803	2.82126e-55	0.33333	-2.81532	1.01573e-46	1.17026	-1.07877	1.73001e-17
GRCh38_ENSG00000046647	GRCh38_GEMIN8	0.203583	2.6077	2.84858e-55	0.00495044	-4.6219	5.621e-34	0.0462599	-1.76165	8.6485e-22
GRCh38_ENSG00000058262	GRCh38_SEC61A1	1.43	1.82889	2.99715e-55	0.121286	-3.14392	1.95842e-49	0.532562	-1.08384	7.87191e-17
GRCh38_ENSG00000181192	GRCh38_DHTKD1	0.269803	2.35535	3.2204e-55	0.0156764	-3.53786	1.20876e-32	0.069581	-1.59691	1.24983e-21
GRCh38_ENSG00000187555	GRCh38_USP7	1.94524	1.80373	3.23787e-55	0.140263	-3.38924	4.56444e-57	0.750098	-1.02853	9.72658e-16
GRCh38_ENSG00000182263	GRCh38_FIGN	0.280634	2.32883	3.24109e-55	0.0156764	-3.59968	6.16158e-34	0.0741688	-1.56107	3.68217e-21
GRCh38_ENSG00000134146	GRCh38_DPH6	0.631919	1.99272	3.64376e-55	0.0462041	-3.31296	2.11134e-43	0.210655	-1.23751	2.17837e-18
GRCh38_ENSG00000181481	GRCh38_RNF135	0.698631	1.96753	3.64376e-55	0.0371283	-3.77905	1.33489e-51	0.243916	-1.16267	7.00912e-17
GRCh38_ENSG00000151503	GRCh38_NCAPD3	2.86025	1.7792	3.72598e-55	0.309403	-2.80158	4.33277e-46	1.07583	-1.07971	1.70582e-17
GRCh38_ENSG00000143924	GRCh38_EML4	3.89663	1.76689	4.18167e-55	0.377059	-2.96971	3.14235e-51	1.50058	-1.04108	1.29372e-16
GRCh38_ENSG00000158717	GRCh38_RNF166	0.223769	2.48655	4.30799e-55	0.0132012	-3.48219	4.02074e-29	0.0519946	-1.74532	7.73726e-23
GRCh38_ENSG00000044459	GRCh38_CNTLN	1.03367	1.85104	5.34424e-55	0.104784	-2.87466	1.84093e-41	0.370461	-1.1458	4.59669e-18
GRCh38_ENSG00000162521	GRCh38_RBBP4	3.11282	1.77243	5.43725e-55	0.396035	-2.56325	8.31628e-41	1.14962	-1.11404	1.51238e-18
GRCh38_ENSG00000125458	GRCh38_NT5C	2.64141	1.77819	5.68062e-55	0.302802	-2.71576	9.01514e-44	0.986368	-1.09278	7.9817e-18
GRCh38_ENSG00000171466	GRCh38_ZNF562	0.639058	1.98538	5.80313e-55	0.0511546	-3.18376	1.31447e-41	0.212184	-1.24621	1.20513e-18
GRCh38_ENSG00000138346	GRCh38_DNA2	0.325191	2.23833	5.81858e-55	0.0247522	-3.18749	2.88129e-32	0.089079	-1.519	1.80118e-21
GRCh38_ENSG00000162607	GRCh38_USP1	2.72904	1.77904	6.0306e-55	0.301152	-2.772	3.29818e-45	1.02383	-1.08432	1.45958e-17
GRCh38_ENSG00000130713	GRCh38_EXOSC2	0.702324	1.96044	6.27125e-55	0.05528	-3.21515	3.04204e-43	0.238181	-1.21533	3.40436e-18
GRCh38_ENSG00000181315	GRCh38_ZNF322	0.542805	2.02991	6.39153e-55	0.0280525	-3.79772	1.37348e-47	0.181216	-1.22599	1.62477e-17
GRCh38_ENSG00000109762	GRCh38_SNX25	0.43129	2.10863	6.41027e-55	0.0462041	-2.72777	2.52309e-30	0.124634	-1.45632	6.13842e-22
GRCh38_ENSG00000035928	GRCh38_RFC1	3.40355	1.7693	6.49748e-55	0.306102	-3.07639	3.75585e-53	1.31898	-1.02909	3.37533e-16
GRCh38_ENSG00000178700	GRCh38_DHFR2	0.143271	2.97229	6.62278e-55	0.00495044	-4.06702	4.84717e-25	0.0240857	-2.19061	6.37504e-25
GRCh38_ENSG00000218739	GRCh38_CEBPZOS	1.50361	1.81234	6.78342e-55	0.153464	-2.87645	2.50146e-44	0.555119	-1.10366	1.59928e-17
GRCh38_ENSG00000170248	GRCh38_PDCD6IP	1.19073	1.83813	7.10028e-55	0.101484	-3.13289	1.26859e-47	0.440042	-1.09498	7.17136e-17
GRCh38_ENSG00000224032	GRCh38_EPB41L4A-AS1	1.15774	1.85179	7.20078e-55	0.131187	-2.71191	1.87224e-38	0.40831	-1.17407	8.60312e-19
GRCh38_ENSG00000183155	GRCh38_RABIF	0.950709	1.86972	7.39713e-55	0.0750817	-3.23429	3.42066e-47	0.345611	-1.11581	6.40298e-17
GRCh38_ENSG00000143157	GRCh38_POGK	0.744419	1.94555	8.26925e-55	0.0651808	-3.06451	1.567e-41	0.252327	-1.21989	1.62304e-18
GRCh38_ENSG00000135372	GRCh38_NAT10	0.703062	1.95779	8.97993e-55	0.0511546	-3.32948	4.6768e-45	0.240857	-1.19825	8.60891e-18
GRCh38_ENSG00000116679	GRCh38_IVNS1ABP	0.649889	1.97502	1.01413e-54	0.0693062	-2.76848	3.02489e-35	0.209508	-1.29987	4.31953e-20
GRCh38_ENSG00000172469	GRCh38_MANEA	0.544529	2.02319	1.07501e-54	0.0354782	-3.46865	1.80136e-43	0.179305	-1.25152	3.88739e-18
GRCh38_ENSG00000180011	GRCh38_ZADH2	0.321006	2.23614	1.07822e-54	0.0181516	-3.60695	2.3658e-36	0.0909905	-1.46157	4.69385e-20
GRCh38_ENSG00000135164	GRCh38_DMTF1	0.629703	1.98292	1.1047e-54	0.0627056	-2.86653	1.64644e-36	0.203773	-1.29138	9.40506e-20
GRCh38_ENSG00000133019	GRCh38_CHRM3	0.417012	2.11381	1.26781e-54	0.0247522	-3.57419	1.91377e-40	0.129222	-1.33573	7.5275e-19
GRCh38_ENSG00000075292	GRCh38_ZNF638	2.29061	1.78471	1.30997e-54	0.212044	-3.02873	3.22557e-50	0.87435	-1.05186	1.75759e-16
GRCh38_ENSG00000111266	GRCh38_DUSP16	1.71556	1.79546	1.53212e-54	0.211219	-2.60432	2.33105e-39	0.625082	-1.13151	1.73725e-18
GRCh38_ENSG00000000419	GRCh38_DPM1	1.84948	1.78747	1.69469e-54	0.216169	-2.68339	1.85794e-41	0.683576	-1.10836	5.94098e-18
GRCh38_ENSG00000100124	GRCh38_ANKRD54	0.643489	1.97219	1.69469e-54	0.0379534	-3.62645	3.46187e-48	0.222124	-1.18136	4.5615e-17
GRCh38_ENSG00000139613	GRCh38_SMARCC2	1.37732	1.81461	1.77634e-54	0.150163	-2.77817	1.02693e-41	0.503124	-1.1218	7.41584e-18
GRCh38_ENSG00000172167	GRCh38_MTBP	0.548221	2.01616	1.91703e-54	0.0528047	-2.90571	1.38293e-35	0.17357	-1.32116	6.80788e-20
GRCh38_ENSG00000272391	GRCh38_POM121C	1.69956	1.80114	1.91747e-54	0.11056	-3.53849	4.53147e-59	0.662166	-1.01059	4.26998e-15
GRCh38_ENSG00000131437	GRCh38_KIF3A	0.488894	2.05041	2.08061e-54	0.0198018	-4.13234	1.60724e-49	0.163248	-1.22072	6.02106e-17
GRCh38_ENSG00000165644	GRCh38_COMTD1	1.62669	1.79869	2.10849e-54	0.173266	-2.81718	1.34628e-43	0.603673	-1.09812	1.87039e-17
GRCh38_ENSG00000169905	GRCh38_TOR1AIP2	4.38429	1.75045	2.18069e-54	0.353957	-3.24001	2.24027e-58	1.74258	-0.988804	2.95976e-15
GRCh38_ENSG00000198824	GRCh38_CHAMP1	1.42926	1.81046	2.21231e-54	0.134487	-2.99582	1.97405e-46	0.533709	-1.08389	7.20464e-17
GRCh38_ENSG00000078177	GRCh38_N4BP2	0.824424	1.91508	2.23923e-54	0.0569301	-3.41708	1.47448e-48	0.293234	-1.14288	6.82884e-17
GRCh38_ENSG00000119314	GRCh38_PTBP3	0.862088	1.86204	2.79394e-54	0.0759068	-3.07598	2.07213e-43	0.311585	-1.12784	1.23296e-16
GRCh38_ENSG00000164051	GRCh38_CCDC51	0.89606	1.86322	2.90212e-54	0.066831	-3.31779	5.1656e-48	0.329172	-1.09881	5.17387e-16
GRCh38_ENSG00000109381	GRCh38_ELF2	1.22027	1.82125	2.9682e-54	0.116335	-2.97279	9.68077e-45	0.45113	-1.09869	4.66804e-17
GRCh38_ENSG00000159459	GRCh38_UBR1	0.436214	2.08781	3.09224e-54	0.0297027	-3.38549	5.83314e-39	0.136103	-1.32968	5.66476e-19
GRCh38_ENSG00000180957	GRCh38_PITPNB	2.47303	1.77198	3.58602e-54	0.245872	-2.92693	2.4946e-48	0.945461	-1.0525	1.41019e-16
GRCh38_ENSG00000105819	GRCh38_PMPCB	2.25984	1.77145	4.01673e-54	0.218645	-2.96664	9.20766e-49	0.867086	-1.04613	2.11256e-16
GRCh38_ENSG00000175449	GRCh38_RFESD	0.337253	2.19568	4.783e-54	0.0189767	-3.6238	2.19784e-37	0.0986368	-1.41669	2.08293e-19
GRCh38_ENSG00000165671	GRCh38_NSD1	1.03859	1.83312	5.67448e-54	0.0726065	-3.42053	1.49526e-51	0.392636	-1.05567	1.13343e-15
GRCh38_ENSG00000141569	GRCh38_TRIM65	0.228446	2.4339	5.91888e-54	0.011551	-3.70356	3.08311e-31	0.0562	-1.66015	2.00302e-21
GRCh38_ENSG00000112078	GRCh38_KCTD20	0.801284	1.91068	6.47074e-54	0.0486794	-3.6022	3.8371e-51	0.289029	-1.11913	3.10598e-16
GRCh38_ENSG00000164985	GRCh38_PSIP1	4.26145	1.74281	6.74137e-54	0.464517	-2.79965	2.17276e-47	1.64777	-1.04034	1.22936e-16
GRCh38_ENSG00000183161	GRCh38_FANCF	0.40815	2.10252	7.83169e-54	0.0255773	-3.49826	2.87907e-39	0.126928	-1.33192	1.19637e-18
GRCh38_ENSG00000108312	GRCh38_UBTF	2.60374	1.76041	8.02032e-54	0.27805	-2.82439	3.10235e-46	0.995544	-1.05544	9.62342e-17
GRCh38_ENSG00000107890	GRCh38_ANKRD26	1.60626	1.79178	9.68658e-54	0.154289	-2.9706	8.84618e-47	0.607113	-1.06733	1.54796e-16
GRCh38_ENSG00000014824	GRCh38_SLC30A9	0.486186	2.03603	1.03698e-53	0.0396035	-3.14163	2.0202e-37	0.154837	-1.30614	5.93498e-19
GRCh38_ENSG00000169760	GRCh38_NLGN1	0.655059	1.95044	1.07508e-53	0.0453791	-3.40007	3.18517e-45	0.226712	-1.18197	3.75149e-17
GRCh38_ENSG00000163946	GRCh38_FAM208A	1.0125	1.83441	1.0804e-53	0.0726065	-3.38293	1.52173e-50	0.381549	-1.06101	1.02705e-15
GRCh38_ENSG00000163516	GRCh38_ANKZF1	0.546252	1.99989	1.08555e-53	0.0297027	-3.73148	6.04163e-47	0.185804	-1.20026	6.30515e-17
GRCh38_ENSG00000168569	GRCh38_TMEM223	1.70054	1.78507	1.11947e-53	0.118811	-3.43806	5.64597e-57	0.666754	-1.0035	5.98358e-15
GRCh38_ENSG00000096063	GRCh38_SRPK1	3.24182	1.74861	1.13717e-53	0.320129	-2.94326	6.43312e-50	1.26316	-1.02491	4.60549e-16
GRCh38_ENSG00000120802	GRCh38_TMPO	8.85647	1.72867	1.1891e-53	1.05609	-2.6712	1.48846e-46	3.42094	-1.04624	5.78265e-17
GRCh38_ENSG00000088325	GRCh38_TPX2	7.14214	1.73025	1.19618e-53	0.594053	-3.20204	7.52504e-59	2.87461	-0.971796	6.51944e-15
GRCh38_ENSG00000130749	GRCh38_ZC3H4	0.643489	1.95393	1.23806e-53	0.0429038	-3.45402	9.92391e-46	0.222889	-1.17966	4.69276e-17
GRCh38_ENSG00000154080	GRCh38_CHST9	0.903691	1.85118	1.37094e-53	0.0750817	-3.16358	1.94714e-45	0.331466	-1.1046	3.39361e-16
GRCh38_ENSG00000172534	GRCh38_HCFC1	1.07306	1.82318	1.38344e-53	0.103959	-2.94744	3.43177e-43	0.395312	-1.10429	5.654e-17
GRCh38_ENSG00000173226	GRCh38_IQCB1	1.55235	1.78123	1.42468e-53	0.188942	-2.62386	2.83703e-39	0.573087	-1.11193	7.17945e-18
GRCh38_ENSG00000145675	GRCh38_PIK3R1	1.32267	1.80118	1.60074e-53	0.0965336	-3.36823	3.47939e-53	0.510388	-1.02764	2.71807e-15
GRCh38_ENSG00000148444	GRCh38_COMMD3	2.90555	1.74859	1.65436e-53	0.328379	-2.74374	8.3877e-45	1.11291	-1.05552	7.60681e-17
GRCh38_ENSG00000197102	GRCh38_DYNC1H1	0.941109	1.83494	1.80441e-53	0.0767319	-3.19507	1.8172e-46	0.350199	-1.08324	3.26823e-16
GRCh38_ENSG00000108424	GRCh38_KPNB1	6.60278	1.72661	1.98859e-53	0.584152	-3.11199	2.11187e-56	2.64867	-0.978825	4.34262e-15
GRCh38_ENSG00000163781	GRCh38_TOPBP1	2.51857	1.75423	2.10535e-53	0.249997	-2.93334	1.40049e-48	0.976428	-1.03228	4.25693e-16
GRCh38_ENSG00000090470	GRCh38_PDCD7	2.19338	1.76237	2.10535e-53	0.214519	-2.9526	2.62925e-48	0.846441	-1.03826	3.9427e-16
GRCh38_ENSG00000150244	GRCh38_TRIM48	0.106099	3.42118	2.19354e-53	0.0033003	-4.07815	3.22556e-20	0.0126163	-2.66921	1.8496e-26
GRCh38_ENSG00000143811	GRCh38_PYCR2	1.0509	1.81942	2.2049e-53	0.105609	-2.89436	5.50128e-42	0.386519	-1.10813	4.45536e-17
GRCh38_ENSG00000134452	GRCh38_FBH1	1.3276	1.79369	2.28634e-53	0.120461	-3.05206	4.89944e-47	0.504271	-1.05784	3.74548e-16
GRCh38_ENSG00000084676	GRCh38_NCOA1	0.939632	1.83984	2.32299e-53	0.0660059	-3.41042	3.53149e-50	0.353257	-1.0637	1.31251e-15
GRCh38_ENSG00000138376	GRCh38_BARD1	1.51001	1.79057	2.58388e-53	0.101484	-3.49206	5.8907e-57	0.591439	-1.00378	8.72354e-15
GRCh38_ENSG00000110931	GRCh38_CAMKK2	1.2087	1.80642	2.6713e-53	0.0701313	-3.69862	1.9729e-58	0.472921	-1.00125	1.67971e-14
GRCh38_ENSG00000112234	GRCh38_FBXL4	0.165919	2.71305	2.83589e-53	0.00742566	-3.79071	3.69719e-26	0.0332612	-1.94691	4.28705e-23
GRCh38_ENSG00000164649	GRCh38_CDCA7L	2.28668	1.75472	3.54861e-53	0.287951	-2.58138	4.7881e-40	0.857911	-1.09066	1.30867e-17
GRCh38_ENSG00000231887	GRCh38_PRH1	0.290481	2.24964	3.72469e-53	0.0123761	-3.98917	6.47456e-38	0.0833443	-1.4377	7.44241e-19
GRCh38_ENSG00000113328	GRCh38_CCNG1	0.778144	1.90059	3.81463e-53	0.0709564	-3.01528	3.13723e-41	0.271825	-1.17809	1.29825e-17
GRCh38_ENSG00000128908	GRCh38_INO80	0.491848	2.01819	4.06491e-53	0.0429038	-3.04648	2.46393e-36	0.157513	-1.3006	6.94422e-19
GRCh38_ENSG00000114346	GRCh38_ECT2	1.41646	1.79564	4.09791e-53	0.103959	-3.36208	9.54712e-54	0.548619	-1.02249	3.96231e-15
GRCh38_ENSG00000102172	GRCh38_SMS	4.78087	1.72656	4.26245e-53	0.490094	-2.89429	5.96594e-50	1.88672	-1.00823	8.58102e-16
GRCh38_ENSG00000198826	GRCh38_ARHGAP11A	1.65377	1.77728	4.36331e-53	0.139437	-3.16508	4.46853e-51	0.641139	-1.02583	1.76967e-15
GRCh38_ENSG00000131747	GRCh38_TOP2A	5.29808	1.73653	4.51683e-53	0.5594	-2.84865	1.13761e-48	2.06717	-1.02594	4.12948e-16
GRCh38_ENSG00000171853	GRCh38_TRAPPC12	0.433506	2.06059	4.8963e-53	0.0239271	-3.68873	1.60128e-42	0.140691	-1.26756	1.72242e-17
GRCh38_ENSG00000160299	GRCh38_PCNT	0.727187	1.91373	5.18254e-53	0.0825074	-2.69175	4.78851e-35	0.243916	-1.24577	4.18769e-19
GRCh38_ENSG00000123609	GRCh38_NMI	1.4172	1.78169	5.23606e-53	0.137787	-2.95402	1.54577e-45	0.539062	-1.05858	2.99299e-16
GRCh38_ENSG00000139437	GRCh38_TCHP	0.515234	2.00082	5.26849e-53	0.0396035	-3.23375	1.65342e-39	0.169747	-1.25557	5.18224e-18
GRCh38_ENSG00000165899	GRCh38_OTOGL	0.371471	2.1214	5.28177e-53	0.0189767	-3.77819	1.0006e-40	0.115841	-1.3227	6.35797e-18
GRCh38_ENSG00000163938	GRCh38_GNL3	5.68013	1.72242	5.35114e-53	0.564351	-2.94175	1.57195e-51	2.25718	-0.996952	1.5965e-15
GRCh38_ENSG00000104427	GRCh38_ZC2HC1A	1.14888	1.80017	5.71696e-53	0.116335	-2.88834	1.24145e-42	0.428573	-1.08815	9.9456e-17
GRCh38_ENSG00000198586	GRCh38_TLK1	1.81797	1.7655	6.0294e-53	0.16914	-3.02413	9.60244e-49	0.703839	-1.0315	9.03425e-16
GRCh38_ENSG00000115241	GRCh38_PPM1G	11.215	1.7092	6.04299e-53	1.05857	-3.02142	2.40872e-56	4.5285	-0.97189	4.88368e-15
GRCh38_ENSG00000243943	GRCh38_ZNF512	0.599178	1.95691	6.10005e-53	0.0544549	-3.00379	3.83708e-38	0.200332	-1.2406	2.68967e-18
GRCh38_ENSG00000112249	GRCh38_ASCC3	2.31942	1.75096	7.05437e-53	0.158414	-3.48132	1.57553e-60	0.934756	-0.96335	3.29325e-14
GRCh38_ENSG00000197771	GRCh38_MCMBP	0.963756	1.81183	7.43618e-53	0.105609	-2.76795	6.00784e-39	0.352493	-1.11987	2.37507e-17
GRCh38_ENSG00000105851	GRCh38_PIK3CG	0.239277	2.36478	8.20191e-53	0.0140263	-3.51499	1.49336e-30	0.0611701	-1.60886	7.62428e-21
GRCh38_ENSG00000078674	GRCh38_PCM1	1.99767	1.75484	9.83292e-53	0.182341	-3.05518	4.77696e-50	0.781448	-1.01591	1.8495e-15
GRCh38_ENSG00000129484	GRCh38_PARP2	0.308697	2.20206	1.05491e-52	0.011551	-4.17996	1.00081e-40	0.0925198	-1.37315	6.69557e-18
GRCh38_ENSG00000160298	GRCh38_C21orf58	0.498987	2.14851	1.05491e-52	0.0635307	-2.47094	2.75747e-25	0.134957	-1.56049	7.05297e-23
GRCh38_ENSG00000108055	GRCh38_SMC3	4.39512	1.72169	1.05894e-52	0.439764	-2.93092	1.05562e-50	1.74602	-0.997617	1.80504e-15
GRCh38_ENSG00000129317	GRCh38_PUS7L	2.25393	1.74845	1.10963e-52	0.180691	-3.2476	4.52507e-55	0.897671	-0.985413	9.47694e-15
GRCh38_ENSG00000162702	GRCh38_ZNF281	0.936924	1.82281	1.15359e-52	0.111385	-2.64536	2.04559e-36	0.335671	-1.15348	1.68216e-17
GRCh38_ENSG00000110060	GRCh38_PUS3	1.05287	1.81203	1.18054e-52	0.0676561	-3.54738	5.94394e-54	0.407164	-1.02061	9.76817e-15
GRCh38_ENSG00000106344	GRCh38_RBM28	3.47888	1.72838	1.26074e-52	0.275575	-3.27194	3.69708e-58	1.40844	-0.961516	2.07415e-14
GRCh38_ENSG00000120549	GRCh38_KIAA1217	0.182904	2.58301	1.29551e-52	0.00907581	-3.68365	2.89256e-27	0.0401429	-1.8209	4.119e-22
GRCh38_ENSG00000138160	GRCh38_KIF11	2.21726	1.75486	1.33156e-52	0.166665	-3.34024	4.88996e-57	0.883908	-0.981923	1.50067e-14
GRCh38_ENSG00000134532	GRCh38_SOX5	0.386733	2.09381	1.33156e-52	0.033828	-3.02088	7.04922e-33	0.116606	-1.38663	1.19237e-19
GRCh38_ENSG00000122435	GRCh38_TRMT13	1.26285	1.78494	1.36063e-52	0.135312	-2.80952	8.38147e-42	0.473304	-1.08394	9.54075e-17
GRCh38_ENSG00000171316	GRCh38_CHD7	1.20106	1.79619	1.36063e-52	0.141913	-2.66254	1.6021e-38	0.440042	-1.1212	1.4772e-17
GRCh38_ENSG00000164830	GRCh38_OXR1	3.11405	1.73101	1.45006e-52	0.361382	-2.70882	3.11666e-44	1.20505	-1.04205	1.75161e-16
GRCh38_ENSG00000085231	GRCh38_AK6	2.32631	1.74163	1.54895e-52	0.198843	-3.1554	3.22818e-53	0.92558	-0.989083	6.64971e-15
GRCh38_ENSG00000167962	GRCh38_ZNF598	0.545267	1.97268	1.59906e-52	0.0544549	-2.86145	6.38838e-35	0.177776	-1.28038	7.22823e-19
GRCh38_ENSG00000178951	GRCh38_ZBTB7A	0.41332	2.06622	1.64965e-52	0.0255773	-3.52341	7.53412e-40	0.13228	-1.29032	8.95473e-18
GRCh38_ENSG00000114757	GRCh38_PEX5L	0.475601	2.02994	1.67953e-52	0.0396035	-3.11039	2.1866e-36	0.151778	-1.30388	1.46347e-18
GRCh38_ENSG00000148935	GRCh38_GAS2	0.866273	1.885	1.7073e-52	0.0726065	-3.14307	6.64782e-44	0.309291	-1.14369	8.99426e-17
GRCh38_ENSG00000163214	GRCh38_DHX57	0.817039	1.87647	1.75565e-52	0.0693062	-3.12642	1.16723e-43	0.293234	-1.13654	1.03464e-16
GRCh38_ENSG00000049618	GRCh38_ARID1B	0.957602	1.82473	1.80498e-52	0.108085	-2.72161	5.54052e-38	0.345229	-1.14201	1.35131e-17
GRCh38_ENSG00000164465	GRCh38_DCBLD1	0.315344	2.18311	2.0326e-52	0.0132012	-4.03178	5.69073e-40	0.095196	-1.36478	6.89533e-18
GRCh38_ENSG00000145242	GRCh38_EPHA5	0.255525	2.30584	2.22441e-52	0.0148513	-3.54136	6.2245e-32	0.0684341	-1.54239	5.00861e-20
GRCh38_ENSG00000133706	GRCh38_LARS	3.54731	1.72137	2.23689e-52	0.425738	-2.66164	1.50853e-43	1.37671	-1.03954	1.61865e-16
GRCh38_ENSG00000160117	GRCh38_ANKLE1	0.722263	1.90003	2.24619e-52	0.0594053	-3.16415	7.02795e-43	0.255385	-1.15673	7.1412e-17
GRCh38_ENSG00000100154	GRCh38_TTC28	0.966711	1.819	2.26328e-52	0.0404286	-4.16162	7.85381e-63	0.381931	-0.980168	1.32875e-13
GRCh38_ENSG00000066777	GRCh38_ARFGEF1	1.00954	1.82887	2.55826e-52	0.0940584	-3.00269	1.33518e-42	0.371991	-1.10237	1.86827e-16
GRCh38_ENSG00000052795	GRCh38_FNIP2	0.47437	2.01012	2.68145e-52	0.0231021	-3.87945	2.51488e-46	0.161336	-1.19766	2.40199e-16
GRCh38_ENSG00000123600	GRCh38_METTL8	0.749096	1.88978	2.79038e-52	0.0676561	-3.03084	4.31359e-41	0.264178	-1.16396	3.62214e-17
GRCh38_ENSG00000176396	GRCh38_EID2	0.482001	2.05246	2.81805e-52	0.0396035	-3.12579	6.71443e-36	0.151396	-1.32632	1.09993e-18
GRCh38_ENSG00000111203	GRCh38_ITFG2	0.429075	2.04578	2.89297e-52	0.0264024	-3.53694	1.30788e-40	0.139544	-1.2672	1.80958e-17
GRCh38_ENSG00000236287	GRCh38_ZBED5	0.484709	2.00333	2.93056e-52	0.0231021	-3.91223	4.61836e-47	0.165924	-1.18796	3.3623e-16
GRCh38_ENSG00000172845	GRCh38_SP3	0.678199	1.91003	3.16752e-52	0.0519797	-3.26307	1.21427e-43	0.23971	-1.15483	1.23035e-16
GRCh38_ENSG00000064607	GRCh38_SUGP2	0.693462	1.90503	3.18683e-52	0.0544549	-3.22945	2.09982e-43	0.245445	-1.15367	1.11586e-16
GRCh38_ENSG00000107651	GRCh38_SEC23IP	0.901968	1.82308	3.62701e-52	0.0882829	-2.93035	2.45752e-41	0.331848	-1.10639	3.08131e-16
GRCh38_ENSG00000105793	GRCh38_GTPBP10	1.40539	1.76687	3.63431e-52	0.117986	-3.17218	6.4115e-50	0.549384	-1.0136	4.6267e-15
GRCh38_ENSG00000100578	GRCh38_KIAA0586	0.777406	1.87947	3.9122e-52	0.0594053	-3.27657	1.30981e-45	0.281383	-1.12073	3.26661e-16
GRCh38_ENSG00000141378	GRCh38_PTRH2	1.98389	1.7423	4.1417e-52	0.212044	-2.82582	5.86237e-45	0.769214	-1.0352	5.4606e-16
GRCh38_ENSG00000175455	GRCh38_CCDC14	1.4753	1.77003	4.14219e-52	0.142738	-2.96409	4.59731e-46	0.566588	-1.04454	8.44034e-16
GRCh38_ENSG00000144554	GRCh38_FANCD2	0.896798	1.82368	4.19597e-52	0.0899331	-2.89462	1.22872e-40	0.328789	-1.11245	2.29545e-16
GRCh38_ENSG00000106635	GRCh38_BCL7B	2.2948	1.73447	4.24418e-52	0.152639	-3.52351	2.14152e-61	0.938197	-0.941906	1.06014e-13
GRCh38_ENSG00000176422	GRCh38_SPRYD4	0.955141	1.81406	4.42892e-52	0.0899331	-2.98975	6.46644e-43	0.355551	-1.08802	3.03583e-16
GRCh38_ENSG00000156136	GRCh38_DCK	0.571115	1.95009	4.50125e-52	0.0363033	-3.51982	5.93243e-45	0.199185	-1.16821	2.29545e-16
GRCh38_ENSG00000122966	GRCh38_CIT	0.620841	1.92743	4.7133e-52	0.044554	-3.35242	7.84178e-44	0.217919	-1.16262	1.53555e-16
GRCh38_ENSG00000160813	GRCh38_PPP1R35	1.27738	1.77394	4.88466e-52	0.152639	-2.65133	1.01964e-38	0.475598	-1.09861	3.75149e-17
GRCh38_ENSG00000067704	GRCh38_IARS2	2.48632	1.7311	5.32238e-52	0.245872	-2.944	8.96928e-49	0.98178	-1.00565	2.41557e-15
GRCh38_ENSG00000196642	GRCh38_RABL6	2.08038	1.73771	5.575e-52	0.198018	-2.99774	4.87421e-49	0.820826	-1.00518	3.17115e-15
GRCh38_ENSG00000156531	GRCh38_PHF6	1.91176	1.74394	6.30476e-52	0.161714	-3.16886	3.18893e-52	0.760039	-0.989756	9.97717e-15
GRCh38_ENSG00000136261	GRCh38_BZW2	4.52239	1.70494	6.60315e-52	0.49917	-2.78992	2.46219e-47	1.7984	-1.00047	1.38484e-15
GRCh38_ENSG00000178913	GRCh38_TAF7	5.30891	1.70088	6.99767e-52	0.549499	-2.88616	3.89927e-50	2.13484	-0.981561	3.96118e-15
GRCh38_ENSG00000099810	GRCh38_MTAP	0.656536	1.9099	7.54317e-52	0.0536298	-3.17011	8.19673e-42	0.230535	-1.16635	8.53445e-17
GRCh38_ENSG00000133114	GRCh38_GPALPP1	0.556099	2.03396	7.63386e-52	0.0495044	-3.01711	3.15573e-35	0.175482	-1.32291	9.85149e-19
GRCh38_ENSG00000167747	GRCh38_C19orf48	1.65623	1.74699	7.63386e-52	0.181516	-2.78674	4.01955e-43	0.637698	-1.04631	3.9131e-16
GRCh38_ENSG00000140386	GRCh38_SCAPER	0.549206	1.9642	8.08457e-52	0.0429038	-3.2194	6.17503e-40	0.185804	-1.21806	2.76618e-17
GRCh38_ENSG00000203880	GRCh38_PCMTD2	0.434983	2.09109	8.14093e-52	0.033003	-3.22992	1.5982e-35	0.13381	-1.35334	1.34592e-18
GRCh38_ENSG00000135829	GRCh38_DHX9	4.38528	1.70522	8.23483e-52	0.484318	-2.78891	3.10588e-47	1.74335	-1.00093	1.45423e-15
GRCh38_ENSG00000168827	GRCh38_GFM1	1.60109	1.75262	8.69538e-52	0.145213	-3.06343	1.02067e-48	0.627758	-1.01222	3.96118e-15
GRCh38_ENSG00000259834	GRCh38_AL365361.1	0.103145	3.38053	9.13541e-52	0.00825074	-2.88369	8.99014e-15	0.0103225	-2.92933	5.85327e-29
GRCh38_ENSG00000071794	GRCh38_HLTF	5.26238	1.69907	9.79603e-52	0.520622	-2.9532	8.83138e-52	2.13025	-0.970055	8.08026e-15
GRCh38_ENSG00000052126	GRCh38_PLEKHA5	0.948248	1.80639	9.84147e-52	0.0874578	-3.02152	1.82526e-43	0.355934	-1.07522	6.22757e-16
GRCh38_ENSG00000023516	GRCh38_AKAP11	0.330853	2.1427	9.84147e-52	0.0156764	-3.8717	1.93599e-39	0.102078	-1.33603	1.35452e-17
GRCh38_ENSG00000177853	GRCh38_ZNF518A	0.770513	1.87199	9.95953e-52	0.0816823	-2.80089	1.5959e-37	0.269913	-1.18024	1.21924e-17
GRCh38_ENSG00000105011	GRCh38_ASF1B	1.25498	1.77181	9.98925e-52	0.132012	-2.83947	2.33416e-42	0.476362	-1.06481	3.39361e-16
GRCh38_ENSG00000168283	GRCh38_BMI1	1.18383	1.77972	1.02592e-51	0.10891	-3.03373	9.66223e-46	0.453806	-1.04505	1.49158e-15
GRCh38_ENSG00000136051	GRCh38_WASHC4	0.83821	1.85529	1.12201e-51	0.0709564	-3.13428	4.07108e-44	0.305851	-1.11267	3.27677e-16
GRCh38_ENSG00000130227	GRCh38_XPO7	0.623549	1.91764	1.22232e-51	0.0470292	-3.28278	7.03156e-43	0.219448	-1.16036	1.67814e-16
GRCh38_ENSG00000122008	GRCh38_POLK	0.552652	1.94933	1.22257e-51	0.0387785	-3.37714	1.47218e-42	0.191157	-1.18284	1.31159e-16
GRCh38_ENSG00000158545	GRCh38_ZC3H18	1.62374	1.74694	1.23785e-51	0.194717	-2.65376	3.61275e-40	0.617436	-1.06858	1.16372e-16
GRCh38_ENSG00000178252	GRCh38_WDR6	0.722017	1.88212	1.40324e-51	0.0396035	-3.75202	7.04241e-52	0.268002	-1.07522	6.3945e-15
GRCh38_ENSG00000085760	GRCh38_MTIF2	3.75163	1.70561	1.46588e-51	0.353132	-3.0241	1.84784e-52	1.51931	-0.967374	1.31301e-14
GRCh38_ENSG00000148606	GRCh38_POLR3A	0.451969	2.00916	1.50532e-51	0.033828	-3.26626	3.48707e-38	0.148338	-1.25984	1.48741e-17
GRCh38_ENSG00000205250	GRCh38_E2F4	1.39135	1.75514	1.50988e-51	0.127886	-3.0421	3.0451e-47	0.543649	-1.01759	3.65007e-15
GRCh38_ENSG00000100297	GRCh38_MCM5	1.63039	1.74429	1.59043e-51	0.174091	-2.82561	7.79202e-44	0.631199	-1.03721	7.7714e-16
GRCh38_ENSG00000198160	GRCh38_MIER1	1.93047	1.73506	1.64113e-51	0.160889	-3.19267	7.70074e-53	0.773802	-0.977402	1.99451e-14
GRCh38_ENSG00000145919	GRCh38_BOD1	0.481509	1.98756	1.64924e-51	0.0354782	-3.29509	2.07383e-39	0.160954	-1.23317	3.12702e-17
GRCh38_ENSG00000148843	GRCh38_PDCD11	2.58282	1.71773	1.84632e-51	0.252473	-2.96427	1.94726e-49	1.03186	-0.988354	6.06622e-15
GRCh38_ENSG00000065989	GRCh38_PDE4A	0.455415	2.00343	1.85561e-51	0.0363033	-3.17706	4.22764e-37	0.149102	-1.26544	1.08133e-17
GRCh38_ENSG00000254858	GRCh38_MPV17L2	0.253802	2.28159	1.89348e-51	0.0123761	-3.78691	7.8572e-34	0.0703456	-1.48915	6.58211e-19
GRCh38_ENSG00000168495	GRCh38_POLR3D	1.1538	1.77024	1.94448e-51	0.123761	-2.81036	3.63978e-41	0.437366	-1.06755	3.32602e-16
GRCh38_ENSG00000109452	GRCh38_INPP4B	1.46668	1.7503	2.0079e-51	0.161714	-2.77628	3.79688e-42	0.562765	-1.05149	4.30003e-16
GRCh38_ENSG00000146263	GRCh38_MMS22L	0.57333	1.93291	2.05694e-51	0.0511546	-3.0344	3.96033e-38	0.195744	-1.20967	2.28675e-17
GRCh38_ENSG00000184992	GRCh38_BRI3BP	1.94647	1.73532	2.07238e-51	0.16584	-3.16039	3.56068e-52	0.77839	-0.981565	1.67775e-14
GRCh38_ENSG00000065000	GRCh38_AP3D1	2.60325	1.71477	2.0907e-51	0.247522	-3.0057	1.98005e-50	1.04563	-0.979495	9.58733e-15
GRCh38_ENSG00000204438	GRCh38_GPANK1	1.38052	1.75395	2.17129e-51	0.157589	-2.72386	1.08984e-40	0.525681	-1.06406	2.3484e-16
GRCh38_ENSG00000250571	GRCh38_GLI4	0.857657	1.81388	2.22713e-51	0.0750817	-3.09458	3.28763e-43	0.321908	-1.07323	4.24071e-15
GRCh38_ENSG00000118946	GRCh38_PCDH17	1.11441	1.79209	2.26876e-51	0.066831	-3.6526	1.50738e-56	0.43966	-0.990053	6.24076e-14
GRCh38_ENSG00000084754	GRCh38_HADHA	3.50054	1.70327	2.28824e-51	0.407586	-2.71061	1.11596e-44	1.38397	-1.01131	9.51893e-16
GRCh38_ENSG00000112159	GRCh38_MDN1	1.40883	1.75678	2.29166e-51	0.127061	-3.06961	6.94782e-48	0.550913	-1.01574	4.82535e-15
GRCh38_ENSG00000114126	GRCh38_TFDP2	4.40325	1.69635	2.29732e-51	0.400161	-3.0784	2.6453e-54	1.80261	-0.950439	2.96461e-14
GRCh38_ENSG00000065060	GRCh38_UHRF1BP1	0.175519	2.57382	2.35834e-51	0.0148513	-2.94927	1.76004e-21	0.0359374	-1.93433	1.12554e-23
GRCh38_ENSG00000054523	GRCh38_KIF1B	0.808423	1.85443	2.37334e-51	0.0734316	-3.0312	5.68617e-42	0.292852	-1.12565	1.99834e-16
GRCh38_ENSG00000101856	GRCh38_PGRMC1	3.10125	1.70869	2.52881e-51	0.311878	-2.92531	2.40998e-49	1.24366	-0.984158	6.26547e-15
GRCh38_ENSG00000068400	GRCh38_GRIPAP1	0.396088	2.05136	2.66887e-51	0.0354782	-2.99543	6.9459e-33	0.123105	-1.34397	8.61116e-19
GRCh38_ENSG00000187994	GRCh38_RINL	0.466493	1.99239	2.66887e-51	0.0354782	-3.2476	2.09909e-38	0.154837	-1.24425	2.52317e-17
GRCh38_ENSG00000108384	GRCh38_RAD51C	2.98998	1.70857	2.75644e-51	0.316828	-2.84812	2.23443e-47	1.19167	-0.995296	3.28045e-15
GRCh38_ENSG00000100479	GRCh38_POLE2	0.871689	1.80219	2.83914e-51	0.0643558	-3.34504	3.1346e-48	0.335671	-1.03054	2.40019e-14
GRCh38_ENSG00000256269	GRCh38_HMBS	0.967203	1.79925	3.02135e-51	0.0750817	-3.27458	3.35082e-48	0.371608	-1.03553	6.70305e-15
GRCh38_ENSG00000174446	GRCh38_SNAPC5	1.48071	1.74429	3.32818e-51	0.139437	-3.00956	4.57205e-47	0.581881	-1.01034	4.82453e-15
GRCh38_ENSG00000103550	GRCh38_KNOP1	2.83514	1.70581	3.45232e-51	0.311053	-2.79722	5.44471e-46	1.12744	-1.00006	2.36514e-15
GRCh38_ENSG00000111581	GRCh38_NUP107	1.62915	1.74243	3.59997e-51	0.205443	-2.58041	1.19215e-38	0.617053	-1.07684	8.20533e-17
GRCh38_ENSG00000253738	GRCh38_OTUD6B-AS1	3.76739	1.69959	3.64997e-51	0.38861	-2.89064	4.27781e-49	1.51702	-0.979371	6.7271e-15
GRCh38_ENSG00000113013	GRCh38_HSPA9	4.62628	1.69119	3.67388e-51	0.519797	-2.76686	7.68329e-47	1.85537	-0.989082	2.80235e-15
GRCh38_ENSG00000136045	GRCh38_PWP1	3.82302	1.69657	3.91098e-51	0.380359	-2.94463	1.35795e-50	1.54952	-0.96842	1.18654e-14
GRCh38_ENSG00000163104	GRCh38_SMARCAD1	1.02284	1.78291	4.19574e-51	0.078382	-3.29777	2.83741e-49	0.39837	-1.01555	1.33541e-14
GRCh38_ENSG00000118412	GRCh38_CASP8AP2	1.09743	1.76409	4.27329e-51	0.143563	-2.51849	3.8293e-35	0.406017	-1.11229	2.21233e-17
GRCh38_ENSG00000141401	GRCh38_IMPA2	0.752789	1.9006	4.35561e-51	0.0759068	-2.86788	2.9787e-37	0.259591	-1.20069	1.70709e-17
GRCh38_ENSG00000163528	GRCh38_CHCHD4	1.05829	1.77002	4.51533e-51	0.131187	-2.59644	1.98433e-36	0.393018	-1.10396	4.71616e-17
GRCh38_ENSG00000116863	GRCh38_ADPRHL2	0.806208	1.84878	4.62415e-51	0.056105	-3.41915	2.06855e-48	0.301263	-1.07196	4.13227e-15
GRCh38_ENSG00000005156	GRCh38_LIG3	0.443599	2.00248	4.94429e-51	0.0371283	-3.1062	7.66122e-36	0.144514	-1.27418	8.81029e-18
GRCh38_ENSG00000116237	GRCh38_ICMT	0.731618	1.86696	5.37125e-51	0.0495044	-3.45374	1.16603e-47	0.270295	-1.08741	2.98613e-15
GRCh38_ENSG00000134152	GRCh38_KATNBL1	0.803007	1.84811	5.61093e-51	0.0610555	-3.29102	2.53622e-46	0.297822	-1.08549	1.89735e-15
GRCh38_ENSG00000132323	GRCh38_ILKAP	0.858149	1.8024	5.78779e-51	0.0717814	-3.16337	5.92768e-45	0.326495	-1.05203	8.35496e-15
GRCh38_ENSG00000091127	GRCh38_PUS7	1.46594	1.7401	5.96656e-51	0.152639	-2.86285	6.0971e-44	0.571176	-1.02682	1.84717e-15
GRCh38_ENSG00000104365	GRCh38_IKBKB	0.539605	1.93876	5.97513e-51	0.0585802	-2.74627	4.07854e-33	0.17854	-1.26278	2.04673e-18
GRCh38_ENSG00000156509	GRCh38_FBXO43	0.562991	1.92688	6.10566e-51	0.0420788	-3.2913	1.15978e-41	0.196891	-1.16894	2.41202e-16
GRCh38_ENSG00000111247	GRCh38_RAD51AP1	1.60749	1.73712	6.72356e-51	0.17079	-2.83449	5.8044e-44	0.626229	-1.02799	1.59937e-15
GRCh38_ENSG00000094916	GRCh38_CBX5	1.88837	1.72223	6.84668e-51	0.267324	-2.41416	9.36647e-36	0.713396	-1.08704	2.40266e-17
GRCh38_ENSG00000138035	GRCh38_PNPT1	3.29253	1.69639	7.11525e-51	0.433989	-2.52817	3.49241e-40	1.28534	-1.03596	2.21886e-16
GRCh38_ENSG00000160633	GRCh38_SAFB	3.31099	1.69706	7.14993e-51	0.332505	-2.93028	1.01496e-49	1.34001	-0.970892	1.22689e-14
GRCh38_ENSG00000143515	GRCh38_ATP8B2	0.410612	2.02653	7.20091e-51	0.0297027	-3.30824	2.5775e-37	0.133427	-1.27283	2.14619e-17
GRCh38_ENSG00000168556	GRCh38_ING2	1.54176	1.73348	7.27332e-51	0.192242	-2.59881	9.45876e-39	0.589145	-1.06346	1.66844e-16
GRCh38_ENSG00000056050	GRCh38_HPF1	3.60467	1.69256	7.44481e-51	0.314353	-3.13921	4.49314e-55	1.48605	-0.938752	7.04672e-14
GRCh38_ENSG00000144579	GRCh38_CTDSP1	0.435721	2.00412	7.45996e-51	0.0231021	-3.75649	1.87206e-43	0.147955	-1.20155	4.22347e-16
GRCh38_ENSG00000079313	GRCh38_REXO1	0.702816	1.9122	7.75179e-51	0.0750817	-2.77988	4.28982e-35	0.238181	-1.22812	6.19949e-18
GRCh38_ENSG00000163535	GRCh38_SGO2	2.18575	1.71995	8.1336e-51	0.16419	-3.34892	3.71757e-57	0.894613	-0.943896	1.261e-13
GRCh38_ENSG00000174953	GRCh38_DHX36	5.97923	1.67897	8.39599e-51	0.566826	-3.02102	7.80891e-54	2.46974	-0.939258	4.52272e-14
GRCh38_ENSG00000058063	GRCh38_ATP11B	1.00511	1.77299	8.72738e-51	0.104784	-2.85017	7.80041e-41	0.381549	-1.06409	7.16242e-16
GRCh38_ENSG00000088247	GRCh38_KHSRP	2.22464	1.71337	9.00785e-51	0.211219	-3.00732	1.24016e-49	0.894613	-0.977662	1.51318e-14
GRCh38_ENSG00000143889	GRCh38_HNRNPLL	0.949725	1.77838	9.44096e-51	0.089108	-3.00262	3.50718e-43	0.36358	-1.0475	2.33834e-15
GRCh38_ENSG00000128928	GRCh38_IVD	0.493325	1.96176	9.4994e-51	0.0412537	-3.11864	2.05673e-37	0.165924	-1.22854	3.24785e-17
GRCh38_ENSG00000104218	GRCh38_CSPP1	1.56638	1.73135	1.0343e-50	0.216169	-2.44898	1.07209e-35	0.589909	-1.08995	3.29212e-17
GRCh38_ENSG00000090615	GRCh38_GOLGA3	0.684599	1.87432	1.05539e-50	0.0693062	-2.866	1.65311e-37	0.240857	-1.17181	4.4646e-17
GRCh38_ENSG00000164951	GRCh38_PDP1	0.32396	2.16351	1.05677e-50	0.0264024	-3.10285	1.14642e-30	0.0932844	-1.44952	2.27046e-19
GRCh38_ENSG00000143971	GRCh38_ETAA1	0.435475	1.99985	1.12102e-50	0.0462041	-2.76273	5.08143e-31	0.137633	-1.3271	6.03445e-19
GRCh38_ENSG00000124422	GRCh38_USP22	1.0957	1.76767	1.20863e-50	0.066831	-3.63316	4.61003e-56	0.43966	-0.966066	1.70375e-13
GRCh38_ENSG00000156970	GRCh38_BUB1B	0.654813	1.88258	1.22204e-50	0.0437289	-3.46666	2.3875e-46	0.239328	-1.10237	2.75392e-15
GRCh38_ENSG00000121390	GRCh38_PSPC1	1.77169	1.72057	1.25427e-50	0.215344	-2.64031	2.31673e-40	0.686634	-1.04188	4.51724e-16
GRCh38_ENSG00000146425	GRCh38_DYNLT1	2.50429	1.70227	1.29475e-50	0.247522	-2.95136	5.27101e-49	1.01122	-0.973415	1.48035e-14
GRCh38_ENSG00000187742	GRCh38_SECISBP2	0.620595	1.8949	1.32339e-50	0.0528047	-3.11281	2.61995e-40	0.219448	-1.15758	1.99834e-16
GRCh38_ENSG00000162378	GRCh38_ZYG11B	0.347346	2.08772	1.3579e-50	0.0239271	-3.35917	2.96594e-35	0.108195	-1.33159	8.65712e-18
GRCh38_ENSG00000118482	GRCh38_PHF3	2.0117	1.71549	1.3723e-50	0.148513	-3.37467	4.18084e-57	0.827326	-0.936415	1.9029e-13
GRCh38_ENSG00000158711	GRCh38_ELK4	0.957848	1.76905	1.38335e-50	0.101484	-2.82677	4.99269e-40	0.363962	-1.06334	7.47868e-16
GRCh38_ENSG00000080986	GRCh38_NDC80	1.2375	1.75774	1.41697e-50	0.0932333	-3.33066	7.25262e-52	0.492037	-0.985404	4.52272e-14
GRCh38_ENSG00000234171	GRCh38_RNASEH1-AS1	0.800299	1.83986	1.43774e-50	0.0734316	-3.0194	1.11703e-41	0.292852	-1.11147	4.64775e-16
GRCh38_ENSG00000103995	GRCh38_CEP152	0.900983	1.78645	1.54831e-50	0.124586	-2.42965	3.5519e-32	0.324202	-1.1552	1.82309e-17
GRCh38_ENSG00000119203	GRCh38_CPSF3	1.45462	1.73235	1.73834e-50	0.165015	-2.73832	2.52742e-41	0.563912	-1.03797	9.7485e-16
GRCh38_ENSG00000162600	GRCh38_OMA1	0.26291	2.22807	1.82631e-50	0.0173266	-3.38105	4.86476e-31	0.0737864	-1.47869	5.37851e-19
GRCh38_ENSG00000063854	GRCh38_HAGH	0.643489	1.88311	1.82696e-50	0.0981838	-2.25917	7.07609e-27	0.209508	-1.30462	3.13973e-20
GRCh38_ENSG00000274267	GRCh38_HIST1H3B	0.556591	2.08032	1.9043e-50	0.0726065	-2.44966	1.88422e-25	0.15866	-1.48649	2.58541e-21
GRCh38_ENSG00000160404	GRCh38_TOR2A	0.632165	1.88586	1.95721e-50	0.0313528	-3.89066	1.12862e-51	0.235505	-1.06754	2.08203e-14
GRCh38_ENSG00000150776	GRCh38_NKAPD1	1.52035	1.7313	2.06772e-50	0.143563	-3.00869	3.08516e-47	0.60329	-0.99646	1.14851e-14
GRCh38_ENSG00000027869	GRCh38_SH2D2A	0.605825	1.89906	2.11361e-50	0.0437289	-3.3492	1.96672e-43	0.217154	-1.13255	1.02059e-15
GRCh38_ENSG00000236859	GRCh38_NIFK-AS1	0.361624	2.06513	2.15032e-50	0.022277	-3.52361	1.05329e-37	0.115841	-1.28842	4.30789e-17
GRCh38_ENSG00000125826	GRCh38_RBCK1	1.22076	1.74533	2.19582e-50	0.11551	-3.00051	2.36103e-45	0.479038	-1.01245	7.39276e-15
GRCh38_ENSG00000198420	GRCh38_TCAF1	0.43966	1.98962	2.25448e-50	0.0396035	-3.00243	2.1465e-34	0.143367	-1.27546	8.8744e-18
GRCh38_ENSG00000146414	GRCh38_SHPRH	0.921415	1.78177	2.2557e-50	0.0825074	-3.06967	4.60185e-44	0.35364	-1.04201	4.63136e-15
GRCh38_ENSG00000115415	GRCh38_STAT1	0.819255	1.83045	2.3291e-50	0.0907581	-2.74598	3.67108e-37	0.294763	-1.1438	6.48888e-17
GRCh38_ENSG00000133687	GRCh38_TMTC1	0.464523	1.97031	2.35541e-50	0.0453791	-2.89024	1.41286e-33	0.152161	-1.27231	5.52943e-18
GRCh38_ENSG00000171103	GRCh38_TRMT61B	0.429567	1.99755	2.41748e-50	0.0297027	-3.38006	7.65069e-39	0.143367	-1.23318	1.00781e-16
GRCh38_ENSG00000178974	GRCh38_FBXO34	0.362116	2.06274	2.46169e-50	0.0272274	-3.24106	1.2253e-34	0.113929	-1.32003	8.95473e-18
GRCh38_ENSG00000004700	GRCh38_RECQL	3.54559	1.68366	2.58853e-50	0.39521	-2.7797	2.1695e-46	1.43176	-0.97873	6.9485e-15
GRCh38_ENSG00000164347	GRCh38_GFM2	0.781098	1.83894	2.65316e-50	0.0825074	-2.81336	6.36142e-38	0.281	-1.14176	9.46976e-17
GRCh38_ENSG00000156928	GRCh38_MALSU1	3.97442	1.6797	2.72584e-50	0.309403	-3.30907	9.96182e-60	1.67186	-0.905763	4.30802e-13
GRCh38_ENSG00000168395	GRCh38_ING5	0.516711	1.93637	2.75333e-50	0.0585802	-2.68251	1.03882e-31	0.170129	-1.27173	1.76587e-18
GRCh38_ENSG00000173334	GRCh38_TRIB1	3.40675	1.68635	2.79271e-50	0.391085	-2.73541	4.5133e-45	1.36753	-0.988689	4.34262e-15
GRCh38_ENSG00000187713	GRCh38_TMEM203	1.20894	1.74377	2.79738e-50	0.133662	-2.77217	8.45331e-41	0.46604	-1.04473	1.13179e-15
GRCh38_ENSG00000160075	GRCh38_SSU72	6.19857	1.66834	2.83188e-50	0.589103	-3.01986	6.79297e-54	2.58061	-0.927988	8.53777e-14
GRCh38_ENSG00000103254	GRCh38_FAM173A	1.8992	1.71086	2.94352e-50	0.163365	-3.15177	7.64579e-52	0.773037	-0.956398	6.51572e-14
GRCh38_ENSG00000189180	GRCh38_ZNF33A	0.496279	1.94677	2.99271e-50	0.0437289	-3.04619	1.48692e-36	0.167835	-1.22254	3.87244e-17
GRCh38_ENSG00000139496	GRCh38_NUP58	1.20525	1.74563	3.08472e-50	0.0833325	-3.45785	5.34132e-54	0.487067	-0.959341	1.62392e-13
GRCh38_ENSG00000142207	GRCh38_URB1	0.435229	1.98869	3.08472e-50	0.0420788	-2.89992	7.11874e-33	0.140691	-1.29073	4.38478e-18
GRCh38_ENSG00000126749	GRCh38_EMG1	3.12415	1.68787	3.19601e-50	0.286301	-3.06687	9.58979e-53	1.2861	-0.942642	7.05813e-14
GRCh38_ENSG00000153914	GRCh38_SREK1	1.3756	1.73415	3.45059e-50	0.126236	-3.04904	2.60157e-47	0.546326	-0.994025	1.67836e-14
GRCh38_ENSG00000115750	GRCh38_TAF1B	1.26211	1.74554	3.57818e-50	0.102309	-3.22694	4.38931e-50	0.503124	-0.984099	4.26997e-14
GRCh38_ENSG00000136010	GRCh38_ALDH1L2	0.342915	2.08311	3.59732e-50	0.0313528	-2.95489	1.58125e-30	0.103607	-1.38484	6.58211e-19
GRCh38_ENSG00000145439	GRCh38_CBR4	0.639058	1.87747	3.99279e-50	0.0519797	-3.18239	9.48542e-42	0.230153	-1.12968	7.24286e-16
GRCh38_ENSG00000140262	GRCh38_TCF12	0.739249	1.84483	4.03098e-50	0.0701313	-2.96837	5.28752e-40	0.268384	-1.12403	3.65073e-16
GRCh38_ENSG00000160959	GRCh38_LRRC14	0.728418	1.84755	4.33071e-50	0.0907581	-2.56794	4.44051e-33	0.253856	-1.1953	7.19826e-18
GRCh38_ENSG00000124228	GRCh38_DDX27	3.77281	1.67622	4.4578e-50	0.463692	-2.63704	3.7356e-43	1.51243	-0.994037	2.47576e-15
GRCh38_ENSG00000183735	GRCh38_TBK1	1.06863	1.77074	4.5988e-50	0.0981838	-3.03644	5.0491e-44	0.412516	-1.03482	5.90252e-15
GRCh38_ENSG00000132780	GRCh38_NASP	7.35532	1.66704	4.61005e-50	1.066	-2.39527	2.89599e-39	2.89526	-1.02961	1.91871e-16
GRCh38_ENSG00000170633	GRCh38_RNF34	2.40361	1.69645	4.63848e-50	0.198018	-3.21984	6.84994e-55	0.99325	-0.93318	1.73403e-13
GRCh38_ENSG00000066651	GRCh38_TRMT11	0.447291	1.97417	5.33062e-50	0.0503295	-2.68282	3.32908e-30	0.142985	-1.31349	9.21113e-19
GRCh38_ENSG00000196510	GRCh38_ANAPC7	1.09201	1.74881	5.36973e-50	0.11221	-2.87767	4.33471e-42	0.423221	-1.03367	3.15643e-15
GRCh38_ENSG00000274997	GRCh38_HIST1H2AH	0.555606	1.9729	5.37327e-50	0.0750817	-2.41844	6.54905e-27	0.172041	-1.36933	4.08623e-20
GRCh38_ENSG00000175470	GRCh38_PPP2R2D	0.560776	1.90601	5.9469e-50	0.0470292	-3.12912	2.78004e-39	0.196891	-1.16708	2.64422e-16
GRCh38_ENSG00000165724	GRCh38_ZMYND19	0.41012	2.00254	6.18808e-50	0.0470292	-2.64751	7.61042e-29	0.127693	-1.35201	3.1497e-19
GRCh38_ENSG00000151491	GRCh38_EPS8	1.82141	1.71021	6.35091e-50	0.207919	-2.73559	3.17015e-42	0.717984	-1.01436	2.71431e-15
GRCh38_ENSG00000159228	GRCh38_CBR1	3.2012	1.68013	6.94785e-50	0.27475	-3.16502	3.56755e-55	1.33427	-0.922317	2.14208e-13
GRCh38_ENSG00000066654	GRCh38_THUMPD1	1.48145	1.72301	7.17722e-50	0.124586	-3.17999	1.49068e-50	0.598702	-0.965753	7.06754e-14
GRCh38_ENSG00000126804	GRCh38_ZBTB1	0.485448	1.94451	7.34792e-50	0.0462041	-2.93431	1.01368e-34	0.162865	-1.23695	2.21233e-17
GRCh38_ENSG00000104714	GRCh38_ERICH1	0.844364	1.78211	7.50899e-50	0.0808572	-2.97033	8.80278e-41	0.321525	-1.05585	1.32824e-14
GRCh38_ENSG00000185811	GRCh38_IKZF1	0.449507	1.96812	7.56325e-50	0.0396035	-3.03932	3.77303e-35	0.149484	-1.24645	2.94034e-17
GRCh38_ENSG00000136527	GRCh38_TRA2B	6.57053	1.66942	7.98048e-50	0.850651	-2.56252	3.12695e-43	2.6284	-0.999929	1.5965e-15
GRCh38_ENSG00000115053	GRCh38_NCL	28.4585	1.6503	8.19503e-50	3.24997	-2.75426	3.41653e-49	11.7611	-0.946726	2.0626e-14
GRCh38_ENSG00000204842	GRCh38_ATXN2	1.7483	1.70843	8.2324e-50	0.207919	-2.67526	4.89172e-41	0.686252	-1.02243	1.68469e-15
GRCh38_ENSG00000163655	GRCh38_GMPS	3.60049	1.67241	8.25952e-50	0.400986	-2.78364	1.54105e-46	1.46694	-0.965851	1.40421e-14
GRCh38_ENSG00000099995	GRCh38_SF3A1	1.7771	1.70894	8.38357e-50	0.191417	-2.82137	2.68848e-44	0.706515	-0.99937	6.76879e-15
GRCh38_ENSG00000127528	GRCh38_KLF2	1.06321	1.74905	9.57813e-50	0.105609	-2.92704	8.61523e-43	0.413663	-1.02661	5.65576e-15
GRCh38_ENSG00000081791	GRCh38_DELE1	0.28605	2.16121	9.66815e-50	0.0231021	-3.11041	8.73515e-30	0.0825796	-1.44489	6.12212e-19
GRCh38_ENSG00000116580	GRCh38_GON4L	1.33966	1.72356	1.06807e-49	0.117986	-3.11137	2.30939e-48	0.538679	-0.974608	4.79898e-14
GRCh38_ENSG00000173914	GRCh38_RBM4B	0.242724	2.25379	1.22448e-49	0.0140263	-3.55394	2.69352e-31	0.0676694	-1.4843	1.5988e-18
GRCh38_ENSG00000039123	GRCh38_MTREX	2.51611	1.68382	1.22798e-49	0.287951	-2.7395	3.88986e-44	1.01237	-0.985079	7.3883e-15
GRCh38_ENSG00000178295	GRCh38_GEN1	0.883505	1.77562	1.26077e-49	0.0775569	-3.09938	3.57748e-44	0.341406	-1.03141	2.13766e-14
GRCh38_ENSG00000163684	GRCh38_RPP14	0.42489	1.98177	1.28995e-49	0.0280525	-3.44862	1.4989e-39	0.144132	-1.20842	3.8235e-16
GRCh38_ENSG00000091483	GRCh38_FH	1.8256	1.69937	1.29662e-49	0.190592	-2.86975	1.6604e-45	0.734041	-0.981712	1.54966e-14
GRCh38_ENSG00000135837	GRCh38_CEP350	1.92456	1.70169	1.3121e-49	0.152639	-3.27275	1.40148e-54	0.794829	-0.932625	2.707e-13
GRCh38_ENSG00000119720	GRCh38_NRDE2	0.350054	2.05802	1.38519e-49	0.0206268	-3.5859	6.43619e-38	0.113165	-1.27401	1.31151e-16
GRCh38_ENSG00000196372	GRCh38_ASB13	0.169611	2.55025	1.40641e-49	0.00742566	-3.84459	5.58364e-27	0.0386136	-1.76521	2.64195e-20
GRCh38_ENSG00000244414	GRCh38_CFHR1	0.483478	1.93865	1.47532e-49	0.0429038	-3.03688	4.07557e-36	0.164395	-1.21494	7.67599e-17
GRCh38_ENSG00000115232	GRCh38_ITGA4	1.06001	1.74709	1.48114e-49	0.121286	-2.7197	7.94015e-39	0.405634	-1.05681	1.02034e-15
GRCh38_ENSG00000157259	GRCh38_GATAD1	1.05632	1.75403	1.49756e-49	0.0866328	-3.2058	5.74682e-48	0.417868	-0.995394	4.3133e-14
GRCh38_ENSG00000166477	GRCh38_LEO1	1.45782	1.72267	1.66861e-49	0.146863	-2.91529	1.31567e-44	0.578058	-1.00012	1.24447e-14
GRCh38_ENSG00000111596	GRCh38_CNOT2	1.7643	1.70198	1.67898e-49	0.186467	-2.85087	6.85526e-45	0.706897	-0.987317	1.31027e-14
GRCh38_ENSG00000137656	GRCh38_BUD13	0.36704	2.03518	1.6872e-49	0.0239271	-3.44988	3.20398e-37	0.119664	-1.26467	1.13409e-16
GRCh38_ENSG00000118046	GRCh38_STK11	0.889167	1.75592	1.6872e-49	0.0899331	-2.89686	1.14785e-40	0.343317	-1.03817	1.45461e-14
GRCh38_ENSG00000131351	GRCh38_HAUS8	0.870212	1.76695	1.69327e-49	0.103134	-2.66138	3.33793e-36	0.326113	-1.08842	1.00324e-15
GRCh38_ENSG00000250565	GRCh38_ATP6V1E2	0.526312	2.01115	1.69681e-49	0.0470292	-3.01472	3.77765e-34	0.168982	-1.29799	1.1934e-17
GRCh38_ENSG00000113194	GRCh38_FAF2	1.94204	1.69952	1.78298e-49	0.175741	-3.08017	1.92439e-50	0.7933	-0.953137	8.7297e-14
GRCh38_ENSG00000238227	GRCh38_TMEM250	0.322729	2.16324	1.793e-49	0.0165015	-3.76046	1.91561e-36	0.0974899	-1.36787	3.45879e-17
GRCh38_ENSG00000165304	GRCh38_MELK	0.803007	1.81471	1.89853e-49	0.0767319	-2.96561	7.31534e-41	0.298204	-1.09184	1.34137e-15
GRCh38_ENSG00000103657	GRCh38_HERC1	0.478309	1.93816	1.97364e-49	0.0255773	-3.76178	2.79426e-45	0.170512	-1.13199	5.96204e-15
GRCh38_ENSG00000049883	GRCh38_PTCD2	0.555606	1.89517	2.00306e-49	0.0511546	-2.99581	3.24999e-37	0.194597	-1.17404	1.88553e-16
GRCh38_ENSG00000143315	GRCh38_PIGM	0.477324	1.93821	2.12522e-49	0.0387785	-3.16409	1.07595e-37	0.164012	-1.19667	2.21886e-16
GRCh38_ENSG00000167325	GRCh38_RRM1	2.67932	1.67951	2.13893e-49	0.293726	-2.80425	6.11484e-46	1.08768	-0.97025	1.79088e-14
GRCh38_ENSG00000083123	GRCh38_BCKDHB	0.38821	2.01062	2.15351e-49	0.0313528	-3.15143	1.33132e-34	0.126163	-1.27601	3.4254e-17
GRCh38_ENSG00000116954	GRCh38_RRAGC	0.78996	1.81606	2.16834e-49	0.0717814	-3.03847	6.18964e-42	0.294763	-1.08297	2.41277e-15
GRCh38_ENSG00000138688	GRCh38_KIAA1109	0.232385	2.27482	2.30427e-49	0.0181516	-3.12656	6.15347e-27	0.0615524	-1.56601	9.02351e-20
GRCh38_ENSG00000234616	GRCh38_JRK	0.470431	1.94164	2.30427e-49	0.0453791	-2.91465	4.24392e-34	0.157895	-1.23678	3.0329e-17
GRCh38_ENSG00000153201	GRCh38_RANBP2	3.22926	1.67137	2.3048e-49	0.296202	-3.0695	5.72969e-53	1.34612	-0.924627	1.93493e-13
GRCh38_ENSG00000005483	GRCh38_KMT2E	1.82609	1.69575	2.34696e-49	0.201318	-2.79032	8.6864e-44	0.731365	-0.989806	1.00663e-14
GRCh38_ENSG00000170471	GRCh38_RALGAPB	0.290727	2.13824	2.48339e-49	0.0173266	-3.5441	2.56735e-34	0.0883143	-1.36293	2.1853e-17
GRCh38_ENSG00000104320	GRCh38_NBN	4.87983	1.65731	2.49345e-49	0.468642	-3.00652	6.17273e-53	2.04652	-0.917801	1.8764e-13
GRCh38_ENSG00000111875	GRCh38_ASF1A	1.08807	1.73666	2.59403e-49	0.0792071	-3.38357	1.53801e-51	0.440807	-0.957209	2.37728e-13
GRCh38_ENSG00000151835	GRCh38_SACS	0.682138	1.84313	2.96879e-49	0.0750817	-2.75013	1.39392e-35	0.243151	-1.15665	1.04574e-16
GRCh38_ENSG00000173085	GRCh38_COQ2	0.501695	1.91918	3.01174e-49	0.0297027	-3.62301	2.16763e-44	0.18007	-1.12474	5.90213e-15
GRCh38_ENSG00000163568	GRCh38_AIM2	1.9445	1.69946	3.02692e-49	0.27805	-2.4046	3.07958e-35	0.74704	-1.06344	1.47955e-16
GRCh38_ENSG00000128283	GRCh38_CDC42EP1	1.24808	1.72442	3.07169e-49	0.0874578	-3.44363	3.70543e-54	0.511917	-0.938371	4.81274e-13
GRCh38_ENSG00000103510	GRCh38_KAT8	0.49111	1.92583	3.07981e-49	0.0305277	-3.55139	4.13759e-43	0.174717	-1.13868	3.40885e-15
GRCh38_ENSG00000076513	GRCh38_ANKRD13A	0.366301	2.02808	3.34406e-49	0.0231021	-3.49799	1.02019e-37	0.120429	-1.25171	2.10845e-16
GRCh38_ENSG00000075223	GRCh38_SEMA3C	0.14524	2.69497	3.38277e-49	0.00825074	-3.45893	2.12461e-22	0.0286735	-1.97178	6.82049e-22
GRCh38_ENSG00000168259	GRCh38_DNAJC7	4.63317	1.65466	3.41875e-49	0.591578	-2.586	1.98763e-42	1.87907	-0.979287	5.07814e-15
GRCh38_ENSG00000110906	GRCh38_KCTD10	0.506372	1.91562	3.44835e-49	0.0412537	-3.16634	1.74615e-38	0.177011	-1.17217	4.5058e-16
GRCh38_ENSG00000183354	GRCh38_KIAA2026	0.384272	2.0077	3.51758e-49	0.0371283	-2.89348	2.56035e-31	0.12234	-1.31221	5.76667e-18
GRCh38_ENSG00000135250	GRCh38_SRPK2	3.83706	1.66059	3.54577e-49	0.33333	-3.15253	1.09184e-55	1.62139	-0.903021	5.27172e-13
GRCh38_ENSG00000173482	GRCh38_PTPRM	0.457138	1.9472	3.57686e-49	0.0519797	-2.67341	2.1746e-30	0.149102	-1.2851	3.23652e-18
GRCh38_ENSG00000106144	GRCh38_CASP2	0.808915	1.80724	3.6215e-49	0.0569301	-3.41182	2.00824e-48	0.311585	-1.02859	3.81318e-14
GRCh38_ENSG00000155506	GRCh38_LARP1	2.31991	1.67978	3.7237e-49	0.226895	-2.97168	4.25496e-49	0.954254	-0.946276	8.37457e-14
GRCh38_ENSG00000100749	GRCh38_VRK1	1.02973	1.74644	3.7407e-49	0.106435	-2.86894	1.95372e-41	0.399517	-1.0323	5.53992e-15
GRCh38_ENSG00000169925	GRCh38_BRD3	0.180443	2.46807	3.87983e-49	0.00412537	-4.69043	1.70139e-32	0.0454953	-1.61103	2.79785e-18
GRCh38_ENSG00000165389	GRCh38_SPTSSA	0.461323	1.9414	4.23267e-49	0.0404286	-3.05311	1.01653e-35	0.156748	-1.21539	1.16195e-16
GRCh38_ENSG00000118308	GRCh38_LRMP	0.906153	1.75346	4.34181e-49	0.122111	-2.47527	4.10857e-33	0.336436	-1.10862	2.56383e-16
GRCh38_ENSG00000154920	GRCh38_EME1	0.26611	2.17992	4.36375e-49	0.0140263	-3.7011	3.63461e-34	0.0791388	-1.39002	2.4216e-17
GRCh38_ENSG00000185298	GRCh38_CCDC137	3.38484	1.66217	4.42754e-49	0.358907	-2.85835	4.92675e-48	1.3985	-0.943434	5.81582e-14
GRCh38_ENSG00000120647	GRCh38_CCDC77	0.892859	1.75618	4.57258e-49	0.0907581	-2.88955	1.37061e-40	0.344464	-1.03955	5.37314e-15
GRCh38_ENSG00000168887	GRCh38_C2orf68	0.81507	1.80357	4.68083e-49	0.0833325	-2.86938	2.60259e-39	0.302792	-1.09413	1.05584e-15
GRCh38_ENSG00000117597	GRCh38_UTP25	0.855934	1.76837	4.71279e-49	0.0767319	-3.06987	2.16961e-43	0.331848	-1.02739	3.04078e-14
GRCh38_ENSG00000130119	GRCh38_GNL3L	0.623549	1.85728	4.9817e-49	0.056105	-3.03964	2.66038e-39	0.225565	-1.12688	1.00577e-15
GRCh38_ENSG00000108784	GRCh38_NAGLU	0.303774	2.1077	4.99426e-49	0.0214519	-3.31353	8.41955e-33	0.0929021	-1.3581	1.53093e-17
GRCh38_ENSG00000084652	GRCh38_TXLNA	1.41597	1.70735	5.11931e-49	0.160064	-2.74904	2.13884e-41	0.560089	-1.00876	6.23736e-15
GRCh38_ENSG00000136807	GRCh38_CDK9	0.511788	1.90868	5.14545e-49	0.0462041	-3.01955	1.3428e-36	0.177776	-1.185	2.07658e-16
GRCh38_ENSG00000076242	GRCh38_MLH1	0.443106	1.95401	5.33337e-49	0.0429038	-2.90514	3.45792e-33	0.147191	-1.25168	2.6579e-17
GRCh38_ENSG00000127603	GRCh38_MACF1	2.812	1.66863	5.4229e-49	0.289601	-2.89914	2.37438e-48	1.15994	-0.944446	7.18059e-14
GRCh38_ENSG00000181104	GRCh38_F2R	0.315344	2.08865	6.03771e-49	0.0280525	-2.98996	6.66418e-30	0.095196	-1.38465	2.36249e-18
GRCh38_ENSG00000100219	GRCh38_XBP1	5.02655	1.64906	6.21019e-49	0.601479	-2.68372	6.06451e-45	2.0664	-0.956443	1.9409e-14
GRCh38_ENSG00000136044	GRCh38_APPL2	0.273987	2.22839	6.34326e-49	0.0181516	-3.37627	1.73438e-30	0.076845	-1.48002	1.75537e-18
GRCh38_ENSG00000261366	GRCh38_MANEA-DT	0.122839	2.90272	6.64665e-49	0.00577552	-3.65533	6.03976e-21	0.0210272	-2.16697	1.70899e-22
GRCh38_ENSG00000168303	GRCh38_MPLKIP	4.03498	1.65194	6.86644e-49	0.377884	-3.04426	3.05742e-53	1.70359	-0.907091	3.8135e-13
GRCh38_ENSG00000075142	GRCh38_SRI	4.54135	1.6498	6.94653e-49	0.351481	-3.32507	1.0825e-60	1.95477	-0.87244	2.45292e-12
GRCh38_ENSG00000136444	GRCh38_RSAD1	0.310667	2.09273	6.99602e-49	0.0239271	-3.19434	6.42009e-32	0.095196	-1.35809	1.06554e-17
GRCh38_ENSG00000179111	GRCh38_HES7	0.138102	-2.12316	7.11866e-49	0.490094	0.526742	0.00492179	0.65452	1.5789	2.30997e-29
GRCh38_ENSG00000237651	GRCh38_C2orf74	1.17054	1.74173	7.22421e-49	0.0759068	-3.5513	5.48033e-54	0.476745	-0.946259	6.45838e-13
GRCh38_ENSG00000113368	GRCh38_LMNB1	2.79846	1.66593	7.33978e-49	0.316828	-2.76004	5.36958e-45	1.1435	-0.962334	2.52244e-14
GRCh38_ENSG00000111361	GRCh38_EIF2B1	3.10864	1.66138	7.53028e-49	0.421613	-2.49382	4.65562e-39	1.24252	-1.0035	1.86782e-15
GRCh38_ENSG00000036549	GRCh38_AC118549.1	0.817285	1.79784	7.7567e-49	0.0585802	-3.38761	3.62246e-48	0.316555	-1.02118	5.41945e-14
GRCh38_ENSG00000110075	GRCh38_PPP6R3	0.592532	1.86475	7.83984e-49	0.0412537	-3.40766	4.43672e-44	0.218683	-1.08937	1.00501e-14
GRCh38_ENSG00000128731	GRCh38_HERC2	0.730633	1.8188	7.84831e-49	0.0742566	-2.87315	2.51235e-38	0.268384	-1.10995	8.63998e-16
GRCh38_ENSG00000204576	GRCh38_PRR3	0.296881	2.11251	8.21018e-49	0.0173266	-3.5794	5.27462e-35	0.0921375	-1.33172	6.60546e-17
GRCh38_ENSG00000066117	GRCh38_SMARCD1	1.97699	1.67753	8.99502e-49	0.240922	-2.64701	4.61977e-41	0.792535	-0.993348	6.45961e-15
GRCh38_ENSG00000124383	GRCh38_MPHOSPH10	4.89066	1.64548	9.69231e-49	0.464517	-3.0256	2.02366e-53	2.07214	-0.902616	4.36418e-13
GRCh38_ENSG00000163421	GRCh38_PROK2	0.314359	2.08414	1.00308e-48	0.033828	-2.71653	1.03737e-26	0.0925198	-1.4289	2.6348e-19
GRCh38_ENSG00000152253	GRCh38_SPC25	1.52872	1.70024	1.16229e-48	0.157589	-2.88698	1.45156e-44	0.615142	-0.979949	3.20809e-14
GRCh38_ENSG00000071539	GRCh38_TRIP13	0.816301	1.80575	1.17022e-48	0.0924083	-2.71951	2.47253e-36	0.298587	-1.12103	3.32451e-16
GRCh38_ENSG00000064763	GRCh38_FAR2	0.878089	1.75078	1.17022e-48	0.121286	-2.43904	3.23197e-32	0.325349	-1.11292	2.3337e-16
GRCh38_ENSG00000127483	GRCh38_HP1BP3	2.28151	1.67509	1.17954e-48	0.342406	-2.33889	1.61742e-34	0.886584	-1.04997	2.04358e-16
GRCh38_ENSG00000164305	GRCh38_CASP3	1.29707	1.7051	1.17954e-48	0.116335	-3.0886	1.19351e-47	0.527975	-0.957625	1.31979e-13
GRCh38_ENSG00000134851	GRCh38_TMEM165	1.44822	1.69955	1.194e-48	0.122936	-3.17145	3.14928e-50	0.595262	-0.941668	2.69104e-13
GRCh38_ENSG00000109805	GRCh38_NCAPG	2.38662	1.67156	1.21497e-48	0.201318	-3.19095	3.29131e-54	1.00281	-0.909965	6.76579e-13
GRCh38_ENSG00000120963	GRCh38_ZNF706	9.78945	1.63308	1.23651e-48	0.974412	-2.96073	1.61695e-54	4.16683	-0.897987	4.12027e-13
GRCh38_ENSG00000198924	GRCh38_DCLRE1A	0.44286	1.94336	1.23782e-48	0.0437289	-2.87884	6.40169e-33	0.147955	-1.24422	3.97778e-17
GRCh38_ENSG00000028137	GRCh38_TNFRSF1B	0.506126	1.90095	1.36079e-48	0.0214519	-4.09982	3.40762e-50	0.188098	-1.06749	9.0812e-14
GRCh38_ENSG00000177674	GRCh38_AGTRAP	0.47437	1.92021	1.375e-48	0.0231021	-3.89715	1.01737e-46	0.172423	-1.102	2.70697e-14
GRCh38_ENSG00000159873	GRCh38_CCDC117	0.819008	1.75979	1.37732e-48	0.0635307	-3.28149	1.65122e-46	0.324202	-0.992306	2.37969e-13
GRCh38_ENSG00000145388	GRCh38_METTL14	0.400027	1.9777	1.51212e-48	0.0412537	-2.80614	1.01107e-30	0.129222	-1.29415	8.834e-18
GRCh38_ENSG00000110987	GRCh38_BCL7A	0.394119	1.98245	1.53975e-48	0.0387785	-2.87289	2.18829e-31	0.127693	-1.28785	1.46203e-17
GRCh38_ENSG00000065457	GRCh38_ADAT1	0.322483	2.0661	1.60236e-48	0.0198018	-3.52175	7.50697e-36	0.103225	-1.28896	1.62992e-16
GRCh38_ENSG00000104518	GRCh38_GSDMD	1.93367	1.67264	1.78377e-48	0.235146	-2.65116	4.93246e-41	0.77839	-0.987247	9.47694e-15
GRCh38_ENSG00000163923	GRCh38_RPL39L	4.4515	1.64222	1.89366e-48	0.405936	-3.08602	1.30903e-54	1.89857	-0.89148	8.72527e-13
GRCh38_ENSG00000132485	GRCh38_ZRANB2	4.25801	1.64408	1.91511e-48	0.574251	-2.50707	3.34725e-40	1.72729	-0.981928	4.88591e-15
GRCh38_ENSG00000100023	GRCh38_PPIL2	0.455661	1.92988	1.92687e-48	0.0280525	-3.56135	4.34149e-42	0.161718	-1.14168	5.80962e-15
GRCh38_ENSG00000134744	GRCh38_TUT4	1.74953	1.68292	1.93755e-48	0.17244	-2.95788	3.56654e-47	0.71722	-0.951311	1.07449e-13
GRCh38_ENSG00000136146	GRCh38_MED4	2.30588	1.66221	1.99313e-48	0.312703	-2.49282	2.85231e-38	0.920992	-1.00441	2.43465e-15
GRCh38_ENSG00000123908	GRCh38_AGO2	2.28249	1.66887	2.07794e-48	0.22772	-2.94488	2.05308e-48	0.944696	-0.938158	1.47023e-13
GRCh38_ENSG00000126814	GRCh38_TRMT5	0.674753	1.82545	2.11232e-48	0.0519797	-3.27327	6.31836e-44	0.254238	-1.06289	1.77726e-14
GRCh38_ENSG00000118961	GRCh38_LDAH	0.465016	1.92187	2.14376e-48	0.033828	-3.32533	1.94278e-39	0.16363	-1.15879	2.0164e-15
GRCh38_ENSG00000198961	GRCh38_PJA2	1.15282	1.7165	2.20264e-48	0.111385	-2.97582	1.86084e-44	0.461452	-0.984601	4.94123e-14
GRCh38_ENSG00000134077	GRCh38_THUMPD3	1.96124	1.67393	2.28451e-48	0.178216	-3.08007	1.58278e-50	0.816621	-0.925706	3.56684e-13
GRCh38_ENSG00000161204	GRCh38_ABCF3	0.508834	1.89481	2.30326e-48	0.0437289	-3.09358	1.25482e-37	0.179687	-1.15943	8.65465e-16
GRCh38_ENSG00000159596	GRCh38_TMEM69	0.560776	1.86873	2.34806e-48	0.0486794	-3.08691	9.20689e-39	0.201861	-1.13242	1.57975e-15
GRCh38_ENSG00000035687	GRCh38_ADSS	2.00973	1.67464	2.35996e-48	0.254123	-2.59311	1.02448e-39	0.80324	-0.999597	5.36567e-15
GRCh38_ENSG00000118873	GRCh38_RAB3GAP2	1.19516	1.71062	2.37495e-48	0.117986	-2.94602	3.76761e-44	0.479421	-0.982439	4.73211e-14
GRCh38_ENSG00000168724	GRCh38_DNAJC21	4.52412	1.63938	2.55784e-48	0.419963	-3.06058	4.90456e-54	1.9303	-0.891602	8.59877e-13
GRCh38_ENSG00000120539	GRCh38_MASTL	0.665152	1.82672	2.58751e-48	0.0717814	-2.78216	6.46999e-36	0.240857	-1.13304	4.33823e-16
GRCh38_ENSG00000198858	GRCh38_R3HDM4	0.849533	1.74114	2.7252e-48	0.089108	-2.84628	2.46655e-39	0.330319	-1.02959	2.85637e-14
GRCh38_ENSG00000125901	GRCh38_MRPS26	3.62806	1.64392	2.83414e-48	0.351481	-2.99596	1.11183e-51	1.53575	-0.904683	4.82626e-13
GRCh38_ENSG00000099899	GRCh38_TRMT2A	0.892121	1.73939	2.85458e-48	0.0841575	-3.00255	1.26581e-42	0.351728	-1.00523	3.5083e-14
GRCh38_ENSG00000137337	GRCh38_MDC1	0.879812	1.7464	2.95595e-48	0.102309	-2.69409	6.21865e-37	0.336053	-1.06005	4.63136e-15
GRCh38_ENSG00000125863	GRCh38_MKKS	0.65949	1.8265	3.07414e-48	0.0536298	-3.19417	2.27293e-42	0.246974	-1.07346	1.11226e-14
GRCh38_ENSG00000106392	GRCh38_C1GALT1	1.15872	1.71424	3.11893e-48	0.11221	-2.97307	1.85441e-44	0.464511	-0.982543	5.69231e-14
GRCh38_ENSG00000066279	GRCh38_ASPM	5.81405	1.63593	3.11906e-48	0.66831	-2.74661	6.97644e-47	2.42769	-0.932026	8.06566e-14
GRCh38_ENSG00000155827	GRCh38_RNF20	1.0994	1.72869	3.24563e-48	0.149338	-2.47076	1.31899e-33	0.415957	-1.08209	3.08131e-16
GRCh38_ENSG00000167721	GRCh38_TSR1	3.15713	1.64699	3.47736e-48	0.377059	-2.68589	8.61856e-44	1.30025	-0.953613	3.40018e-14
GRCh38_ENSG00000239941	GRCh38_AC108718.1	0.333068	2.49705	3.48461e-48	0.0231021	-3.27999	1.56015e-25	0.0753157	-1.79167	1.1543e-20
GRCh38_ENSG00000140006	GRCh38_WDR89	0.432029	1.94075	3.48461e-48	0.0313528	-3.32236	2.21396e-38	0.149867	-1.17907	1.35403e-15
GRCh38_ENSG00000175216	GRCh38_CKAP5	1.5686	1.68624	3.48625e-48	0.177391	-2.75403	3.79688e-42	0.630817	-0.984988	2.07415e-14
GRCh38_ENSG00000196313	GRCh38_POM121	1.63014	1.68416	3.62775e-48	0.144388	-3.11384	5.32629e-50	0.675165	-0.932296	3.80332e-13
GRCh38_ENSG00000064933	GRCh38_PMS1	0.439414	1.95851	3.67252e-48	0.0478543	-2.73316	3.06667e-30	0.142985	-1.28636	1.05471e-17
GRCh38_ENSG00000145725	GRCh38_PPIP5K2	0.957848	1.72807	3.70203e-48	0.0808572	-3.1682	2.5297e-46	0.385372	-0.97195	1.63861e-13
GRCh38_ENSG00000136213	GRCh38_CHST12	0.539605	1.87335	3.75586e-48	0.0495044	-3.00485	4.32988e-37	0.192304	-1.14884	8.88282e-16
GRCh38_ENSG00000005810	GRCh38_MYCBP2	2.84056	1.65285	4.03285e-48	0.28135	-2.96034	7.71165e-50	1.19129	-0.918913	3.13313e-13
GRCh38_ENSG00000163945	GRCh38_UVSSA	0.251586	2.18489	4.28075e-48	0.022277	-2.96884	1.0721e-26	0.0703456	-1.49328	4.6791e-19
GRCh38_ENSG00000152795	GRCh38_HNRNPDL	11.0599	1.62264	4.28075e-48	1.45048	-2.55504	1.01106e-43	4.58355	-0.949676	1.99857e-14
GRCh38_ENSG00000179051	GRCh38_RCC2	1.55457	1.68103	4.29104e-48	0.176566	-2.7488	7.00838e-42	0.627376	-0.980116	2.43816e-14
GRCh38_ENSG00000120798	GRCh38_NR2C1	0.302051	2.08355	4.33105e-48	0.0181516	-3.54486	5.52906e-35	0.0955783	-1.30466	1.80948e-16
GRCh38_ENSG00000030066	GRCh38_NUP160	0.785283	1.78914	4.33879e-48	0.0800322	-2.87665	4.00706e-39	0.295146	-1.07716	3.29671e-15
GRCh38_ENSG00000102189	GRCh38_EEA1	1.37781	1.69869	4.41127e-48	0.134487	-2.96668	1.09621e-45	0.55856	-0.966863	9.1821e-14
GRCh38_ENSG00000205339	GRCh38_IPO7	3.34102	1.64478	4.47103e-48	0.33498	-2.94491	3.7934e-50	1.40806	-0.912403	3.64324e-13
GRCh38_ENSG00000176623	GRCh38_RMDN1	4.97239	1.63179	4.57744e-48	0.653459	-2.54879	1.10254e-41	2.04499	-0.960716	1.44613e-14
GRCh38_ENSG00000012660	GRCh38_ELOVL5	0.432767	1.93653	4.70179e-48	0.033828	-3.21679	4.75571e-37	0.149484	-1.18756	8.69422e-16
GRCh38_ENSG00000141867	GRCh38_BRD4	3.21745	1.64359	4.73606e-48	0.344056	-2.85009	9.66041e-48	1.34727	-0.924469	1.77582e-13
GRCh38_ENSG00000176715	GRCh38_ACSF3	0.261187	2.15943	5.11281e-48	0.0206268	-3.13776	8.35483e-29	0.075698	-1.438	3.23652e-18
GRCh38_ENSG00000175895	GRCh38_PLEKHF2	0.87932	1.73272	5.20123e-48	0.0973587	-2.76926	3.05575e-38	0.341788	-1.03254	2.07203e-14
GRCh38_ENSG00000112592	GRCh38_TBP	0.337992	2.03004	5.33001e-48	0.0198018	-3.5973	1.64874e-37	0.111635	-1.24288	8.17597e-16
GRCh38_ENSG00000093009	GRCh38_CDC45	0.89926	1.73128	5.4662e-48	0.134487	-2.32577	2.67391e-30	0.333759	-1.11522	1.75759e-16
GRCh38_ENSG00000185875	GRCh38_THNSL1	0.141056	2.66973	5.9468e-48	0.00495044	-4.08036	2.82084e-25	0.0298204	-1.86462	6.35589e-20
GRCh38_ENSG00000136167	GRCh38_LCP1	5.07997	1.62969	5.95607e-48	0.568476	-2.78752	1.32856e-47	2.13866	-0.918891	1.66573e-13
GRCh38_ENSG00000271959	GRCh38_AC100803.3	0.0878828	3.49114	6.01574e-48	0.00660059	-2.93512	1.96615e-13	0.00802858	-3.04476	5.66552e-27
GRCh38_ENSG00000024048	GRCh38_UBR2	0.838456	1.75217	6.1255e-48	0.0858077	-2.87969	7.80313e-40	0.324202	-1.03653	2.01737e-14
GRCh38_ENSG00000130779	GRCh38_CLIP1	1.0125	1.71842	6.3204e-48	0.121286	-2.65821	2.34022e-37	0.393783	-1.03563	4.0566e-15
GRCh38_ENSG00000118564	GRCh38_FBXL5	0.272264	2.13184	6.33204e-48	0.0132012	-3.82656	1.0415e-35	0.0844912	-1.32721	2.62442e-16
GRCh38_ENSG00000138095	GRCh38_LRPPRC	5.82586	1.62682	6.34369e-48	0.755768	-2.56949	9.53119e-44	2.4101	-0.95158	2.30056e-14
GRCh38_ENSG00000197903	GRCh38_HIST1H2BK	0.48594	1.91349	6.34369e-48	0.0371283	-3.258	8.97539e-39	0.171276	-1.15806	2.28578e-15
GRCh38_ENSG00000048405	GRCh38_ZNF800	1.22125	1.70007	6.34369e-48	0.127886	-2.86207	1.09036e-42	0.490508	-0.98314	4.2827e-14
GRCh38_ENSG00000136824	GRCh38_SMC2	3.01706	1.64457	6.34891e-48	0.368808	-2.65189	7.73091e-43	1.24099	-0.956591	3.12194e-14
GRCh38_ENSG00000029725	GRCh38_RABEP1	2.27781	1.65545	6.53064e-48	0.184817	-3.25134	2.66831e-55	0.972222	-0.885971	2.34866e-12
GRCh38_ENSG00000164961	GRCh38_WASHC5	1.00708	1.71928	7.1048e-48	0.109735	-2.79736	6.25256e-40	0.396459	-1.01363	1.49243e-14
GRCh38_ENSG00000154059	GRCh38_IMPACT	0.334545	2.02899	7.43416e-48	0.0288776	-3.04678	2.2882e-31	0.106283	-1.31042	3.62214e-17
GRCh38_ENSG00000163939	GRCh38_PBRM1	1.14395	1.70429	7.49152e-48	0.111385	-2.96722	3.03172e-44	0.461834	-0.972589	9.18605e-14
GRCh38_ENSG00000146830	GRCh38_GIGYF1	0.272757	2.12839	7.49152e-48	0.0305277	-2.64641	2.57261e-24	0.076845	-1.49267	1.09081e-19
GRCh38_ENSG00000133243	GRCh38_BTBD2	0.668845	1.81475	7.85741e-48	0.0610555	-3.02913	5.91261e-40	0.249651	-1.08242	6.38512e-15
GRCh38_ENSG00000161888	GRCh38_SPC24	0.483971	1.896	8.03506e-48	0.0585802	-2.59367	8.27657e-30	0.162865	-1.24333	1.65556e-17
GRCh38_ENSG00000156976	GRCh38_EIF4A2	3.58424	1.63617	8.07576e-48	0.603954	-2.17629	3.83528e-32	1.40729	-1.0428	1.29372e-16
GRCh38_ENSG00000120071	GRCh38_KANSL1	0.997728	1.71323	8.20529e-48	0.126236	-2.57855	1.01941e-35	0.386519	-1.04407	2.22771e-15
GRCh38_ENSG00000128694	GRCh38_OSGEPL1	0.252817	2.17165	8.51775e-48	0.0173266	-3.3334	3.3044e-30	0.0737864	-1.42337	1.13618e-17
GRCh38_ENSG00000118058	GRCh38_KMT2A	1.99521	1.66657	8.52444e-48	0.243397	-2.64808	8.33085e-41	0.806681	-0.981122	1.72992e-14
GRCh38_ENSG00000141696	GRCh38_P3H4	0.31559	2.05465	8.52444e-48	0.022277	-3.32596	1.34094e-33	0.100548	-1.29944	1.32454e-16
GRCh38_ENSG00000276966	GRCh38_HIST1H4E	0.21983	2.44222	8.60229e-48	0.022277	-2.7274	2.46638e-20	0.0485538	-1.83554	5.116e-22
GRCh38_ENSG00000103429	GRCh38_BFAR	1.1474	1.70971	8.60229e-48	0.121286	-2.84548	6.71539e-42	0.456864	-0.996007	3.09161e-14
GRCh38_ENSG00000184787	GRCh38_UBE2G2	2.49715	1.65	8.61674e-48	0.321779	-2.57182	2.44603e-40	1.01504	-0.976351	1.29567e-14
GRCh38_ENSG00000178397	GRCh38_FAM220A	0.200383	2.32748	8.7498e-48	0.011551	-3.52843	4.88051e-28	0.0527592	-1.56477	1.69949e-18
GRCh38_ENSG00000120616	GRCh38_EPC1	2.16088	1.65816	8.99424e-48	0.239271	-2.79355	9.81035e-45	0.89079	-0.948482	8.63121e-14
GRCh38_ENSG00000112312	GRCh38_GMNN	10.8689	1.61652	9.70278e-48	1.25411	-2.74647	9.76978e-49	4.60573	-0.911035	1.94591e-13
GRCh38_ENSG00000124275	GRCh38_MTRR	0.97705	1.71559	1.00148e-47	0.10726	-2.78691	1.70824e-39	0.385372	-1.01118	1.67836e-14
GRCh38_ENSG00000104164	GRCh38_BLOC1S6	1.81427	1.66646	1.00148e-47	0.140263	-3.31774	4.12998e-55	0.771126	-0.890317	2.80646e-12
GRCh38_ENSG00000126883	GRCh38_NUP214	0.492833	1.88781	1.01314e-47	0.0313528	-3.52621	6.10922e-43	0.18007	-1.1009	2.24074e-14
GRCh38_ENSG00000111731	GRCh38_C2CD5	0.319529	2.04795	1.03087e-47	0.0214519	-3.39881	1.55935e-34	0.102842	-1.28345	2.29545e-16
GRCh38_ENSG00000008869	GRCh38_HEATR5B	0.407904	1.94767	1.08304e-47	0.0288776	-3.35419	6.42225e-38	0.141074	-1.18247	1.94045e-15
GRCh38_ENSG00000095787	GRCh38_WAC	3.60738	1.63438	1.1726e-47	0.325079	-3.10465	2.75719e-54	1.54952	-0.880737	1.94781e-12
GRCh38_ENSG00000048392	GRCh38_RRM2B	1.11121	1.706	1.18029e-47	0.0932333	-3.18411	3.94359e-48	0.454953	-0.946703	4.48163e-13
GRCh38_ENSG00000127585	GRCh38_FBXL16	0.381072	1.97218	1.23468e-47	0.0198018	-3.78387	1.57964e-41	0.132663	-1.16485	8.85679e-15
GRCh38_ENSG00000134852	GRCh38_CLOCK	0.270295	2.12745	1.246e-47	0.0123761	-3.90531	2.96782e-36	0.0844912	-1.3156	4.95542e-16
GRCh38_ENSG00000145103	GRCh38_ILDR1	0.164688	2.49488	1.28689e-47	0.0148513	-2.8666	3.07327e-20	0.0355551	-1.86016	8.76991e-22
GRCh38_ENSG00000146729	GRCh38_NIPSNAP2	1.22987	1.69129	1.34169e-47	0.121286	-2.95227	1.53581e-44	0.50083	-0.96071	1.3801e-13
GRCh38_ENSG00000007376	GRCh38_RPUSD1	0.63635	1.82027	1.34683e-47	0.044554	-3.41092	3.25604e-45	0.242769	-1.04193	7.29626e-14
GRCh38_ENSG00000122687	GRCh38_MRM2	2.01269	1.65418	1.35161e-47	0.234321	-2.72012	9.15074e-43	0.826943	-0.955615	5.60998e-14
GRCh38_ENSG00000000460	GRCh38_C1orf112	0.423413	1.93193	1.3845e-47	0.044554	-2.7876	3.78348e-31	0.141456	-1.24682	5.16068e-17
GRCh38_ENSG00000151012	GRCh38_SLC7A11	0.413812	1.94018	1.39771e-47	0.0486794	-2.62291	1.22549e-28	0.134957	-1.28658	8.4382e-18
GRCh38_ENSG00000156787	GRCh38_TBC1D31	0.537636	1.86043	1.41023e-47	0.0519797	-2.9313	5.64532e-36	0.192304	-1.14563	1.08574e-15
GRCh38_ENSG00000125482	GRCh38_TTF1	1.89083	1.65972	1.46268e-47	0.187292	-2.95654	1.23703e-47	0.788712	-0.92654	3.55975e-13
GRCh38_ENSG00000198771	GRCh38_RCSD1	2.58011	1.64231	1.49257e-47	0.240922	-3.04911	1.941e-51	1.09762	-0.895914	1.1312e-12
GRCh38_ENSG00000273559	GRCh38_CWC25	0.892613	1.72058	1.52957e-47	0.119636	-2.49063	3.05186e-33	0.340641	-1.0687	2.76651e-15
GRCh38_ENSG00000111653	GRCh38_ING4	0.661213	1.81014	1.55117e-47	0.0684811	-2.84581	6.30676e-37	0.243916	-1.10449	2.14942e-15
GRCh38_ENSG00000070814	GRCh38_TCOF1	3.08057	1.63684	1.57147e-47	0.337455	-2.81597	8.54678e-47	1.29298	-0.922165	2.24646e-13
GRCh38_ENSG00000172466	GRCh38_ZNF24	1.2695	1.69031	1.65344e-47	0.103959	-3.22472	3.48689e-50	0.52721	-0.925449	9.6442e-13
GRCh38_ENSG00000144824	GRCh38_PHLDB2	1.2791	1.68688	1.66873e-47	0.116335	-3.07223	3.03547e-47	0.52721	-0.940118	3.98034e-13
GRCh38_ENSG00000002822	GRCh38_MAD1L1	0.450492	1.91658	1.70506e-47	0.0363033	-3.17835	5.15573e-37	0.157513	-1.17116	1.60759e-15
GRCh38_ENSG00000184508	GRCh38_HDDC3	1.8933	1.6572	1.7495e-47	0.181516	-3.00508	1.04349e-48	0.794065	-0.917334	5.71327e-13
GRCh38_ENSG00000170921	GRCh38_TANC2	0.353993	1.99568	1.7619e-47	0.0247522	-3.35628	1.05148e-35	0.118135	-1.23298	7.6936e-16
GRCh38_ENSG00000184445	GRCh38_KNTC1	0.431536	1.92246	1.79627e-47	0.0478543	-2.71366	2.21808e-30	0.144132	-1.24961	3.50339e-17
GRCh38_ENSG00000179632	GRCh38_MAF1	4.57286	1.62174	1.81999e-47	0.400986	-3.14855	2.71563e-56	1.98841	-0.862124	4.13257e-12
GRCh38_ENSG00000137871	GRCh38_ZNF280D	0.323714	2.03299	1.86932e-47	0.0148513	-3.93492	7.09202e-40	0.108577	-1.21521	5.2645e-15
GRCh38_ENSG00000156599	GRCh38_ZDHHC5	0.514988	1.86876	1.88772e-47	0.0503295	-2.9129	3.16075e-35	0.182746	-1.15741	8.51553e-16
GRCh38_ENSG00000100206	GRCh38_DMC1	0.533697	1.86004	1.88772e-47	0.0453791	-3.11749	1.31539e-38	0.193833	-1.11874	4.58862e-15
GRCh38_ENSG00000139266	GRCh38_MARCH9	0.652351	1.8108	1.95692e-47	0.0478543	-3.34634	1.31859e-44	0.249651	-1.03889	6.98835e-14
GRCh38_ENSG00000105325	GRCh38_FZR1	0.197675	2.32686	1.97748e-47	0.00742566	-4.10123	1.30483e-31	0.0539062	-1.50585	2.45353e-17
GRCh38_ENSG00000173960	GRCh38_UBXN2A	2.96955	1.63383	1.98161e-47	0.298677	-2.94243	1.29159e-49	1.26163	-0.900874	7.23961e-13
GRCh38_ENSG00000048162	GRCh38_NOP16	2.67981	1.63847	1.98571e-47	0.335805	-2.61622	1.2838e-41	1.10374	-0.955901	3.64504e-14
GRCh38_ENSG00000157212	GRCh38_PAXIP1	0.547483	1.85141	2.01002e-47	0.0585802	-2.78586	5.53766e-34	0.194597	-1.15904	4.41349e-16
GRCh38_ENSG00000166164	GRCh38_BRD7	2.82013	1.64035	2.12258e-47	0.348181	-2.63794	4.67041e-42	1.16223	-0.954283	4.35231e-14
GRCh38_ENSG00000164967	GRCh38_RPP25L	0.490617	1.88131	2.14296e-47	0.0346531	-3.37775	5.58879e-41	0.17854	-1.10964	1.44245e-14
GRCh38_ENSG00000119969	GRCh38_HELLS	2.56928	1.662	2.16528e-47	0.372108	-2.39543	1.79219e-35	1.01542	-1.02349	1.59916e-15
GRCh38_ENSG00000158864	GRCh38_NDUFS2	6.37655	1.61402	2.17685e-47	0.745042	-2.72785	4.93612e-48	2.70295	-0.911111	2.22166e-13
GRCh38_ENSG00000148730	GRCh38_EIF4EBP2	0.741219	1.78422	2.19935e-47	0.0874578	-2.66209	6.81763e-35	0.274119	-1.10705	8.69422e-16
GRCh38_ENSG00000137500	GRCh38_CCDC90B	1.87902	1.65446	2.25458e-47	0.210394	-2.77724	1.12422e-43	0.775713	-0.94685	1.08088e-13
GRCh38_ENSG00000121851	GRCh38_POLR3GL	1.75544	1.6597	2.33345e-47	0.132837	-3.35031	1.4335e-55	0.751245	-0.879736	4.97726e-12
GRCh38_ENSG00000135387	GRCh38_CAPRIN1	3.54067	1.62705	2.3549e-47	0.429038	-2.66954	9.02766e-44	1.47841	-0.934527	9.03422e-14
GRCh38_ENSG00000081189	GRCh38_MEF2C	3.07048	1.63097	2.45729e-47	0.351481	-2.75236	2.86296e-45	1.28763	-0.925466	1.73935e-13
GRCh38_ENSG00000179115	GRCh38_FARSA	3.42497	1.62726	2.60918e-47	0.355607	-2.89768	4.12537e-49	1.45738	-0.900037	6.65357e-13
GRCh38_ENSG00000003402	GRCh38_CFLAR	1.96887	1.651	2.62264e-47	0.268149	-2.48846	1.42394e-37	0.792918	-0.992653	7.1213e-15
GRCh38_ENSG00000173145	GRCh38_NOC3L	2.61654	1.63947	2.71811e-47	0.260723	-2.95431	4.1098e-49	1.10794	-0.905264	7.29539e-13
GRCh38_ENSG00000197111	GRCh38_PCBP2	10.0364	1.6065	2.78793e-47	1.05444	-2.8874	1.2938e-52	4.33428	-0.879393	1.1267e-12
GRCh38_ENSG00000143493	GRCh38_INTS7	0.578254	1.83421	2.79435e-47	0.033003	-3.69812	8.68133e-48	0.221742	-1.02889	2.48752e-13
GRCh38_ENSG00000134313	GRCh38_KIDINS220	0.824178	1.73956	2.80127e-47	0.0717814	-3.11779	7.8827e-44	0.327642	-0.990168	2.54311e-13
GRCh38_ENSG00000151914	GRCh38_DST	2.31105	1.64439	2.80484e-47	0.271449	-2.71	3.49023e-43	0.955783	-0.946642	8.37033e-14
GRCh38_ENSG00000169683	GRCh38_LRRC45	0.302789	2.06089	2.80984e-47	0.0206268	-3.37285	1.81131e-33	0.0963429	-1.30011	2.15357e-16
GRCh38_ENSG00000168502	GRCh38_MTCL1	0.178966	2.39964	2.83567e-47	0.0255773	-2.22899	6.00585e-16	0.0374667	-1.92709	5.48806e-24
GRCh38_ENSG00000243927	GRCh38_MRPS6	0.973111	1.70218	2.92709e-47	0.105609	-2.80679	7.3943e-40	0.38843	-0.993444	3.94821e-14
GRCh38_ENSG00000108848	GRCh38_LUC7L3	3.98008	1.62195	3.06294e-47	0.399336	-2.94988	7.42851e-51	1.70703	-0.887214	1.19068e-12
GRCh38_ENSG00000107104	GRCh38_KANK1	0.352762	1.99065	3.06734e-47	0.0255773	-3.30552	3.92243e-35	0.117752	-1.23371	7.33475e-16
GRCh38_ENSG00000160087	GRCh38_UBE2J2	1.70177	1.6569	3.06919e-47	0.203793	-2.67689	5.39307e-41	0.695045	-0.965503	4.39866e-14
GRCh38_ENSG00000132182	GRCh38_NUP210	1.19688	1.69424	3.3881e-47	0.146038	-2.63808	9.34215e-38	0.473304	-1.01273	1.07198e-14
GRCh38_ENSG00000113845	GRCh38_TIMMDC1	3.26717	1.62636	3.45132e-47	0.345706	-2.86982	2.76541e-48	1.38818	-0.902984	5.88395e-13
GRCh38_ENSG00000135775	GRCh38_COG2	0.645951	1.80675	3.46859e-47	0.0618805	-2.95994	1.63293e-38	0.24124	-1.08345	7.3854e-15
GRCh38_ENSG00000173890	GRCh38_GPR160	0.735803	1.78067	3.46859e-47	0.0866328	-2.66594	6.53713e-35	0.272972	-1.10241	1.20508e-15
GRCh38_ENSG00000168488	GRCh38_ATXN2L	0.818762	1.727	3.49535e-47	0.0924083	-2.74152	3.25151e-37	0.318849	-1.03063	3.05781e-14
GRCh38_ENSG00000055130	GRCh38_CUL1	1.80344	1.65519	3.55512e-47	0.146038	-3.25261	1.00642e-53	0.769979	-0.885367	3.60656e-12
GRCh38_ENSG00000171222	GRCh38_SCAND1	2.03607	1.64515	3.57907e-47	0.203793	-2.94509	7.80427e-48	0.857911	-0.912456	6.24574e-13
GRCh38_ENSG00000011485	GRCh38_PPP5C	0.776421	1.76946	3.82615e-47	0.078382	-2.89471	2.29973e-39	0.296675	-1.05294	1.27727e-14
GRCh38_ENSG00000162927	GRCh38_PUS10	0.283096	2.08853	3.9266e-47	0.00990089	-4.28253	5.35094e-40	0.0925198	-1.24731	5.78572e-15
GRCh38_ENSG00000100580	GRCh38_TMED8	0.582685	1.82905	4.0255e-47	0.078382	-2.45586	1.98368e-29	0.203391	-1.1967	3.45746e-17
GRCh38_ENSG00000135763	GRCh38_URB2	0.414551	1.92539	4.67011e-47	0.0297027	-3.34216	4.68994e-38	0.145661	-1.16009	5.33903e-15
GRCh38_ENSG00000163013	GRCh38_FBXO41	0.309928	2.0435	4.70045e-47	0.0247522	-3.1518	1.73176e-31	0.0982545	-1.31042	9.28495e-17
GRCh38_ENSG00000087088	GRCh38_BAX	1.86252	1.65188	4.7465e-47	0.178216	-3.00911	1.09652e-48	0.784507	-0.91108	8.83795e-13
GRCh38_ENSG00000134686	GRCh38_PHC2	0.295158	2.06622	4.85847e-47	0.0140263	-3.87289	1.15696e-37	0.0963429	-1.25461	2.33881e-15
GRCh38_ENSG00000149532	GRCh38_CPSF7	0.555852	1.83894	5.10071e-47	0.044554	-3.20832	1.74116e-40	0.206449	-1.08455	1.95639e-14
GRCh38_ENSG00000144306	GRCh38_SCRN3	0.326668	2.01779	5.20256e-47	0.0231021	-3.33206	3.10817e-34	0.107048	-1.2592	5.79932e-16
GRCh38_ENSG00000101546	GRCh38_RBFA	0.514742	1.85742	5.44187e-47	0.0412537	-3.20251	2.33105e-39	0.18848	-1.10486	1.26168e-14
GRCh38_ENSG00000083535	GRCh38_PIBF1	0.798576	1.71558	5.7752e-47	0.0924083	-2.70714	2.14295e-36	0.312732	-1.02372	4.87729e-14
GRCh38_ENSG00000121749	GRCh38_TBC1D15	1.12377	1.68615	5.83793e-47	0.120461	-2.83017	1.81076e-41	0.454953	-0.972653	9.07108e-14
GRCh38_ENSG00000147874	GRCh38_HAUS6	1.19023	1.68519	6.32599e-47	0.130362	-2.79928	2.81414e-41	0.48095	-0.976405	7.30854e-14
GRCh38_ENSG00000054282	GRCh38_SDCCAG8	0.930524	1.70337	6.62993e-47	0.122936	-2.51627	4.41522e-34	0.360904	-1.04463	2.90654e-15
GRCh38_ENSG00000112146	GRCh38_FBXO9	1.72615	1.65111	7.08665e-47	0.16749	-2.98826	9.14426e-48	0.726395	-0.912928	8.64834e-13
GRCh38_ENSG00000115282	GRCh38_TTC31	0.221553	2.32872	7.14223e-47	0.0189767	-2.98469	1.24494e-23	0.0554354	-1.65041	1.04374e-19
GRCh38_ENSG00000250317	GRCh38_SMIM20	1.36649	1.66476	7.48484e-47	0.126236	-3.0552	1.78017e-47	0.571941	-0.91864	9.60991e-13
GRCh38_ENSG00000188404	GRCh38_SELL	0.650136	1.79782	7.67221e-47	0.0602304	-3.01077	2.10792e-39	0.245445	-1.06655	1.78978e-14
GRCh38_ENSG00000029639	GRCh38_TFB1M	0.577515	1.82542	7.6903e-47	0.0478543	-3.16414	2.67448e-40	0.216007	-1.07565	2.38179e-14
GRCh38_ENSG00000080189	GRCh38_SLC35C2	1.18309	1.68468	7.71488e-47	0.0973587	-3.21805	2.09931e-49	0.493184	-0.920122	1.59431e-12
GRCh38_ENSG00000257103	GRCh38_LSM14A	1.87336	1.64381	8.10206e-47	0.198843	-2.85853	1.87241e-45	0.784889	-0.923111	4.09989e-13
GRCh38_ENSG00000141580	GRCh38_WDR45B	2.3268	1.63293	8.28987e-47	0.225245	-2.99782	1.24084e-49	0.99325	-0.892377	1.59679e-12
GRCh38_ENSG00000164252	GRCh38_AGGF1	0.493079	1.86607	8.39686e-47	0.033003	-3.45814	3.8625e-42	0.182363	-1.0848	4.67869e-14
GRCh38_ENSG00000177084	GRCh38_POLE	0.337499	1.99643	8.62059e-47	0.0272274	-3.15023	9.79925e-33	0.110871	-1.25997	3.64256e-16
GRCh38_ENSG00000140943	GRCh38_MBTPS1	1.63408	1.65169	9.27778e-47	0.155939	-3.01216	6.44822e-48	0.688546	-0.910351	1.07355e-12
GRCh38_ENSG00000178921	GRCh38_PFAS	0.475109	1.92246	9.79092e-47	0.033828	-3.35673	9.08826e-39	0.167453	-1.15585	7.83939e-15
GRCh38_ENSG00000143970	GRCh38_ASXL2	0.573823	1.82312	1.0336e-46	0.0470292	-3.18035	1.84131e-40	0.215242	-1.07113	3.14478e-14
GRCh38_ENSG00000122033	GRCh38_MTIF3	1.27935	1.66831	1.03849e-46	0.124586	-2.97647	2.28105e-45	0.531033	-0.932672	5.44493e-13
GRCh38_ENSG00000107290	GRCh38_SETX	0.996743	1.70194	1.05229e-46	0.101484	-2.90079	8.38147e-42	0.401047	-0.979183	1.22308e-13
GRCh38_ENSG00000177409	GRCh38_SAMD9L	0.203829	2.27853	1.05792e-46	0.010726	-3.66237	2.45116e-29	0.0562	-1.49671	1.98832e-17
GRCh38_ENSG00000198521	GRCh38_ZNF43	0.504649	1.85563	1.11261e-46	0.0495044	-2.90975	5.69664e-35	0.180834	-1.14345	1.99359e-15
GRCh38_ENSG00000136504	GRCh38_KAT7	0.538128	1.84154	1.12726e-46	0.0379534	-3.39113	1.88024e-42	0.201861	-1.06613	6.83489e-14
GRCh38_ENSG00000167460	GRCh38_TPM4	1.97699	1.65034	1.12726e-46	0.28465	-2.406	3.72297e-35	0.789477	-1.00808	4.39104e-15
GRCh38_ENSG00000221963	GRCh38_APOL6	0.678691	1.7852	1.12726e-46	0.0453791	-3.48652	2.55117e-47	0.266855	-0.997232	4.73123e-13
GRCh38_ENSG00000104885	GRCh38_DOT1L	0.758204	1.78401	1.13111e-46	0.0800322	-2.8259	2.63003e-37	0.284823	-1.07936	6.74831e-15
GRCh38_ENSG00000170364	GRCh38_SETMAR	0.475847	1.87159	1.14924e-46	0.0470292	-2.89411	5.27663e-34	0.168218	-1.16313	1.23452e-15
GRCh38_ENSG00000091436	GRCh38_MAP3K20	0.732849	1.7696	1.17439e-46	0.0676561	-3.02426	5.7102e-41	0.282912	-1.03447	4.4897e-14
GRCh38_ENSG00000086189	GRCh38_DIMT1	1.1506	1.67975	1.17831e-46	0.126236	-2.79772	5.28267e-41	0.466804	-0.970669	1.00315e-13
GRCh38_ENSG00000115207	GRCh38_GTF3C2	0.970895	1.70647	1.22956e-46	0.0651808	-3.50593	1.76949e-52	0.40487	-0.913053	4.68622e-12
GRCh38_ENSG00000104047	GRCh38_DTWD1	0.634381	1.80746	1.24503e-46	0.0676561	-2.80284	1.54893e-35	0.233593	-1.10831	2.92052e-15
GRCh38_ENSG00000163510	GRCh38_CWC22	1.63728	1.65017	1.2596e-46	0.132837	-3.25018	6.40808e-53	0.701545	-0.880211	5.51257e-12
GRCh38_ENSG00000033178	GRCh38_UBA6	0.836733	1.71924	1.28718e-46	0.0759068	-3.06322	4.47469e-43	0.336436	-0.975327	4.98428e-13
GRCh38_ENSG00000006634	GRCh38_DBF4	6.27217	1.60056	1.33834e-46	0.520622	-3.23507	1.5449e-59	2.78515	-0.829946	2.06021e-11
GRCh38_ENSG00000158411	GRCh38_MITD1	1.54743	1.65586	1.35235e-46	0.17079	-2.79692	1.44676e-42	0.639228	-0.945157	1.99627e-13
GRCh38_ENSG00000127481	GRCh38_UBR4	0.970157	1.70158	1.50781e-46	0.0775569	-3.25367	5.1656e-48	0.400282	-0.933775	1.49071e-12
GRCh38_ENSG00000169217	GRCh38_CD2BP2	0.915507	1.7025	1.55047e-46	0.114685	-2.59489	5.58824e-35	0.358227	-1.02905	8.83123e-15
GRCh38_ENSG00000138658	GRCh38_ZGRF1	0.257002	2.12332	1.58611e-46	0.0239271	-2.90938	2.02492e-26	0.0749334	-1.43521	4.71666e-18
GRCh38_ENSG00000135845	GRCh38_PIGC	1.03588	1.68552	1.60541e-46	0.0858077	-3.20655	7.2015e-48	0.431249	-0.922133	1.76734e-12
HHV8_4_gene-HHV8GK18_gp80	HHV8_4_gene-HHV8GK18_gp80	7.81295	-1.59983	1.69203e-46	10.8505	-0.593095	0.000367552	29.6285	1.7993	2.42456e-56
GRCh38_ENSG00000143374	GRCh38_TARS2	0.76682	1.75814	1.69737e-46	0.0585802	-3.30275	4.26584e-46	0.304321	-0.988035	4.06606e-13
GRCh38_ENSG00000139746	GRCh38_RBM26	3.09534	1.61586	1.70728e-46	0.415837	-2.51885	7.80313e-40	1.28495	-0.948348	4.7939e-14
GRCh38_ENSG00000163798	GRCh38_SLC4A1AP	2.36545	1.62834	1.75463e-46	0.225245	-3.02321	2.06273e-50	1.01504	-0.884181	2.61391e-12
GRCh38_ENSG00000119321	GRCh38_FKBP15	0.468216	1.87164	1.75714e-46	0.033828	-3.34573	6.33131e-40	0.171276	-1.10273	2.90592e-14
GRCh38_ENSG00000136874	GRCh38_STX17	0.43326	1.8955	1.95583e-46	0.0272274	-3.537	4.2524e-41	0.157513	-1.10745	4.2827e-14
GRCh38_ENSG00000274605	GRCh38_AL355338.1	1.02358	1.69187	1.95645e-46	0.089108	-3.13247	2.22397e-46	0.422074	-0.937663	9.7936e-13
GRCh38_ENSG00000185591	GRCh38_SP1	0.524343	1.83967	1.97643e-46	0.0651808	-2.568	2.75809e-30	0.183893	-1.18543	1.54796e-16
GRCh38_ENSG00000170448	GRCh38_NFXL1	1.35246	1.65688	2.00897e-46	0.175741	-2.5547	3.52794e-37	0.545943	-0.986467	2.27699e-14
GRCh38_ENSG00000154832	GRCh38_CXXC1	0.932001	1.68992	2.02485e-46	0.11221	-2.65649	9.90352e-37	0.370461	-1.00439	2.49333e-14
GRCh38_ENSG00000111445	GRCh38_RFC5	0.895813	1.70502	2.11641e-46	0.114685	-2.56199	1.11336e-34	0.34867	-1.0378	6.46117e-15
GRCh38_ENSG00000204568	GRCh38_MRPS18B	3.31936	1.61265	2.129e-46	0.363033	-2.82439	2.84327e-47	1.41991	-0.89473	9.68234e-13
GRCh38_ENSG00000213079	GRCh38_SCAF8	0.509819	1.84622	2.13061e-46	0.05528	-2.76611	5.85173e-33	0.181599	-1.15639	9.07257e-16
GRCh38_ENSG00000140740	GRCh38_UQCRC2	2.11263	1.62889	2.14651e-46	0.265674	-2.61232	1.28093e-40	0.876262	-0.945866	9.16865e-14
GRCh38_ENSG00000181789	GRCh38_COPG1	0.634873	1.79204	2.1859e-46	0.0569301	-3.05896	6.38677e-40	0.241622	-1.05366	3.82215e-14
GRCh38_ENSG00000118985	GRCh38_ELL2	0.869227	1.70896	2.23389e-46	0.11716	-2.4847	4.84332e-33	0.334524	-1.05684	5.58166e-15
GRCh38_ENSG00000186001	GRCh38_LRCH3	0.466739	1.87003	2.26878e-46	0.0486794	-2.81573	1.0133e-32	0.164012	-1.17399	7.87552e-16
GRCh38_ENSG00000177352	GRCh38_CCDC71	0.225984	2.19589	2.31936e-46	0.00660059	-4.47104	1.74134e-36	0.0688164	-1.34507	1.83813e-15
GRCh38_ENSG00000069956	GRCh38_MAPK6	1.43443	1.65564	2.45426e-46	0.136962	-3.00937	6.21256e-47	0.602526	-0.914824	1.21049e-12
GRCh38_ENSG00000217128	GRCh38_FNIP1	0.379348	1.93875	2.47276e-46	0.0305277	-3.16988	1.21072e-34	0.130369	-1.19543	2.05315e-15
GRCh38_ENSG00000169599	GRCh38_NFU1	1.79089	1.63593	2.54953e-46	0.192242	-2.84355	7.00494e-45	0.753922	-0.916717	6.16534e-13
GRCh38_ENSG00000152942	GRCh38_RAD17	0.696662	1.77213	2.59526e-46	0.0544549	-3.26447	3.01463e-44	0.272972	-1.00703	2.42633e-13
GRCh38_ENSG00000116497	GRCh38_S100PBP	0.319775	2.00585	2.80478e-46	0.0297027	-2.94424	1.03729e-29	0.10246	-1.30073	9.37101e-17
GRCh38_ENSG00000168538	GRCh38_TRAPPC11	0.361624	1.95604	2.84341e-46	0.0239271	-3.44347	4.38608e-37	0.125016	-1.18072	6.9485e-15
GRCh38_ENSG00000086300	GRCh38_SNX10	0.732603	1.76037	2.95152e-46	0.0726065	-2.92279	2.68479e-39	0.282529	-1.03878	3.62769e-14
GRCh38_ENSG00000134697	GRCh38_GNL2	1.73205	1.63697	3.03324e-46	0.21782	-2.60938	1.20778e-39	0.713779	-0.955087	7.79299e-14
GRCh38_ENSG00000225973	GRCh38_PIGBOS1	1.55727	1.64746	3.10361e-46	0.127886	-3.23265	3.69206e-52	0.667901	-0.879221	6.66136e-12
GRCh38_ENSG00000132005	GRCh38_RFX1	0.472155	1.86325	3.21736e-46	0.0280525	-3.62706	1.46721e-43	0.176629	-1.0651	1.62594e-13
GRCh38_ENSG00000186577	GRCh38_SMIM29	0.291958	2.04517	3.24804e-46	0.00742566	-4.7169	1.02179e-43	0.0997837	-1.17907	7.23397e-14
GRCh38_ENSG00000088682	GRCh38_COQ9	0.924862	1.69457	3.25535e-46	0.0816823	-3.10945	5.9483e-45	0.380019	-0.943198	9.03276e-13
GRCh38_ENSG00000189091	GRCh38_SF3B3	2.30218	1.62413	3.37228e-46	0.244222	-2.86516	1.04942e-46	0.979486	-0.901033	1.08246e-12
GRCh38_ENSG00000187323	GRCh38_DCC	0.419966	1.90327	3.37228e-46	0.0387785	-2.98262	1.21633e-33	0.146044	-1.18372	1.4988e-15
GRCh38_ENSG00000248333	GRCh38_CDK11B	1.12943	1.66561	3.38791e-46	0.139437	-2.62695	1.54682e-37	0.4561	-0.98304	4.2827e-14
GRCh38_ENSG00000138246	GRCh38_DNAJC13	0.628719	1.79038	3.46447e-46	0.0503295	-3.22368	2.63646e-42	0.242387	-1.03102	1.29372e-13
GRCh38_ENSG00000163788	GRCh38_SNRK	0.167396	2.41884	3.49254e-46	0.00577552	-4.17016	6.52773e-29	0.0428191	-1.59457	1.79813e-17
GRCh38_ENSG00000104356	GRCh38_POP1	1.88566	1.63762	3.5209e-46	0.16419	-3.1509	7.2843e-52	0.810504	-0.878272	5.49718e-12
GRCh38_ENSG00000197429	GRCh38_IPP	0.30402	2.02581	3.57157e-46	0.0313528	-2.78789	2.8692e-27	0.0944314	-1.34944	1.80958e-17
GRCh38_ENSG00000166508	GRCh38_MCM7	6.40166	1.59138	3.77657e-46	0.864677	-2.51825	1.66502e-42	2.70792	-0.921693	1.24109e-13
GRCh38_ENSG00000132612	GRCh38_VPS4A	0.927816	1.69128	3.83405e-46	0.10726	-2.71593	8.51027e-38	0.370461	-0.995905	4.9755e-14
GRCh38_ENSG00000149657	GRCh38_LSM14B	0.331345	1.98782	3.83405e-46	0.0247522	-3.26075	1.00976e-33	0.110489	-1.23589	1.33176e-15
GRCh38_ENSG00000226328	GRCh38_NUP50-DT	0.168873	2.40765	3.985e-46	0.00825074	-3.7198	1.66011e-26	0.0424368	-1.62615	4.88614e-18
GRCh38_ENSG00000160305	GRCh38_DIP2A	0.367532	1.94348	4.12748e-46	0.0404286	-2.7169	1.19806e-28	0.120811	-1.27167	6.75089e-17
GRCh38_ENSG00000163933	GRCh38_RFT1	0.638073	1.78498	4.15143e-46	0.0387785	-3.62202	2.21854e-48	0.252709	-0.984122	1.18222e-12
GRCh38_ENSG00000168438	GRCh38_CDC40	2.28323	1.6203	4.1763e-46	0.155939	-3.51132	3.15266e-61	1.01428	-0.822921	6.52694e-11
GRCh38_ENSG00000134318	GRCh38_ROCK2	1.8704	1.63151	4.40922e-46	0.163365	-3.14777	9.51214e-52	0.807445	-0.872114	6.74229e-12
GRCh38_ENSG00000123136	GRCh38_DDX39A	6.3635	1.5888	4.60611e-46	0.752467	-2.71627	9.74561e-48	2.74692	-0.885466	9.48855e-13
GRCh38_ENSG00000130193	GRCh38_THEM6	0.277926	2.06764	4.61e-46	0.0231021	-3.08508	2.44738e-29	0.0860205	-1.34573	7.67599e-17
GRCh38_ENSG00000115760	GRCh38_BIRC6	2.01096	1.62899	4.63041e-46	0.211219	-2.87794	2.6592e-46	0.853323	-0.904352	1.13439e-12
GRCh38_ENSG00000086758	GRCh38_HUWE1	2.11805	1.62598	4.68812e-46	0.203793	-3.00791	1.83733e-49	0.909523	-0.883529	3.21464e-12
GRCh38_ENSG00000139618	GRCh38_BRCA2	1.73132	1.6411	4.70688e-46	0.248347	-2.41318	1.96292e-35	0.696957	-0.996178	9.68497e-15
GRCh38_ENSG00000100722	GRCh38_ZC3H14	0.564468	1.81108	4.75471e-46	0.0437289	-3.26388	1.72822e-41	0.21486	-1.0481	1.04541e-13
GRCh38_ENSG00000137714	GRCh38_FDX1	3.37155	1.60935	4.78468e-46	0.33663	-2.95958	3.26333e-50	1.46082	-0.872294	3.65484e-12
GRCh38_ENSG00000177628	GRCh38_GBA	0.803253	1.71936	4.80254e-46	0.0676561	-3.17062	1.62055e-44	0.325349	-0.961999	1.14739e-12
GRCh38_ENSG00000106305	GRCh38_AIMP2	2.05601	1.62375	5.01495e-46	0.239271	-2.72806	4.49257e-43	0.865175	-0.921145	3.96534e-13
GRCh38_ENSG00000198833	GRCh38_UBE2J1	2.18895	1.62116	5.28127e-46	0.247522	-2.77144	2.53859e-44	0.926345	-0.911633	6.26377e-13
HHV8_4_gene-HHV8GK18_gp05	HHV8_4_ORF8	0.625765	-1.77329	5.33118e-46	2.13199	0.804554	4.90471e-07	2.14325	1.14063	9.91563e-19
GRCh38_ENSG00000146842	GRCh38_TMEM209	0.770759	1.74572	5.56156e-46	0.0833325	-2.79951	1.1175e-37	0.29744	-1.04167	2.38179e-14
GRCh38_ENSG00000101361	GRCh38_NOP56	6.46665	1.58727	5.77053e-46	0.965336	-2.3703	9.27525e-39	2.70181	-0.945394	3.04024e-14
GRCh38_ENSG00000164114	GRCh38_MAP9	0.511542	1.84049	5.80027e-46	0.0404286	-3.22605	2.07364e-39	0.19001	-1.08377	4.47319e-14
GRCh38_ENSG00000132670	GRCh38_PTPRA	1.49475	1.64399	6.02354e-46	0.16419	-2.80652	5.26526e-43	0.623553	-0.930772	4.56149e-13
GRCh38_ENSG00000139579	GRCh38_NABP2	2.57494	1.61231	6.17556e-46	0.326729	-2.60383	3.36874e-41	1.0808	-0.929259	1.82776e-13
GRCh38_ENSG00000133773	GRCh38_CCDC59	4.59107	1.59388	6.17556e-46	0.455441	-2.97378	7.41779e-52	2.01441	-0.853944	6.65783e-12
GRCh38_ENSG00000159445	GRCh38_THEM4	1.40465	1.65042	6.19424e-46	0.120461	-3.16765	5.65228e-50	0.598702	-0.889658	4.97351e-12
GRCh38_ENSG00000038219	GRCh38_BOD1L1	2.59587	1.61107	6.45255e-46	0.307753	-2.70473	1.51888e-43	1.10068	-0.911187	4.92644e-13
GRCh38_ENSG00000111912	GRCh38_NCOA7	0.580962	1.80199	6.52533e-46	0.044554	-3.28119	4.03967e-42	0.222889	-1.03647	1.61494e-13
GRCh38_ENSG00000169057	GRCh38_MECP2	0.890152	1.68495	6.52684e-46	0.0800322	-3.08509	3.88986e-44	0.367785	-0.935853	1.19527e-12
GRCh38_ENSG00000203993	GRCh38_ARRDC1-AS1	0.346115	1.96323	6.54797e-46	0.0305277	-3.03	8.44799e-32	0.115459	-1.24117	6.59323e-16
GRCh38_ENSG00000125247	GRCh38_TMTC4	0.191028	2.29682	6.63442e-46	0.010726	-3.56452	1.5874e-27	0.0516123	-1.52673	1.96347e-17
GRCh38_ENSG00000128829	GRCh38_EIF2AK4	1.2178	1.66133	6.91507e-46	0.149338	-2.63852	2.84728e-38	0.493949	-0.976443	6.62304e-14
GRCh38_ENSG00000145088	GRCh38_EAF2	3.13646	1.60498	6.99792e-46	0.38861	-2.64156	1.33934e-42	1.32854	-0.914945	3.3863e-13
GRCh38_ENSG00000137168	GRCh38_PPIL1	0.94554	1.68615	7.03346e-46	0.0726065	-3.31533	7.57123e-49	0.396076	-0.910601	4.6549e-12
GRCh38_ENSG00000153048	GRCh38_CARHSP1	1.23701	1.6577	7.17764e-46	0.119636	-2.98873	2.39148e-45	0.518034	-0.919573	1.31642e-12
GRCh38_ENSG00000136936	GRCh38_XPA	1.34163	1.64616	7.19837e-46	0.16254	-2.66076	2.87482e-39	0.551678	-0.956157	1.26308e-13
GRCh38_ENSG00000163866	GRCh38_SMIM12	0.935201	1.68447	7.22047e-46	0.0816823	-3.12815	2.07699e-45	0.387666	-0.930112	1.64703e-12
GRCh38_ENSG00000135315	GRCh38_CEP162	0.566438	1.80676	7.22047e-46	0.0536298	-2.97437	2.63632e-37	0.211802	-1.08099	2.03325e-14
GRCh38_ENSG00000188313	GRCh38_PLSCR1	1.54718	1.63657	7.24888e-46	0.174916	-2.76609	2.27425e-42	0.646874	-0.928901	4.23743e-13
GRCh38_ENSG00000182010	GRCh38_RTKN2	0.347346	1.95989	7.36079e-46	0.0255773	-3.28886	9.04901e-35	0.118517	-1.20257	3.80546e-15
GRCh38_ENSG00000112531	GRCh38_QKI	1.53733	1.63571	7.76708e-46	0.192242	-2.61735	3.28881e-39	0.63464	-0.952206	1.14822e-13
GRCh38_ENSG00000023697	GRCh38_DERA	2.10229	1.61905	7.8145e-46	0.238446	-2.76728	4.69795e-44	0.89079	-0.909952	7.15786e-13
GRCh38_ENSG00000123737	GRCh38_EXOSC9	1.29559	1.64863	7.93379e-46	0.127886	-2.96138	3.43042e-45	0.545179	-0.913529	1.43408e-12
GRCh38_ENSG00000168411	GRCh38_RFWD3	0.695677	1.76089	8.00706e-46	0.0610555	-3.09889	1.29128e-41	0.271825	-1.01509	1.59138e-13
GRCh38_ENSG00000120253	GRCh38_NUP43	0.227707	2.17663	8.0542e-46	0.0165015	-3.24733	8.7381e-28	0.0657579	-1.43956	3.31957e-17
GRCh38_ENSG00000118596	GRCh38_SLC16A7	1.13337	1.66746	8.11159e-46	0.124586	-2.79762	6.58036e-41	0.464128	-0.95728	2.40093e-13
GRCh38_ENSG00000068654	GRCh38_POLR1A	0.546252	1.81381	8.16773e-46	0.0503295	-3.01158	1.99392e-37	0.203773	-1.08324	2.30688e-14
GRCh38_ENSG00000133858	GRCh38_ZFC3H1	0.666629	1.76894	8.19104e-46	0.100659	-2.29994	6.55033e-28	0.239328	-1.16326	7.8437e-17
GRCh38_ENSG00000147475	GRCh38_ERLIN2	2.11805	1.62268	8.37234e-46	0.218645	-2.90524	3.55412e-47	0.904935	-0.893752	1.95311e-12
GRCh38_ENSG00000148296	GRCh38_SURF6	1.36058	1.65153	9.05326e-46	0.165015	-2.65798	8.95949e-39	0.55703	-0.962528	1.1261e-13
GRCh38_ENSG00000140259	GRCh38_MFAP1	2.97251	1.60255	9.08892e-46	0.268149	-3.10996	1.34788e-53	1.30789	-0.846032	1.43397e-11
GRCh38_ENSG00000198146	GRCh38_ZNF770	0.766328	1.74069	9.62907e-46	0.0726065	-2.99362	6.07719e-41	0.301645	-1.00754	1.41199e-13
GRCh38_ENSG00000100239	GRCh38_PPP6R2	0.484217	1.90545	1.01241e-45	0.0585802	-2.59246	2.01854e-28	0.161718	-1.25421	7.13708e-17
GRCh38_ENSG00000129197	GRCh38_RPAIN	1.52232	1.63533	1.02002e-45	0.198018	-2.55905	6.41855e-38	0.625082	-0.962011	7.06754e-14
GRCh38_ENSG00000133111	GRCh38_RFXAP	0.233369	2.15343	1.06461e-45	0.0132012	-3.59746	3.58976e-31	0.0703456	-1.37149	3.55591e-16
GRCh38_ENSG00000153207	GRCh38_AHCTF1	1.53856	1.63534	1.07673e-45	0.163365	-2.85874	3.3886e-44	0.648785	-0.913726	1.03014e-12
GRCh38_ENSG00000115368	GRCh38_WDR75	1.38889	1.64854	1.10523e-45	0.133662	-2.99922	1.78836e-46	0.586086	-0.908485	2.02436e-12
GRCh38_ENSG00000050130	GRCh38_JKAMP	0.589824	1.7925	1.10925e-45	0.0486794	-3.17754	7.45244e-41	0.226329	-1.03869	1.261e-13
GRCh38_ENSG00000131374	GRCh38_TBC1D5	0.784052	1.7094	1.17569e-45	0.0759068	-2.96957	7.76765e-41	0.315408	-0.977089	5.9804e-13
GRCh38_ENSG00000176533	GRCh38_GNG7	0.687061	1.75953	1.17744e-45	0.0816823	-2.65544	3.61555e-34	0.258826	-1.0807	5.71996e-15
GRCh38_ENSG00000105486	GRCh38_LIG1	0.605086	1.78575	1.21068e-45	0.0775569	-2.53709	4.09994e-31	0.220595	-1.13154	8.92739e-16
GRCh38_ENSG00000131626	GRCh38_PPFIA1	0.482494	1.84316	1.21642e-45	0.0420788	-3.08172	6.74108e-37	0.177011	-1.10492	2.04642e-14
GRCh38_ENSG00000157500	GRCh38_APPL1	3.09608	1.59951	1.23513e-45	0.332505	-2.8542	1.00347e-47	1.34077	-0.876168	2.80646e-12
GRCh38_ENSG00000143437	GRCh38_ARNT	0.325437	1.98003	1.24356e-45	0.0239271	-3.28405	1.00682e-33	0.109342	-1.22446	2.76439e-15
GRCh38_ENSG00000141510	GRCh38_TP53	0.555606	1.80475	1.24673e-45	0.0610555	-2.75725	9.40987e-34	0.204155	-1.11244	4.50279e-15
GRCh38_ENSG00000050405	GRCh38_LIMA1	7.29033	1.57941	1.26514e-45	0.827549	-2.77926	1.87952e-49	3.1862	-0.86566	2.76106e-12
GRCh38_ENSG00000070444	GRCh38_MNT	0.336761	1.9668	1.26733e-45	0.0305277	-2.9889	6.9635e-31	0.111635	-1.25111	5.18887e-16
GRCh38_ENSG00000149929	GRCh38_HIRIP3	0.932493	1.68417	1.41797e-45	0.11716	-2.59495	1.29671e-35	0.370079	-1.00882	2.8603e-14
GRCh38_ENSG00000136982	GRCh38_DSCC1	2.81471	1.60748	1.48471e-45	0.400986	-2.43338	3.15478e-37	1.16567	-0.955111	4.55158e-14
GRCh38_ENSG00000128789	GRCh38_PSMG2	3.70535	1.59077	1.49049e-45	0.381184	-2.92036	5.77563e-50	1.6233	-0.857635	6.16457e-12
GRCh38_ENSG00000129933	GRCh38_MAU2	0.357439	1.93925	1.49049e-45	0.0272274	-3.24594	9.61285e-35	0.123487	-1.18586	6.39671e-15
GRCh38_ENSG00000178127	GRCh38_NDUFV2	21.3782	1.5698	1.54299e-45	2.07424	-3.01442	2.62051e-56	9.57695	-0.823216	2.21242e-11
GRCh38_ENSG00000117697	GRCh38_NSL1	1.39037	1.6399	1.65139e-45	0.131187	-3.03024	4.09085e-47	0.591821	-0.895192	3.52495e-12
GRCh38_ENSG00000116750	GRCh38_UCHL5	5.89725	1.57935	1.73634e-45	0.801972	-2.51101	2.7548e-42	2.516	-0.909714	2.51432e-13
GRCh38_ENSG00000095596	GRCh38_CYP26A1	1.09521	1.65985	1.9139e-45	0.089108	-3.23943	4.58256e-49	0.465657	-0.89119	7.78773e-12
GRCh38_ENSG00000205268	GRCh38_PDE7A	0.668845	1.7603	1.93369e-45	0.0775569	-2.69151	1.59851e-34	0.252709	-1.07518	9.01497e-15
GRCh38_ENSG00000167193	GRCh38_CRK	0.60484	1.78088	1.95212e-45	0.0511546	-3.14526	1.16949e-40	0.233593	-1.03031	1.62263e-13
GRCh38_ENSG00000047315	GRCh38_POLR2B	2.35043	1.60641	2.00756e-45	0.249997	-2.86565	7.95692e-47	1.01351	-0.881823	2.85682e-12
GRCh38_ENSG00000139233	GRCh38_LLPH	5.88371	1.58216	2.01594e-45	0.712864	-2.68174	5.35629e-45	2.54506	-0.883687	1.24133e-12
GRCh38_ENSG00000073111	GRCh38_MCM2	1.58755	1.62752	2.01789e-45	0.195543	-2.64188	6.66345e-40	0.66102	-0.939074	2.37969e-13
GRCh38_ENSG00000102738	GRCh38_MRPS31	2.60744	1.59985	2.02432e-45	0.33663	-2.58124	9.77351e-41	1.10259	-0.919479	2.94223e-13
GRCh38_ENSG00000173402	GRCh38_DAG1	0.154349	2.46737	2.18962e-45	0.00907581	-3.45188	1.92499e-23	0.0363198	-1.7232	7.86956e-19
GRCh38_ENSG00000125827	GRCh38_TMX4	0.919938	1.67898	2.21491e-45	0.117986	-2.56566	5.54139e-35	0.365491	-1.00832	2.81939e-14
GRCh38_ENSG00000005700	GRCh38_IBTK	1.39505	1.63969	2.31965e-45	0.111385	-3.27449	4.57238e-52	0.60329	-0.866275	1.70844e-11
GRCh38_ENSG00000223496	GRCh38_EXOSC6	1.26605	1.63926	2.35824e-45	0.136137	-2.8377	1.50369e-42	0.531415	-0.920805	9.70719e-13
GRCh38_ENSG00000171634	GRCh38_BPTF	5.20305	1.58039	2.37824e-45	0.66831	-2.59535	6.33944e-43	2.23615	-0.896002	6.21479e-13
GRCh38_ENSG00000137574	GRCh38_TGS1	3.43752	1.59066	2.39314e-45	0.236796	-3.50845	5.92802e-64	1.56022	-0.792304	2.12267e-10
GRCh38_ENSG00000177200	GRCh38_CHD9	1.36674	1.63816	2.5264e-45	0.129537	-3.02392	7.1935e-47	0.582263	-0.894115	3.93045e-12
GRCh38_ENSG00000069998	GRCh38_HDHD5	0.755743	1.73384	2.5264e-45	0.0429038	-3.73588	1.06715e-52	0.31235	-0.921247	1.14043e-11
GRCh38_ENSG00000145868	GRCh38_FBXO38	0.22623	2.15979	2.55649e-45	0.011551	-3.73407	8.51813e-32	0.0684341	-1.36391	7.53614e-16
GRCh38_ENSG00000164190	GRCh38_NIPBL	1.64023	1.62912	2.63225e-45	0.125411	-3.34179	7.22455e-55	0.717602	-0.848216	3.39844e-11
GRCh38_ENSG00000189369	GRCh38_GSPT2	0.989604	1.66355	2.7629e-45	0.0866328	-3.13046	4.55245e-46	0.416721	-0.90758	4.06842e-12
GRCh38_ENSG00000087365	GRCh38_SF3B2	6.09518	1.5752	2.7629e-45	0.701313	-2.75999	2.50799e-47	2.66816	-0.863952	3.23951e-12
GRCh38_ENSG00000269386	GRCh38_RAB11B-AS1	0.256756	2.08414	2.82161e-45	0.00990089	-4.14119	3.63455e-37	0.0837266	-1.25152	1.60849e-14
GRCh38_ENSG00000127804	GRCh38_METTL16	0.59647	1.78018	2.8356e-45	0.0585802	-2.92796	3.40803e-37	0.226712	-1.05899	4.33714e-14
GRCh38_ENSG00000080503	GRCh38_SMARCA2	1.18654	1.65248	2.97178e-45	0.104784	-3.12254	1.28962e-47	0.503506	-0.896982	5.25757e-12
GRCh38_ENSG00000123124	GRCh38_WWP1	1.01028	1.66354	3.02626e-45	0.089108	-3.11981	4.60261e-46	0.425132	-0.908882	3.89812e-12
GRCh38_ENSG00000234710	GRCh38_AC060834.2	1.04228	1.66315	3.03916e-45	0.106435	-2.90598	2.33416e-42	0.432014	-0.936539	9.13548e-13
HHV8_4_gene-HHV8GK18_gp75	HHV8_4_ORF66	0.0174781	-3.05285	3.03916e-45	0.175741	1.4848	3.17602e-11	0.133427	1.30791	2.17639e-11
GRCh38_ENSG00000151725	GRCh38_CENPU	1.74584	1.61496	3.11841e-45	0.273099	-2.29049	7.30361e-33	0.707279	-0.992379	8.51308e-15
GRCh38_ENSG00000171793	GRCh38_CTPS1	1.13041	1.64898	3.18834e-45	0.10891	-2.99546	9.34365e-45	0.476745	-0.909184	2.58034e-12
GRCh38_ENSG00000111206	GRCh38_FOXM1	1.07995	1.65821	3.22232e-45	0.0998339	-3.05326	1.83702e-45	0.454188	-0.911546	2.97043e-12
GRCh38_ENSG00000148660	GRCh38_CAMK2G	0.277434	2.04254	3.24818e-45	0.0140263	-3.78691	6.92835e-36	0.0917552	-1.23673	1.03717e-14
GRCh38_ENSG00000067369	GRCh38_TP53BP1	0.566438	1.81845	3.24818e-45	0.0536298	-2.97185	2.16961e-36	0.20989	-1.09404	2.40405e-14
GRCh38_ENSG00000065613	GRCh38_SLK	2.3625	1.60358	3.36063e-45	0.259898	-2.81664	9.76684e-46	1.01695	-0.88584	2.41314e-12
GRCh38_ENSG00000135900	GRCh38_MRPL44	1.19368	1.6413	3.39021e-45	0.11221	-3.03388	5.52127e-46	0.507712	-0.896029	4.17595e-12
GRCh38_ENSG00000005812	GRCh38_FBXL3	0.505634	1.81848	3.50321e-45	0.0503295	-2.89654	8.13637e-35	0.186187	-1.10487	1.38484e-14
GRCh38_ENSG00000171681	GRCh38_ATF7IP	1.26999	1.6456	3.53385e-45	0.121286	-3.01033	4.93292e-46	0.537532	-0.903761	3.19488e-12
GRCh38_ENSG00000023228	GRCh38_NDUFS1	1.53807	1.62427	3.57361e-45	0.204618	-2.52845	2.42525e-37	0.635022	-0.955341	1.02042e-13
GRCh38_ENSG00000136492	GRCh38_BRIP1	0.346115	1.94217	3.6114e-45	0.0371283	-2.75183	1.91951e-28	0.114312	-1.26349	2.11826e-16
GRCh38_ENSG00000139687	GRCh38_RB1	0.892613	1.66866	3.78298e-45	0.089108	-2.93602	1.46742e-41	0.369315	-0.938008	1.0504e-12
GRCh38_ENSG00000125447	GRCh38_GGA3	0.37024	1.91518	3.87183e-45	0.0321779	-3.06333	4.42959e-33	0.128457	-1.18434	4.64083e-15
GRCh38_ENSG00000188010	GRCh38_MORN2	0.485694	1.8277	3.88403e-45	0.0354782	-3.34048	1.75409e-40	0.18351	-1.05659	1.99099e-13
GRCh38_ENSG00000159792	GRCh38_PSKH1	0.103638	2.96289	3.94194e-45	0.00165015	-4.83054	1.25479e-22	0.018351	-2.1017	2.14925e-19
GRCh38_ENSG00000129083	GRCh38_COPB1	2.49617	1.59551	4.14254e-45	0.310228	-2.63855	6.6883e-42	1.06474	-0.904943	7.04745e-13
GRCh38_ENSG00000078747	GRCh38_ITCH	0.325191	1.96531	4.16084e-45	0.0264024	-3.14564	3.0678e-32	0.109342	-1.22659	2.61547e-15
GRCh38_ENSG00000281649	GRCh38_EBLN3P	0.897537	1.68601	4.30411e-45	0.0981838	-2.79795	4.65562e-39	0.362433	-0.97704	2.32185e-13
GRCh38_ENSG00000024862	GRCh38_CCDC28A	0.807685	1.68919	4.39494e-45	0.0792071	-2.95588	6.58088e-41	0.329554	-0.957224	1.44526e-12
GRCh38_ENSG00000121621	GRCh38_KIF18A	0.53739	1.79996	4.39494e-45	0.0313528	-3.67144	2.27117e-46	0.211037	-0.994995	1.89806e-12
GRCh38_ENSG00000134909	GRCh38_ARHGAP32	0.154349	2.45395	4.49619e-45	0.00577552	-4.04678	7.68154e-27	0.0382313	-1.64089	1.87343e-17
GRCh38_ENSG00000143469	GRCh38_SYT14	0.0977296	3.05899	4.53026e-45	0.00247522	-4.31706	2.69963e-20	0.0156748	-2.24363	2.10752e-20
GRCh38_ENSG00000112651	GRCh38_MRPL2	1.27615	1.63046	4.68707e-45	0.174091	-2.48857	1.61772e-35	0.52224	-0.969364	6.14581e-14
GRCh38_ENSG00000010318	GRCh38_PHF7	0.144502	2.51398	5.08532e-45	0.00412537	-4.36129	3.92209e-27	0.0347905	-1.67681	2.21233e-17
GRCh38_ENSG00000119772	GRCh38_DNMT3A	0.195705	2.24706	5.37669e-45	0.00990089	-3.7166	4.76688e-29	0.0554354	-1.45687	1.75759e-16
GRCh38_ENSG00000004468	GRCh38_CD38	1.11835	1.65139	5.57011e-45	0.141088	-2.5983	6.3568e-37	0.455335	-0.972361	1.08723e-13
GRCh38_ENSG00000137055	GRCh38_PLAA	0.674506	1.74786	5.58821e-45	0.0643558	-2.97962	2.11461e-39	0.263796	-1.01691	1.76192e-13
GRCh38_ENSG00000139174	GRCh38_PRICKLE1	0.343654	1.94027	5.6877e-45	0.0165015	-3.89402	7.18311e-41	0.123105	-1.12172	1.74858e-13
GRCh38_ENSG00000167930	GRCh38_FAM234A	0.455907	1.84505	5.6877e-45	0.0511546	-2.71399	5.13479e-31	0.161718	-1.1637	1.78888e-15
GRCh38_ENSG00000123213	GRCh38_NLN	0.337992	1.94607	5.77514e-45	0.0305277	-2.99842	3.84535e-31	0.113929	-1.22699	1.57372e-15
GRCh38_ENSG00000266962	GRCh38_AC067852.2	0.207275	2.20734	5.77514e-45	0.00907581	-3.92413	1.42924e-31	0.0611701	-1.39566	8.49398e-16
GRCh38_ENSG00000243335	GRCh38_KCTD7	0.261925	2.06396	6.05626e-45	0.0231021	-2.99842	1.24875e-27	0.0806681	-1.35464	1.23593e-16
GRCh38_ENSG00000028203	GRCh38_VEZT	1.01373	1.66255	6.10894e-45	0.0676561	-3.52534	2.18908e-53	0.436984	-0.865133	4.17976e-11
GRCh38_ENSG00000151746	GRCh38_BICD1	0.559299	1.78615	6.49292e-45	0.0544549	-2.93795	1.2537e-36	0.211802	-1.06382	5.11219e-14
GRCh38_ENSG00000144381	GRCh38_HSPD1	25.0126	1.55672	6.83913e-45	3.03957	-2.68487	2.0525e-47	11.0336	-0.85569	3.66895e-12
GRCh38_ENSG00000108395	GRCh38_TRIM37	0.498002	1.81506	6.92755e-45	0.0420788	-3.13432	5.23042e-38	0.187333	-1.0678	9.29433e-14
GRCh38_ENSG00000179886	GRCh38_TIGD5	0.548221	1.79258	6.94914e-45	0.0858077	-2.2389	1.55496e-25	0.191539	-1.2043	3.7837e-17
GRCh38_ENSG00000011304	GRCh38_PTBP1	3.27259	1.58249	7.07175e-45	0.295376	-3.11446	3.86249e-54	1.46197	-0.824174	4.24678e-11
GRCh38_ENSG00000072364	GRCh38_AFF4	0.576285	1.77907	7.1824e-45	0.0420788	-3.35671	3.72158e-43	0.225947	-1.00364	8.39277e-13
GRCh38_ENSG00000075790	GRCh38_BCAP29	2.20495	1.60023	7.25395e-45	0.313528	-2.43714	6.69003e-37	0.918699	-0.946164	9.40205e-14
GRCh38_ENSG00000241058	GRCh38_NSUN6	0.975573	1.66851	7.4393e-45	0.141088	-2.39088	2.50808e-31	0.38346	-1.03062	8.2455e-15
GRCh38_ENSG00000174442	GRCh38_ZWILCH	0.723741	1.73067	7.5672e-45	0.0676561	-3.01453	9.95941e-41	0.2875	-0.993746	3.89492e-13
GRCh38_ENSG00000070413	GRCh38_DGCR2	0.187828	2.27248	7.60002e-45	0.00577552	-4.36076	3.07874e-32	0.0539062	-1.42933	1.17738e-15
GRCh38_ENSG00000126261	GRCh38_UBA2	3.46485	1.5785	7.60251e-45	0.418312	-2.68673	3.86009e-44	1.50364	-0.878706	2.0563e-12
GRCh38_ENSG00000076928	GRCh38_ARHGEF1	0.490617	1.81767	7.83939e-45	0.0453791	-3.00251	4.90171e-36	0.182363	-1.08832	3.8153e-14
GRCh38_ENSG00000007202	GRCh38_KIAA0100	0.705278	1.73548	7.92829e-45	0.044554	-3.5802	2.28545e-49	0.289029	-0.93609	7.54666e-12
GRCh38_ENSG00000130475	GRCh38_FCHO1	0.345869	1.93281	7.95961e-45	0.0297027	-3.07437	2.52638e-32	0.118517	-1.20157	4.12059e-15
GRCh38_ENSG00000227345	GRCh38_PARG	0.569638	1.7804	8.00706e-45	0.0569301	-2.90156	2.94598e-36	0.216007	-1.063	4.78912e-14
GRCh38_ENSG00000125375	GRCh38_ATP5S	0.52065	1.80652	8.06454e-45	0.05528	-2.80577	1.04227e-33	0.191921	-1.10617	1.13504e-14
GRCh38_ENSG00000151461	GRCh38_UPF2	2.62245	1.63377	8.16348e-45	0.473592	-2.07223	1.25102e-27	1.01695	-1.06555	3.02742e-16
GRCh38_ENSG00000165819	GRCh38_METTL3	0.26291	2.0574	8.16348e-45	0.0206268	-3.1661	2.35202e-29	0.0825796	-1.32233	4.68177e-16
GRCh38_ENSG00000141298	GRCh38_SSH2	0.924615	1.66546	8.46815e-45	0.0841575	-3.07226	2.44717e-44	0.387283	-0.916657	3.57165e-12
GRCh38_ENSG00000177383	GRCh38_MAGEF1	1.64368	1.60749	8.61368e-45	0.183991	-2.7881	3.23767e-43	0.703839	-0.89402	2.21574e-12
GRCh38_ENSG00000163964	GRCh38_PIGX	0.976311	1.65494	8.74178e-45	0.11056	-2.75536	5.66996e-39	0.402193	-0.949958	4.63736e-13
GRCh38_ENSG00000132305	GRCh38_IMMT	4.04753	1.57455	8.76894e-45	0.438114	-2.84955	1.55792e-48	1.7854	-0.85001	8.97021e-12
GRCh38_ENSG00000173933	GRCh38_RBM4	0.488894	1.82347	8.93565e-45	0.0503295	-2.84571	1.53705e-33	0.17854	-1.11812	1.07339e-14
GRCh38_ENSG00000136731	GRCh38_UGGT1	0.68583	1.73849	9.46879e-45	0.0742566	-2.79731	1.51579e-36	0.26609	-1.03382	6.72894e-14
GRCh38_ENSG00000267260	GRCh38_AC020928.2	0.282603	2.01968	9.80461e-45	0.0231021	-3.11876	5.76967e-30	0.0909905	-1.28852	8.20787e-16
GRCh38_ENSG00000162407	GRCh38_PLPP3	0.760912	1.71901	9.90733e-45	0.0618805	-3.22069	1.04745e-44	0.309291	-0.95561	2.04759e-12
GRCh38_ENSG00000103423	GRCh38_DNAJA3	1.04598	1.64554	1.02336e-44	0.122111	-2.71348	1.01452e-38	0.432396	-0.946461	4.37574e-13
GRCh38_ENSG00000186660	GRCh38_ZFP91	0.651859	1.74823	1.03762e-44	0.0610555	-3.00583	1.99801e-39	0.255385	-1.01361	2.49487e-13
GRCh38_ENSG00000129595	GRCh38_EPB41L4A	1.14518	1.64181	1.06567e-44	0.0965336	-3.19259	1.15094e-48	0.492037	-0.877344	1.46822e-11
GRCh38_ENSG00000149311	GRCh38_ATM	0.719309	1.72875	1.08043e-44	0.0965336	-2.48448	1.18033e-31	0.272589	-1.07856	4.67494e-15
GRCh38_ENSG00000114857	GRCh38_NKTR	1.48711	1.62016	1.08497e-44	0.218645	-2.38079	4.2311e-34	0.606349	-0.979139	3.18829e-14
GRCh38_ENSG00000176209	GRCh38_SMIM19	3.08821	1.58006	1.09218e-44	0.406761	-2.55695	9.93198e-41	1.3228	-0.90206	6.59722e-13
GRCh38_ENSG00000198642	GRCh38_KLHL9	0.275957	2.02926	1.11526e-44	0.022277	-3.13358	8.42158e-30	0.0883143	-1.29667	7.9459e-16
GRCh38_ENSG00000100350	GRCh38_FOXRED2	0.364824	1.90936	1.12514e-44	0.0297027	-3.15767	4.42126e-34	0.128075	-1.16508	1.28905e-14
GRCh38_ENSG00000182985	GRCh38_CADM1	1.87779	1.60753	1.18306e-44	0.187292	-2.95876	1.07605e-47	0.814709	-0.870075	8.49607e-12
GRCh38_ENSG00000136280	GRCh38_CCM2	0.63118	1.75313	1.19078e-44	0.0602304	-2.97699	1.23665e-38	0.245827	-1.0228	1.87666e-13
GRCh38_ENSG00000116918	GRCh38_TSNAX	1.38151	1.62226	1.19493e-44	0.140263	-2.92688	5.33133e-45	0.591439	-0.8899	4.57762e-12
GRCh38_ENSG00000119041	GRCh38_GTF3C3	1.12155	1.63554	1.19939e-44	0.127886	-2.75119	5.70519e-40	0.468716	-0.929692	8.3409e-13
GRCh38_ENSG00000198730	GRCh38_CTR9	3.38041	1.57942	1.20447e-44	0.455441	-2.52374	5.01225e-40	1.444	-0.907294	4.92845e-13
GRCh38_ENSG00000119231	GRCh38_SENP5	1.12451	1.63725	1.20552e-44	0.135312	-2.67151	1.97056e-38	0.46604	-0.944361	3.99349e-13
GRCh38_ENSG00000137040	GRCh38_RANBP6	0.41972	1.85946	1.21584e-44	0.0569301	-2.43138	2.94066e-26	0.142603	-1.2352	9.47459e-17
GRCh38_ENSG00000182095	GRCh38_TNRC18	0.270049	2.0376	1.27765e-44	0.0198018	-3.26691	1.01202e-30	0.0867851	-1.28745	1.62306e-15
GRCh38_ENSG00000138796	GRCh38_HADH	1.68528	1.60903	1.30273e-44	0.248347	-2.38073	1.1867e-34	0.693134	-0.966852	4.62646e-14
GRCh38_ENSG00000131504	GRCh38_DIAPH1	1.88813	1.60449	1.30273e-44	0.208744	-2.80798	2.06895e-44	0.811651	-0.887932	3.12112e-12
GRCh38_ENSG00000164306	GRCh38_PRIMPOL	0.374425	1.89725	1.32009e-44	0.0255773	-3.41166	2.12654e-37	0.134957	-1.12172	7.49197e-14
GRCh38_ENSG00000102699	GRCh38_PARP4	1.23036	1.62894	1.48039e-44	0.160064	-2.55896	9.14252e-37	0.507712	-0.954714	1.82786e-13
GRCh38_ENSG00000072071	GRCh38_ADGRL1	0.329622	1.94468	1.49033e-44	0.0231021	-3.35961	8.85956e-35	0.114312	-1.17752	2.0626e-14
GRCh38_ENSG00000138078	GRCh38_PREPL	1.57647	1.61156	1.54287e-44	0.188942	-2.68608	8.19514e-41	0.667137	-0.914313	9.76328e-13
GRCh38_ENSG00000260101	GRCh38_AC008074.3	0.775436	1.68562	1.56723e-44	0.102309	-2.52047	1.3188e-32	0.305086	-1.02371	7.6007e-14
GRCh38_ENSG00000185347	GRCh38_TEDC1	0.627242	1.75217	1.57286e-44	0.0272274	-4.10795	1.2223e-54	0.259591	-0.91337	3.71424e-11
GRCh38_ENSG00000083168	GRCh38_KAT6A	1.69119	1.60727	1.59984e-44	0.226895	-2.52058	1.19931e-37	0.706897	-0.938098	2.33288e-13
GRCh38_ENSG00000142544	GRCh38_CTU1	1.36501	1.62013	1.60705e-44	0.135312	-2.9624	1.23092e-45	0.586851	-0.8828	6.69645e-12
GRCh38_ENSG00000263731	GRCh38_AC145207.5	0.33873	1.93214	1.61394e-44	0.0206268	-3.56221	2.05502e-37	0.120046	-1.14255	7.32172e-14
GRCh38_ENSG00000181222	GRCh38_POLR2A	2.42256	1.5879	1.65243e-44	0.256598	-2.87644	3.2182e-47	1.06015	-0.860354	8.83139e-12
GRCh38_ENSG00000150722	GRCh38_PPP1R1C	0.6974	1.73	1.65339e-44	0.0569301	-3.21101	1.63385e-43	0.281	-0.968254	1.59431e-12
GRCh38_ENSG00000167904	GRCh38_TMEM68	0.756481	1.67834	1.66924e-44	0.0808572	-2.83147	5.16176e-38	0.308144	-0.963239	1.51015e-12
GRCh38_ENSG00000092847	GRCh38_AGO1	0.79833	1.67691	1.6805e-44	0.0792071	-2.94154	1.46817e-40	0.328407	-0.945927	2.57704e-12
GRCh38_ENSG00000135486	GRCh38_HNRNPA1	29.1165	1.54809	1.69382e-44	4.35226	-2.37905	1.84243e-39	12.5536	-0.900235	2.89651e-13
GRCh38_ENSG00000198142	GRCh38_SOWAHC	0.222538	2.14353	1.76583e-44	0.00825074	-4.16569	1.86077e-34	0.069581	-1.31042	8.4327e-15
GRCh38_ENSG00000133422	GRCh38_MORC2	0.210968	2.17523	1.87013e-44	0.00990089	-3.83855	2.82984e-31	0.063464	-1.36965	1.90774e-15
GRCh38_ENSG00000150764	GRCh38_DIXDC1	0.447291	1.83546	1.8756e-44	0.0379534	-3.12075	2.05788e-36	0.165542	-1.09112	6.92288e-14
GRCh38_ENSG00000101654	GRCh38_RNMT	3.97639	1.57048	1.89129e-44	0.551974	-2.48196	2.03053e-39	1.70321	-0.905101	4.73123e-13
GRCh38_ENSG00000178896	GRCh38_EXOSC4	6.8908	1.55691	1.89494e-44	0.802797	-2.74628	1.42924e-48	3.05506	-0.846219	7.95457e-12
GRCh38_ENSG00000167996	GRCh38_FTH1	15.1882	1.55127	1.89538e-44	1.52226	-2.97091	6.00183e-55	6.8782	-0.808888	5.10671e-11
GRCh38_ENSG00000101596	GRCh38_SMCHD1	1.65943	1.60735	1.89747e-44	0.166665	-2.94779	1.10393e-46	0.719513	-0.871221	8.95499e-12
GRCh38_ENSG00000139737	GRCh38_SLAIN1	0.293681	1.99115	1.9103e-44	0.0247522	-3.08264	3.94381e-30	0.0963429	-1.26288	1.56752e-15
GRCh38_ENSG00000167110	GRCh38_GOLGA2	0.447045	1.83467	2.04778e-44	0.044554	-2.8882	2.79592e-33	0.162483	-1.12337	1.44245e-14
GRCh38_ENSG00000119396	GRCh38_RAB14	2.32212	1.58551	2.11066e-44	0.268974	-2.74486	4.88682e-44	1.0074	-0.877018	3.61662e-12
GRCh38_ENSG00000198883	GRCh38_PNMA5	4.40792	1.56444	2.16407e-44	0.575902	-2.57372	4.63786e-42	1.91386	-0.882159	1.45781e-12
GRCh38_ENSG00000132356	GRCh38_PRKAA1	0.600409	1.75749	2.18936e-44	0.0701313	-2.67973	2.27382e-33	0.227094	-1.07381	1.91599e-14
GRCh38_ENSG00000165209	GRCh38_STRBP	1.3015	1.62094	2.25454e-44	0.140263	-2.83903	9.02818e-43	0.553972	-0.900807	2.9274e-12
GRCh38_ENSG00000118007	GRCh38_STAG1	1.49401	1.61287	2.2829e-44	0.16584	-2.79852	7.30636e-43	0.637698	-0.898199	2.6648e-12
GRCh38_ENSG00000172932	GRCh38_ANKRD13D	0.482494	1.80993	2.37645e-44	0.0536298	-2.73658	5.50626e-32	0.176246	-1.12116	8.53563e-15
GRCh38_ENSG00000004478	GRCh38_FKBP4	4.26711	1.56386	2.52651e-44	0.528872	-2.652	7.81898e-44	1.86684	-0.868424	3.16071e-12
GRCh38_ENSG00000083097	GRCh38_DOPEY1	0.120131	2.69816	2.62605e-44	0.00577552	-3.64751	6.86929e-21	0.0240857	-1.94268	2.734e-19
GRCh38_ENSG00000136925	GRCh38_TSTD2	0.514742	1.7926	2.66752e-44	0.0429038	-3.15979	7.48245e-39	0.197274	-1.04056	2.84514e-13
GRCh38_ENSG00000157426	GRCh38_AASDH	0.386733	1.87797	2.7351e-44	0.0264024	-3.41792	5.27615e-38	0.141456	-1.10067	1.50387e-13
GRCh38_ENSG00000168710	GRCh38_AHCYL1	3.3617	1.57042	2.74106e-44	0.435639	-2.58371	1.29138e-41	1.45432	-0.886885	1.4389e-12
GRCh38_ENSG00000151690	GRCh38_MFSD6	0.205798	2.18867	2.81761e-44	0.011551	-3.59065	3.73809e-29	0.0604055	-1.40862	5.31732e-16
GRCh38_ENSG00000100401	GRCh38_RANGAP1	1.48515	1.6128	2.81761e-44	0.150989	-2.92775	3.40151e-45	0.640375	-0.879684	7.36741e-12
GRCh38_ENSG00000067900	GRCh38_ROCK1	4.43451	1.56404	2.82423e-44	0.428213	-3.02069	4.90397e-53	1.99606	-0.815987	5.45508e-11
GRCh38_ENSG00000127774	GRCh38_EMC6	3.14655	1.57209	2.96476e-44	0.309403	-2.9909	4.82361e-51	1.405	-0.828219	3.61613e-11
GRCh38_ENSG00000120159	GRCh38_CAAP1	1.24316	1.62224	2.99482e-44	0.136137	-2.81478	5.65613e-42	0.527592	-0.905718	2.53024e-12
GRCh38_ENSG00000067248	GRCh38_DHX29	1.77243	1.6002	3.03185e-44	0.198843	-2.78707	1.27329e-43	0.763097	-0.886343	3.69577e-12
GRCh38_ENSG00000120948	GRCh38_TARDBP	1.15232	1.63038	3.05335e-44	0.122111	-2.86043	2.57787e-42	0.487832	-0.907752	2.88738e-12
GRCh38_ENSG00000141506	GRCh38_PIK3R5	0.251094	2.06449	3.35262e-44	0.010726	-4.00426	8.75325e-36	0.0825796	-1.24096	2.89001e-14
GRCh38_ENSG00000205765	GRCh38_C5orf51	0.420705	1.84664	3.37233e-44	0.0387785	-2.99705	4.74675e-34	0.152925	-1.11993	2.8987e-14
GRCh38_ENSG00000160049	GRCh38_DFFA	1.50262	1.60658	3.59621e-44	0.209569	-2.46257	7.41826e-36	0.6247	-0.947997	1.65694e-13
GRCh38_ENSG00000168872	GRCh38_DDX19A	1.07995	1.6331	3.64971e-44	0.147688	-2.48306	3.08227e-34	0.440807	-0.973091	9.90708e-14
GRCh38_ENSG00000171865	GRCh38_RNASEH1	0.978034	1.64418	3.69657e-44	0.113035	-2.72795	1.64879e-38	0.405252	-0.942552	7.37672e-13
GRCh38_ENSG00000189403	GRCh38_HMGB1	50.1973	1.54144	3.71449e-44	5.3308	-2.88845	5.68833e-53	22.7656	-0.809326	4.43552e-11
GRCh38_ENSG00000212916	GRCh38_MAP10	0.173304	2.30961	3.74927e-44	0.0181516	-2.68785	1.41095e-19	0.0424368	-1.68694	1.99908e-19
GRCh38_ENSG00000145833	GRCh38_DDX46	6.25519	1.55285	3.82582e-44	0.920782	-2.39973	1.80367e-39	2.69301	-0.901277	4.03601e-13
GRCh38_ENSG00000126858	GRCh38_RHOT1	0.273741	2.01765	3.82582e-44	0.0255773	-2.927	1.49006e-27	0.0867851	-1.31547	3.4905e-16
GRCh38_ENSG00000185477	GRCh38_GPRIN3	0.392888	1.86886	3.85485e-44	0.0651808	-2.1307	1.80968e-21	0.126928	-1.31992	2.2679e-18
GRCh38_ENSG00000087586	GRCh38_AURKA	1.01274	1.65177	3.86491e-44	0.0841575	-3.20949	9.34636e-48	0.432396	-0.88583	1.7074e-11
GRCh38_ENSG00000160439	GRCh38_RDH13	0.605086	1.76233	3.8714e-44	0.0486794	-3.22175	1.81076e-41	0.238181	-1.00115	9.59386e-13
GRCh38_ENSG00000132768	GRCh38_DPH2	0.668352	1.72903	3.92805e-44	0.0569301	-3.14864	4.76246e-42	0.268384	-0.974568	1.49868e-12
GRCh38_ENSG00000197226	GRCh38_TBC1D9B	0.298604	1.97489	4.00294e-44	0.0189767	-3.48638	1.82065e-34	0.102078	-1.19503	2.61675e-14
GRCh38_ENSG00000113569	GRCh38_NUP155	0.589085	1.75572	4.08232e-44	0.0643558	-2.77775	9.02641e-35	0.225182	-1.05538	5.53331e-14
GRCh38_ENSG00000177707	GRCh38_NECTIN3	0.587608	1.75642	4.1313e-44	0.0684811	-2.68292	3.1329e-33	0.222506	-1.07201	2.32734e-14
GRCh38_ENSG00000197299	GRCh38_BLM	0.651366	1.73361	4.24816e-44	0.0651808	-2.91272	5.85386e-38	0.25615	-1.01089	2.69469e-13
GRCh38_ENSG00000120899	GRCh38_PTK2B	0.669829	1.72848	4.34338e-44	0.0775569	-2.70087	9.61102e-35	0.259591	-1.03853	5.67467e-14
GRCh38_ENSG00000104412	GRCh38_EMC2	1.17399	1.62421	4.51809e-44	0.11716	-2.95016	3.34301e-44	0.502742	-0.888638	7.17253e-12
GRCh38_ENSG00000089154	GRCh38_GCN1	1.30199	1.61971	4.64707e-44	0.148513	-2.75575	4.34942e-41	0.550913	-0.911957	1.89301e-12
GRCh38_ENSG00000108651	GRCh38_UTP6	2.92426	1.56858	4.79961e-44	0.330855	-2.78465	6.7801e-46	1.28916	-0.852811	9.88676e-12
GRCh38_ENSG00000172340	GRCh38_SUCLG2	0.951448	1.63485	4.81596e-44	0.154289	-2.22846	6.7359e-29	0.376578	-1.02782	5.33903e-15
GRCh38_ENSG00000197442	GRCh38_MAP3K5	0.530251	1.77823	4.92037e-44	0.0371283	-3.4147	8.68125e-43	0.208743	-0.996378	1.89301e-12
GRCh38_ENSG00000170846	GRCh38_AC093323.1	0.334545	1.98376	5.02675e-44	0.0206268	-3.53378	2.57846e-35	0.113929	-1.20016	2.95246e-14
GRCh38_ENSG00000165490	GRCh38_DDIAS	0.741957	1.70729	5.02724e-44	0.0701313	-3.00413	7.60751e-41	0.299734	-0.969991	1.12298e-12
GRCh38_ENSG00000132541	GRCh38_RIDA	2.09934	1.58328	5.17953e-44	0.263199	-2.62791	5.91541e-41	0.903024	-0.893219	1.78954e-12
GRCh38_ENSG00000130349	GRCh38_C6orf203	0.342423	1.91422	5.35297e-44	0.0181516	-3.7611	1.35925e-39	0.124252	-1.10533	3.68788e-13
GRCh38_ENSG00000073578	GRCh38_SDHA	0.820239	1.65248	5.43639e-44	0.111385	-2.48632	9.8989e-33	0.329936	-0.993488	2.00782e-13
GRCh38_ENSG00000078246	GRCh38_TULP3	0.283096	1.99543	5.58588e-44	0.0165015	-3.59994	1.1009e-34	0.0959606	-1.20473	3.11652e-14
GRCh38_ENSG00000111726	GRCh38_CMAS	1.20008	1.61495	5.92108e-44	0.173266	-2.40777	1.28915e-33	0.492802	-0.967648	8.48221e-14
GRCh38_ENSG00000182118	GRCh38_FAM89A	0.368271	1.88465	5.97864e-44	0.0264024	-3.34478	2.04893e-36	0.133427	-1.11565	1.16905e-13
GRCh38_ENSG00000140992	GRCh38_PDPK1	0.553145	1.76555	6.11727e-44	0.05528	-2.90428	4.82153e-36	0.212184	-1.04634	1.25145e-13
GRCh38_ENSG00000120925	GRCh38_RNF170	0.499726	1.79106	6.1294e-44	0.0503295	-2.88514	1.48379e-34	0.187716	-1.07664	5.78822e-14
GRCh38_ENSG00000176890	GRCh38_TYMS	6.90631	1.54717	6.2567e-44	0.902631	-2.57826	3.9164e-44	3.03977	-0.862593	3.30931e-12
GRCh38_ENSG00000093000	GRCh38_NUP50	2.32705	1.57741	6.465e-44	0.250822	-2.85309	1.64895e-46	1.0246	-0.852302	1.40772e-11
GRCh38_ENSG00000149357	GRCh38_LAMTOR1	2.76695	1.56899	6.62818e-44	0.324254	-2.73242	1.8192e-44	1.21423	-0.861097	6.90877e-12
GRCh38_ENSG00000161179	GRCh38_YDJC	1.68602	1.59002	6.77052e-44	0.22277	-2.54745	3.14402e-38	0.716073	-0.914244	7.54302e-13
GRCh38_ENSG00000182973	GRCh38_CNOT10	1.09497	1.62303	6.87936e-44	0.16419	-2.34892	6.03153e-32	0.443866	-0.988487	3.61801e-14
GRCh38_ENSG00000116815	GRCh38_CD58	0.845595	1.66496	6.89423e-44	0.10726	-2.58438	9.86144e-35	0.340259	-0.989297	2.27363e-13
GRCh38_ENSG00000260032	GRCh38_NORAD	1.15675	1.62281	6.91802e-44	0.179866	-2.29534	5.94298e-31	0.46604	-0.999678	1.93852e-14
GRCh38_ENSG00000051825	GRCh38_MPHOSPH9	0.412581	1.84452	6.95044e-44	0.0280525	-3.43346	3.1753e-39	0.154837	-1.06378	4.64873e-13
GRCh38_ENSG00000257621	GRCh38_PSMA3-AS1	0.764112	1.66597	7.01718e-44	0.0957086	-2.60158	3.11527e-34	0.307762	-0.987144	3.89492e-13
GRCh38_ENSG00000090857	GRCh38_PDPR	0.578746	1.75414	7.18814e-44	0.05528	-2.97362	1.40818e-37	0.225182	-1.02411	2.82878e-13
HHV8_4_gene-HHV8GK18_gp25	HHV8_4_ORF21	0.0258479	-2.9334	7.22783e-44	0.45049	3.22549	4.92354e-53	0.0825796	-0.575664	0.0105885
GRCh38_ENSG00000113272	GRCh38_THG1L	0.625026	1.73699	7.29056e-44	0.0693062	-2.76123	4.48274e-35	0.242004	-1.0377	8.90389e-14
GRCh38_ENSG00000102606	GRCh38_ARHGEF7	0.3439	1.90804	7.40001e-44	0.0280525	-3.15286	3.58284e-33	0.120811	-1.16396	2.38179e-14
GRCh38_ENSG00000149474	GRCh38_KAT14	0.218845	2.13445	7.6408e-44	0.0123761	-3.59562	3.13779e-30	0.0669048	-1.35083	2.21445e-15
GRCh38_ENSG00000154114	GRCh38_TBCEL	0.200875	2.18753	7.94945e-44	0.0165015	-3.06105	1.32253e-24	0.0565824	-1.4784	4.20469e-17
GRCh38_ENSG00000148773	GRCh38_MKI67	4.66345	1.56604	7.99941e-44	0.531348	-2.77622	1.93606e-46	2.05837	-0.851513	1.11982e-11
GRCh38_ENSG00000163714	GRCh38_U2SURP	10.512	1.54075	8.06637e-44	1.10972	-2.89657	7.59071e-53	4.7728	-0.807368	5.78324e-11
GRCh38_ENSG00000165688	GRCh38_PMPCA	1.10875	1.62212	8.23166e-44	0.171615	-2.30203	4.25064e-31	0.447306	-0.997392	2.26773e-14
GRCh38_ENSG00000125651	GRCh38_GTF2F1	1.99718	1.57849	8.35543e-44	0.252473	-2.6166	1.94568e-40	0.861352	-0.88982	2.09366e-12
GRCh38_ENSG00000065150	GRCh38_IPO5	1.67937	1.59309	8.50613e-44	0.212869	-2.60815	1.68247e-39	0.71569	-0.907089	1.29192e-12
GRCh38_ENSG00000171109	GRCh38_MFN1	1.65377	1.59276	8.56108e-44	0.173266	-2.88918	1.96258e-45	0.721807	-0.863512	1.29356e-11
GRCh38_ENSG00000104129	GRCh38_DNAJC17	0.605086	1.74136	8.85525e-44	0.0462041	-3.30182	4.29452e-43	0.243151	-0.96968	3.0582e-12
GRCh38_ENSG00000106785	GRCh38_TRIM14	0.332822	1.91956	9.06435e-44	0.0297027	-3.0204	2.93719e-31	0.114694	-1.1947	8.34142e-15
GRCh38_ENSG00000198945	GRCh38_L3MBTL3	0.875381	1.64323	9.11177e-44	0.0957086	-2.80849	4.23196e-39	0.365491	-0.928855	1.86242e-12
GRCh38_ENSG00000151962	GRCh38_RBM46	0.587608	1.74779	9.20297e-44	0.0470292	-3.23175	1.0765e-41	0.233976	-0.984363	1.83507e-12
GRCh38_ENSG00000126226	GRCh38_PCID2	0.843872	1.64656	9.31426e-44	0.100659	-2.67929	1.83534e-36	0.347523	-0.952774	5.93304e-13
GRCh38_ENSG00000183891	GRCh38_TTC32	0.479786	1.79635	9.60369e-44	0.0404286	-3.14128	1.04641e-37	0.183128	-1.04666	3.45454e-13
GRCh38_ENSG00000001631	GRCh38_KRIT1	1.58238	1.59449	1.00286e-43	0.179041	-2.7752	9.83952e-43	0.683576	-0.88182	5.3777e-12
GRCh38_ENSG00000145736	GRCh38_GTF2H2	1.21928	1.61211	1.06899e-43	0.174916	-2.41807	6.75087e-34	0.50236	-0.962472	1.22322e-13
GRCh38_ENSG00000155393	GRCh38_HEATR3	0.234846	2.08565	1.11335e-43	0.0198018	-3.05248	1.12966e-26	0.0714926	-1.36906	3.08123e-16
GRCh38_ENSG00000174243	GRCh38_DDX23	1.99792	1.57846	1.11597e-43	0.206268	-2.91548	4.56912e-47	0.883143	-0.84468	2.47928e-11
GRCh38_ENSG00000175792	GRCh38_RUVBL1	5.21389	1.54661	1.11821e-43	0.726065	-2.4837	3.4991e-40	2.27515	-0.878539	1.57552e-12
GRCh38_ENSG00000013503	GRCh38_POLR3B	0.669583	1.71866	1.11821e-43	0.0470292	-3.43004	2.02267e-46	0.275648	-0.932463	1.08251e-11
GRCh38_ENSG00000139154	GRCh38_AEBP2	0.757466	1.66122	1.12496e-43	0.0899331	-2.68133	1.35877e-35	0.308527	-0.968259	1.06953e-12
GRCh38_ENSG00000204371	GRCh38_EHMT2	1.22617	1.61176	1.12536e-43	0.16254	-2.53534	2.74408e-36	0.511535	-0.940005	4.21545e-13
GRCh38_ENSG00000186687	GRCh38_LYRM7	0.837717	1.64582	1.14047e-43	0.129537	-2.29556	1.9653e-29	0.331466	-1.025	3.49883e-14
GRCh38_ENSG00000142444	GRCh38_TIMM29	0.71414	1.70624	1.15613e-43	0.089108	-2.59695	1.42821e-33	0.278706	-1.03228	5.4732e-14
GRCh38_ENSG00000069011	GRCh38_PITX1	0.843133	1.65231	1.16812e-43	0.0709564	-3.18814	1.90682e-45	0.359374	-0.888513	1.98346e-11
GRCh38_ENSG00000108406	GRCh38_DHX40	0.964495	1.63132	1.17339e-43	0.127061	-2.53782	7.78814e-35	0.396459	-0.960773	2.55078e-13
GRCh38_ENSG00000069424	GRCh38_KCNAB2	0.428336	1.82817	1.19666e-43	0.0429038	-2.88119	9.45269e-33	0.156366	-1.11717	2.72064e-14
GRCh38_ENSG00000078403	GRCh38_MLLT10	0.830086	1.65247	1.2382e-43	0.0866328	-2.87379	8.968e-40	0.345993	-0.929162	2.58937e-12
GRCh38_ENSG00000079387	GRCh38_SENP1	0.785529	1.6642	1.26345e-43	0.0841575	-2.83191	1.52403e-38	0.323437	-0.947894	2.48845e-12
GRCh38_ENSG00000100883	GRCh38_SRP54	1.26679	1.6226	1.32197e-43	0.159239	-2.6115	3.15201e-37	0.527975	-0.938569	6.6952e-13
GRCh38_ENSG00000140650	GRCh38_PMM2	1.68307	1.5848	1.33032e-43	0.184817	-2.82209	4.20318e-44	0.735188	-0.864455	1.09381e-11
GRCh38_ENSG00000170322	GRCh38_NFRKB	0.455169	1.80752	1.36769e-43	0.0420788	-3.00345	4.03735e-35	0.170512	-1.0769	1.17249e-13
GRCh38_ENSG00000138381	GRCh38_ASNSD1	1.5462	1.60493	1.38082e-43	0.207094	-2.52316	1.60609e-36	0.647639	-0.934948	4.72904e-13
GRCh38_ENSG00000183340	GRCh38_JRKL	0.159518	2.36147	1.48476e-43	0.011551	-3.1886	2.18803e-22	0.0397606	-1.64711	5.94098e-18
GRCh38_ENSG00000114744	GRCh38_COMMD2	1.73353	1.58636	1.50114e-43	0.179866	-2.90535	4.37717e-46	0.761186	-0.854438	1.98809e-11
GRCh38_ENSG00000136243	GRCh38_NUPL2	2.41641	1.56703	1.50591e-43	0.21947	-3.10765	1.67884e-52	1.0915	-0.808344	1.27059e-10
GRCh38_ENSG00000131089	GRCh38_ARHGEF9	0.290481	1.97026	1.50972e-43	0.0255773	-3.02381	2.06854e-29	0.0963429	-1.24867	3.29061e-15
GRCh38_ENSG00000136247	GRCh38_ZDHHC4	1.39849	1.60013	1.51472e-43	0.157589	-2.77898	4.56973e-42	0.601761	-0.887233	5.29332e-12
GRCh38_ENSG00000159128	GRCh38_IFNGR2	0.500956	1.77903	1.66213e-43	0.0470292	-2.98991	3.65197e-36	0.191539	-1.0483	2.23968e-13
GRCh38_ENSG00000100575	GRCh38_TIMM9	1.4273	1.59403	1.68057e-43	0.122111	-3.18478	1.57281e-50	0.635022	-0.827729	9.88919e-11
GRCh38_ENSG00000144021	GRCh38_CIAO1	3.96654	1.54928	1.68682e-43	0.44719	-2.79563	3.51998e-47	1.77584	-0.830468	2.55745e-11
GRCh38_ENSG00000135297	GRCh38_MTO1	0.498002	1.78087	1.70758e-43	0.05528	-2.74557	1.52604e-32	0.186187	-1.08773	3.29249e-14
GRCh38_ENSG00000117280	GRCh38_RAB29	0.853965	1.65813	1.72642e-43	0.0726065	-3.1721	2.56489e-45	0.362051	-0.896595	1.69973e-11
GRCh38_ENSG00000169679	GRCh38_BUB1	2.21627	1.57382	1.73751e-43	0.234321	-2.88215	6.33847e-47	0.980633	-0.844334	2.4715e-11
GRCh38_ENSG00000125977	GRCh38_EIF2S2	10.9888	1.53441	1.74238e-43	1.44223	-2.57574	2.84501e-44	4.8829	-0.849141	6.0582e-12
GRCh38_ENSG00000110090	GRCh38_CPT1A	0.244201	2.05608	1.74741e-43	0.011551	-3.86452	3.32505e-34	0.0802858	-1.24324	3.76147e-14
GRCh38_ENSG00000146433	GRCh38_TMEM181	0.335038	1.90787	1.75255e-43	0.0156764	-3.93474	7.61025e-41	0.123105	-1.08459	1.10082e-12
GRCh38_ENSG00000109084	GRCh38_TMEM97	1.06813	1.62483	1.75255e-43	0.141913	-2.52774	2.81689e-35	0.440807	-0.955611	3.09641e-13
GRCh38_ENSG00000177463	GRCh38_NR2C2	0.362116	1.87936	1.75884e-43	0.0363033	-2.86412	2.04591e-30	0.126928	-1.17516	7.89206e-15
GRCh38_ENSG00000177732	GRCh38_SOX12	0.341192	1.90076	1.8174e-43	0.0321779	-2.94583	1.03647e-30	0.118517	-1.18547	9.47694e-15
GRCh38_ENSG00000164180	GRCh38_TMEM161B	0.420951	1.82829	1.8697e-43	0.0429038	-2.85546	3.67636e-32	0.153308	-1.12125	2.6255e-14
GRCh38_ENSG00000198912	GRCh38_C1orf174	0.78036	1.65467	1.94625e-43	0.0503295	-3.57134	8.4987e-51	0.339112	-0.852283	2.48833e-10
GRCh38_ENSG00000146670	GRCh38_CDCA5	1.06912	1.63052	1.96711e-43	0.130362	-2.65316	2.37138e-37	0.44463	-0.939962	8.81126e-13
GRCh38_ENSG00000118193	GRCh38_KIF14	1.22987	1.6208	1.96991e-43	0.132012	-2.84447	1.78746e-42	0.523769	-0.899791	5.33201e-12
GRCh38_ENSG00000115275	GRCh38_MOGS	0.607548	1.73272	1.97886e-43	0.0569301	-3.00729	1.0139e-38	0.240857	-0.996467	8.43639e-13
GRCh38_ENSG00000115073	GRCh38_ACTR1B	0.321498	1.92196	2.05502e-43	0.0313528	-2.89112	2.75044e-29	0.109342	-1.21697	4.0232e-15
GRCh38_ENSG00000178860	GRCh38_MSC	0.358424	1.87997	2.06782e-43	0.0470292	-2.47217	2.67694e-25	0.120429	-1.24886	2.67034e-16
GRCh38_ENSG00000184281	GRCh38_TSSC4	1.95582	1.57676	2.10908e-43	0.176566	-3.11286	2.43654e-51	0.877409	-0.817934	1.08754e-10
GRCh38_ENSG00000138767	GRCh38_CNOT6L	0.49111	1.78172	2.1634e-43	0.0313528	-3.5436	2.16853e-43	0.194215	-0.987069	4.6065e-12
GRCh38_ENSG00000177613	GRCh38_CSTF2T	0.415782	1.82967	2.19099e-43	0.0387785	-2.98331	9.71721e-34	0.152925	-1.10341	6.92288e-14
GRCh38_ENSG00000110756	GRCh38_HPS5	0.434983	1.81642	2.238e-43	0.0346531	-3.2147	2.30807e-37	0.164395	-1.05872	3.73233e-13
GRCh38_ENSG00000166801	GRCh38_FAM111A	1.93465	1.57724	2.24101e-43	0.193892	-2.95927	6.6052e-48	0.858675	-0.837518	4.13481e-11
GRCh38_ENSG00000134330	GRCh38_IAH1	1.02628	1.62264	2.24356e-43	0.146863	-2.41794	6.08563e-33	0.419398	-0.973961	1.14205e-13
GRCh38_ENSG00000138434	GRCh38_SSFA2	0.635858	1.72213	2.24586e-43	0.0684811	-2.80756	5.31185e-36	0.250033	-1.01414	2.60632e-13
GRCh38_ENSG00000102572	GRCh38_STK24	1.2695	1.61019	2.24586e-43	0.145213	-2.75372	2.42676e-40	0.540973	-0.901884	3.65977e-12
GRCh38_ENSG00000167693	GRCh38_NXN	1.30889	1.60614	2.28678e-43	0.142738	-2.82524	1.54318e-42	0.562765	-0.886799	7.12239e-12
GRCh38_ENSG00000182979	GRCh38_MTA1	0.807438	1.65016	2.29311e-43	0.0981838	-2.6496	1.50246e-35	0.330701	-0.961583	1.10761e-12
GRCh38_ENSG00000118600	GRCh38_RXYLT1	2.54909	1.56283	2.29753e-43	0.252473	-2.98166	6.70445e-50	1.14541	-0.819374	7.16913e-11
GRCh38_ENSG00000162980	GRCh38_ARL5A	1.62768	1.58155	2.31587e-43	0.188942	-2.74079	3.45279e-42	0.708044	-0.873042	7.24523e-12
GRCh38_ENSG00000121864	GRCh38_ZNF639	1.51789	1.59393	2.54695e-43	0.146038	-3.01345	4.44057e-47	0.667901	-0.848175	3.8699e-11
GRCh38_ENSG00000164209	GRCh38_SLC25A46	0.99182	1.62517	2.54877e-43	0.101484	-2.9115	4.35993e-42	0.423221	-0.894683	8.34417e-12
GRCh38_ENSG00000141127	GRCh38_PRPSAP2	0.783314	1.64952	2.57151e-43	0.0858077	-2.80274	5.15387e-38	0.325349	-0.936333	4.39408e-12
GRCh38_ENSG00000107185	GRCh38_RGP1	0.25134	2.03488	2.62042e-43	0.0231021	-2.9431	1.17651e-26	0.0787565	-1.33117	5.54524e-16
GRCh38_ENSG00000165480	GRCh38_SKA3	1.12377	1.61458	2.65227e-43	0.151814	-2.50596	3.40111e-35	0.466422	-0.948352	3.75572e-13
GRCh38_ENSG00000114867	GRCh38_EIF4G1	6.02748	1.5366	2.69813e-43	0.703788	-2.74785	5.08689e-47	2.71404	-0.823956	2.8472e-11
GRCh38_ENSG00000267317	GRCh38_AC027307.2	0.146225	2.43052	2.69813e-43	0.00412537	-4.39074	1.65155e-27	0.0374667	-1.58795	3.26556e-16
GRCh38_ENSG00000117593	GRCh38_DARS2	0.596224	1.73263	2.72623e-43	0.0569301	-2.97956	4.70065e-38	0.235887	-1.00011	7.8979e-13
GRCh38_ENSG00000170088	GRCh38_TMEM192	0.761158	1.66352	2.72623e-43	0.0759068	-2.93647	4.72874e-40	0.316173	-0.932078	6.04669e-12
GRCh38_ENSG00000179262	GRCh38_RAD23A	3.25043	1.55112	2.72623e-43	0.432339	-2.54977	9.83625e-41	1.42259	-0.871564	3.35267e-12
GRCh38_ENSG00000160113	GRCh38_NR2F6	2.51143	1.56159	2.72623e-43	0.22442	-3.13306	2.6555e-53	1.14082	-0.799635	1.95701e-10
GRCh38_ENSG00000233098	GRCh38_CCDC144NL-AS1	1.33203	1.61053	2.72853e-43	0.150163	-2.77546	6.24443e-41	0.5685	-0.898993	4.51053e-12
GRCh38_ENSG00000087269	GRCh38_NOP14	2.16851	1.56999	2.85302e-43	0.264024	-2.67468	5.16244e-42	0.946225	-0.871091	6.06357e-12
GRCh38_ENSG00000114127	GRCh38_XRN1	1.49721	1.58997	2.85434e-43	0.192242	-2.58916	1.62094e-38	0.638463	-0.906787	1.66125e-12
GRCh38_ENSG00000115840	GRCh38_SLC25A12	0.406673	1.8336	2.93935e-43	0.0272274	-3.45715	2.92235e-39	0.154072	-1.04966	9.41399e-13
GRCh38_ENSG00000062650	GRCh38_WAPL	1.53881	1.58547	3.11566e-43	0.16914	-2.81989	1.54971e-43	0.671724	-0.865416	1.31314e-11
GRCh38_ENSG00000064961	GRCh38_HMG20B	1.00191	1.61883	3.24963e-43	0.119636	-2.68623	6.5969e-38	0.421691	-0.921622	1.86056e-12
GRCh38_ENSG00000198793	GRCh38_MTOR	0.451969	1.80025	3.26701e-43	0.0288776	-3.53523	6.00378e-42	0.176246	-1.0071	3.17172e-12
GRCh38_ENSG00000153044	GRCh38_CENPH	2.19781	1.56226	3.35004e-43	0.389435	-2.11796	6.43415e-30	0.908376	-0.97216	1.78764e-14
GRCh38_ENSG00000157837	GRCh38_SPPL3	1.56417	1.58789	3.4755e-43	0.183991	-2.71943	1.74542e-41	0.67593	-0.883202	5.67414e-12
GRCh38_ENSG00000110344	GRCh38_UBE4A	0.947755	1.63171	3.51537e-43	0.0965336	-2.91609	8.80842e-42	0.402576	-0.901024	7.86849e-12
GRCh38_ENSG00000163848	GRCh38_ZNF148	1.50632	1.58965	3.52864e-43	0.139437	-3.07101	1.27891e-48	0.667519	-0.836438	6.75751e-11
GRCh38_ENSG00000154654	GRCh38_NCAM2	0.929539	1.63359	3.58237e-43	0.0990089	-2.84984	2.14883e-40	0.392253	-0.912415	4.68168e-12
GRCh38_ENSG00000169689	GRCh38_CENPX	4.19129	1.54427	3.66153e-43	0.584977	-2.48054	1.54546e-39	1.83166	-0.876468	2.25021e-12
GRCh38_ENSG00000140829	GRCh38_DHX38	0.983204	1.61963	3.79947e-43	0.132012	-2.51271	1.72265e-34	0.406781	-0.952482	3.89492e-13
GRCh38_ENSG00000117625	GRCh38_RCOR3	0.415043	1.82389	3.80658e-43	0.0437289	-2.80785	2.12031e-31	0.151014	-1.124	2.6416e-14
GRCh38_ENSG00000163026	GRCh38_WDCP	0.408396	1.85296	3.92418e-43	0.0363033	-3.04713	1.11353e-33	0.148338	-1.11957	6.89002e-14
GRCh38_ENSG00000133895	GRCh38_MEN1	0.356208	1.8749	3.94756e-43	0.0272274	-3.25404	6.40009e-35	0.129222	-1.1157	1.47124e-13
GRCh38_ENSG00000021776	GRCh38_AQR	0.803007	1.65103	3.94756e-43	0.0874578	-2.81119	2.16923e-38	0.333377	-0.936754	3.93045e-12
GRCh38_ENSG00000132199	GRCh38_ENOSF1	0.751804	1.64725	3.94756e-43	0.122111	-2.22106	1.85768e-27	0.294381	-1.04311	2.34594e-14
GRCh38_ENSG00000149313	GRCh38_AASDHPPT	1.93219	1.5696	3.94809e-43	0.235146	-2.67488	1.23782e-41	0.843383	-0.870543	6.69615e-12
GRCh38_ENSG00000177479	GRCh38_ARIH2	2.46539	1.55723	3.97497e-43	0.294551	-2.70634	2.04281e-43	1.08921	-0.852287	1.24359e-11
GRCh38_ENSG00000173889	GRCh38_PHC3	0.491356	1.77455	4.00366e-43	0.0495044	-2.88786	1.80438e-34	0.186951	-1.05818	1.58472e-13
GRCh38_ENSG00000120832	GRCh38_MTERF2	0.310913	1.92798	4.10736e-43	0.0321779	-2.80296	6.99811e-28	0.104372	-1.23808	2.2336e-15
GRCh38_ENSG00000166024	GRCh38_R3HCC1L	0.42489	1.85449	4.14555e-43	0.0453791	-2.78216	2.63767e-30	0.150631	-1.16206	9.97717e-15
GRCh38_ENSG00000132300	GRCh38_PTCD3	1.67962	1.57849	4.15345e-43	0.188117	-2.79452	1.68276e-43	0.735571	-0.861661	1.40772e-11
GRCh38_ENSG00000184307	GRCh38_ZDHHC23	0.244201	2.04332	4.26321e-43	0.0214519	-3.00448	7.24064e-27	0.0764626	-1.33037	9.03425e-16
GRCh38_ENSG00000110871	GRCh38_COQ5	0.371963	1.85807	4.32059e-43	0.022277	-3.60585	1.50809e-39	0.139544	-1.06056	1.1774e-12
GRCh38_ENSG00000040633	GRCh38_PHF23	1.01299	1.61746	4.3516e-43	0.119636	-2.70286	2.62604e-38	0.427426	-0.917469	2.40052e-12
GRCh38_ENSG00000163608	GRCh38_NEPRO	1.32735	1.59341	4.3524e-43	0.11386	-3.18035	7.66825e-50	0.590674	-0.827487	1.2217e-10
GRCh38_ENSG00000188938	GRCh38_FAM120AOS	0.789714	1.65223	4.35468e-43	0.0849826	-2.8283	1.54537e-38	0.328025	-0.93546	4.38175e-12
GRCh38_ENSG00000186812	GRCh38_ZNF397	0.159026	2.34495	4.38076e-43	0.00577552	-4.10694	7.10891e-28	0.0428191	-1.52146	6.47638e-16
GRCh38_ENSG00000103994	GRCh38_ZNF106	2.27166	1.57097	4.49174e-43	0.264024	-2.74333	2.513e-43	0.996308	-0.861446	1.1748e-11
GRCh38_ENSG00000164414	GRCh38_SLC35A1	0.266602	1.99637	4.68276e-43	0.00990089	-4.2125	1.34057e-38	0.0929021	-1.15578	5.1052e-13
GRCh38_ENSG00000166860	GRCh38_ZBTB39	0.200629	2.16038	4.78499e-43	0.011551	-3.55839	1.64891e-28	0.0600232	-1.38167	2.17267e-15
GRCh38_ENSG00000170631	GRCh38_ZNF16	0.347346	1.88189	4.92662e-43	0.0280525	-3.17292	1.29215e-33	0.124634	-1.13319	8.2668e-14
GRCh38_ENSG00000204209	GRCh38_DAXX	0.803007	1.64956	5.02975e-43	0.0717814	-3.10019	2.03215e-43	0.341023	-0.895916	2.90615e-11
GRCh38_ENSG00000183742	GRCh38_MACC1	0.131947	2.52356	5.39578e-43	0.00247522	-4.81744	2.96113e-27	0.0321143	-1.65591	3.18749e-16
GRCh38_ENSG00000146007	GRCh38_ZMAT2	2.25541	1.55717	5.58749e-43	0.374584	-2.21632	3.92386e-32	0.947754	-0.943734	8.98275e-14
GRCh38_ENSG00000107164	GRCh38_FUBP3	0.770267	1.64505	5.63418e-43	0.0932333	-2.65702	2.50107e-35	0.316938	-0.954633	1.96319e-12
GRCh38_ENSG00000136104	GRCh38_RNASEH2B	2.54712	1.55301	6.00733e-43	0.33993	-2.54356	7.83575e-40	1.11253	-0.874579	3.69246e-12
GRCh38_ENSG00000071994	GRCh38_PDCD2	4.07756	1.53614	6.24547e-43	0.509896	-2.64565	1.26284e-43	1.82096	-0.839224	1.50486e-11
GRCh38_ENSG00000204392	GRCh38_LSM2	4.10834	1.5371	6.35674e-43	0.474417	-2.76332	1.64166e-46	1.85154	-0.822067	3.91966e-11
GRCh38_ENSG00000114520	GRCh38_SNX4	1.36477	1.58632	6.62396e-43	0.152639	-2.79323	3.34074e-42	0.594115	-0.870108	1.27178e-11
GRCh38_ENSG00000128050	GRCh38_PAICS	5.52923	1.52962	6.6765e-43	0.759893	-2.5077	3.53814e-42	2.45025	-0.855551	5.2342e-12
GRCh38_ENSG00000111335	GRCh38_OAS2	1.99743	1.5652	6.79535e-43	0.166665	-3.2312	4.44561e-54	0.910288	-0.792377	3.77767e-10
GRCh38_ENSG00000164978	GRCh38_NUDT2	0.978527	1.61393	6.82807e-43	0.0899331	-3.07108	6.37953e-45	0.425897	-0.86178	4.19986e-11
GRCh38_ENSG00000101363	GRCh38_MANBAL	0.393626	1.83356	6.8943e-43	0.0288776	-3.32544	2.71856e-37	0.147955	-1.06365	6.45584e-13
GRCh38_ENSG00000104613	GRCh38_INTS10	2.29652	1.55788	7.02402e-43	0.229371	-2.97005	4.26408e-49	1.03492	-0.815496	9.91477e-11
GRCh38_ENSG00000155906	GRCh38_RMND1	0.779867	1.64921	7.34622e-43	0.0882829	-2.75457	1.05499e-36	0.322672	-0.943399	4.29707e-12
GRCh38_ENSG00000186260	GRCh38_MKL2	0.149425	2.39396	7.75178e-43	0.0123761	-2.99226	3.33249e-20	0.0355551	-1.71699	1.75537e-18
GRCh38_ENSG00000175087	GRCh38_PDIK1L	0.191274	2.18693	7.77595e-43	0.0173266	-2.92033	8.85394e-23	0.0531415	-1.50126	3.74727e-17
GRCh38_ENSG00000159399	GRCh38_HK2	0.438675	1.79843	7.85254e-43	0.0536298	-2.59788	4.44456e-29	0.159425	-1.13288	9.64919e-15
GRCh38_ENSG00000197070	GRCh38_ARRDC1	0.329622	1.89709	7.93396e-43	0.0313528	-2.93307	4.34001e-30	0.114694	-1.18323	1.46697e-14
GRCh38_ENSG00000122483	GRCh38_CCDC18	0.71217	1.68685	7.98328e-43	0.100659	-2.41745	1.87377e-30	0.276795	-1.04507	2.87862e-14
GRCh38_ENSG00000121486	GRCh38_TRMT1L	0.705278	1.68823	8.20478e-43	0.066831	-3.00401	2.25765e-40	0.289029	-0.949369	3.86463e-12
GRCh38_ENSG00000149503	GRCh38_INCENP	0.762882	1.71137	8.22254e-43	0.0932333	-2.62719	1.6874e-33	0.29744	-1.03271	1.18692e-13
GRCh38_ENSG00000146278	GRCh38_PNRC1	1.58435	1.57416	8.4208e-43	0.150989	-3.03258	3.3766e-48	0.708426	-0.824677	9.95635e-11
GRCh38_ENSG00000115464	GRCh38_USP34	1.83372	1.56596	8.43514e-43	0.262373	-2.43559	3.32558e-36	0.784507	-0.908297	9.75581e-13
GRCh38_ENSG00000141933	GRCh38_TPGS1	1.70424	1.56832	8.6391e-43	0.264024	-2.31634	3.0634e-33	0.718366	-0.934541	2.48752e-13
GRCh38_ENSG00000039319	GRCh38_ZFYVE16	0.396334	1.82986	8.68968e-43	0.0313528	-3.21865	4.73374e-36	0.148338	-1.07224	4.07285e-13
GRCh38_ENSG00000072803	GRCh38_FBXW11	1.1378	1.59698	8.95958e-43	0.0965336	-3.19381	1.04304e-48	0.505418	-0.829561	1.41376e-10
GRCh38_ENSG00000133997	GRCh38_MED6	1.49819	1.57734	9.28351e-43	0.150989	-2.9493	4.29309e-46	0.66446	-0.838695	5.46945e-11
GRCh38_ENSG00000155957	GRCh38_TMBIM4	4.73336	1.53188	9.44049e-43	0.550324	-2.75491	1.14797e-46	2.14019	-0.817725	4.68499e-11
GRCh38_ENSG00000153283	GRCh38_CD96	1.17325	1.60268	9.5794e-43	0.166665	-2.4347	4.92369e-34	0.487832	-0.948684	3.64932e-13
GRCh38_ENSG00000169660	GRCh38_HEXDC	0.275218	1.97075	9.66331e-43	0.0214519	-3.19455	2.15117e-30	0.0925198	-1.22481	1.68838e-14
GRCh38_ENSG00000160294	GRCh38_MCM3AP	0.714386	1.69987	9.67177e-43	0.0882829	-2.61263	2.17934e-33	0.280618	-1.02243	1.44713e-13
GRCh38_ENSG00000180035	GRCh38_ZNF48	0.280634	1.96177	1.00965e-42	0.0231021	-3.1198	6.15636e-30	0.0944314	-1.22535	1.30785e-14
GRCh38_ENSG00000009335	GRCh38_UBE3C	0.719309	1.68262	1.01422e-42	0.0800322	-2.77094	1.20459e-36	0.290558	-0.977067	9.01271e-13
GRCh38_ENSG00000119333	GRCh38_WDR34	1.66854	1.5676	1.01697e-42	0.215344	-2.58771	4.77301e-39	0.723719	-0.882626	4.27187e-12
GRCh38_ENSG00000115163	GRCh38_CENPA	1.49425	1.58636	1.02993e-42	0.0965336	-3.59629	2.7718e-59	0.683194	-0.779614	1.26176e-09
GRCh38_ENSG00000114395	GRCh38_CYB561D2	0.935939	1.62599	1.05226e-42	0.0849826	-3.08529	9.05954e-45	0.404105	-0.87284	3.69837e-11
GRCh38_ENSG00000004897	GRCh38_CDC27	1.11811	1.60421	1.05722e-42	0.0998339	-3.11728	4.51383e-47	0.491655	-0.846043	7.90666e-11
GRCh38_ENSG00000157036	GRCh38_EXOG	0.450738	1.78764	1.07294e-42	0.0379534	-3.14238	6.71609e-37	0.173188	-1.03692	8.12841e-13
GRCh38_ENSG00000197321	GRCh38_SVIL	0.706509	1.68559	1.11572e-42	0.0635307	-3.08093	1.25806e-41	0.291705	-0.936579	7.02006e-12
GRCh38_ENSG00000168906	GRCh38_MAT2A	3.60935	1.53706	1.11949e-42	0.599004	-2.22369	2.09309e-33	1.54225	-0.919746	2.1694e-13
GRCh38_ENSG00000273319	GRCh38_AC058791.1	0.30599	1.92352	1.13131e-42	0.0288776	-2.93607	3.75573e-29	0.104372	-1.21126	8.99104e-15
GRCh38_ENSG00000088888	GRCh38_MAVS	0.35227	1.86665	1.18506e-42	0.0239271	-3.42326	1.08611e-36	0.129986	-1.0876	5.66442e-13
GRCh38_ENSG00000104133	GRCh38_SPG11	0.339223	1.8801	1.18931e-42	0.0288776	-3.09698	2.16891e-32	0.121193	-1.14117	7.34582e-14
GRCh38_ENSG00000171307	GRCh38_ZDHHC16	0.600409	1.71567	1.20769e-42	0.0511546	-3.14902	9.66737e-41	0.243534	-0.959941	4.8928e-12
GRCh38_ENSG00000037637	GRCh38_FBXO42	0.240262	2.03908	1.23121e-42	0.0231021	-2.87576	1.94271e-25	0.0745511	-1.34676	5.12666e-16
GRCh38_ENSG00000119421	GRCh38_NDUFA8	0.796607	1.64244	1.23799e-42	0.0874578	-2.80139	3.6858e-38	0.332612	-0.928886	5.87768e-12
GRCh38_ENSG00000015171	GRCh38_ZMYND11	0.288512	1.9453	1.32811e-42	0.0231021	-3.16381	7.78132e-31	0.0986368	-1.2017	2.81469e-14
GRCh38_ENSG00000173141	GRCh38_MRPL57	4.88205	1.5265	1.34303e-42	0.542074	-2.82439	1.87273e-48	2.2285	-0.801839	1.00308e-10
GRCh38_ENSG00000119048	GRCh38_UBE2B	2.97669	1.5402	1.35327e-42	0.291251	-3.0059	3.44397e-51	1.36256	-0.792195	2.35097e-10
GRCh38_ENSG00000095564	GRCh38_BTAF1	0.392642	1.82654	1.35786e-42	0.0264024	-3.45097	1.12064e-38	0.149484	-1.04266	1.76128e-12
GRCh38_ENSG00000170581	GRCh38_STAT2	0.604594	1.71337	1.37326e-42	0.0519797	-3.13657	1.13702e-40	0.245445	-0.95902	5.0819e-12
GRCh38_ENSG00000214022	GRCh38_REPIN1	1.27959	1.58758	1.38328e-42	0.129537	-2.93889	1.05176e-44	0.562765	-0.850886	4.26045e-11
GRCh38_ENSG00000157184	GRCh38_CPT2	0.533943	1.74031	1.39702e-42	0.0379534	-3.40172	8.00647e-43	0.216007	-0.957571	1.09756e-11
GRCh38_ENSG00000154174	GRCh38_TOMM70	2.31055	1.55033	1.4017e-42	0.297852	-2.59529	1.43564e-40	1.01619	-0.86271	7.98356e-12
GRCh38_ENSG00000165898	GRCh38_ISCA2	0.593024	1.71649	1.42528e-42	0.0651808	-2.77787	7.25952e-35	0.233593	-1.01245	4.39198e-13
GRCh38_ENSG00000205981	GRCh38_DNAJC19	4.90297	1.52535	1.42683e-42	0.553625	-2.79985	7.22349e-48	2.23577	-0.804099	8.7842e-11
GRCh38_ENSG00000112584	GRCh38_FAM120B	0.262417	1.99057	1.45275e-42	0.0214519	-3.12061	5.08626e-29	0.0864028	-1.25602	8.34142e-15
GRCh38_ENSG00000174720	GRCh38_LARP7	3.02469	1.53737	1.49683e-42	0.311053	-2.93339	1.52823e-49	1.38053	-0.798465	1.62019e-10
GRCh38_ENSG00000075856	GRCh38_SART3	2.0309	1.56263	1.51136e-42	0.271449	-2.53803	2.13074e-38	0.880085	-0.88595	3.43534e-12
GRCh38_ENSG00000160949	GRCh38_TONSL	0.763374	1.74999	1.53519e-42	0.122111	-2.21993	2.16613e-25	0.275265	-1.16086	6.8645e-16
GRCh38_ENSG00000069974	GRCh38_RAB27A	1.38249	1.57538	1.56358e-42	0.202143	-2.39959	3.35871e-34	0.584939	-0.925406	6.19077e-13
GRCh38_ENSG00000130723	GRCh38_PRRC2B	1.03441	1.60601	1.56451e-42	0.133662	-2.57315	5.30406e-36	0.435072	-0.926701	1.49062e-12
GRCh38_ENSG00000175548	GRCh38_ALG10B	0.203829	2.13371	1.58353e-42	0.0148513	-3.23943	2.52831e-26	0.0607878	-1.39278	1.137e-15
GRCh38_ENSG00000255857	GRCh38_PXN-AS1	0.298358	1.92976	1.61889e-42	0.0280525	-2.93913	6.35091e-29	0.101313	-1.21745	9.84778e-15
GRCh38_ENSG00000105639	GRCh38_JAK3	0.281865	1.95249	1.67495e-42	0.0231021	-3.12809	4.0753e-30	0.0955783	-1.21416	2.0097e-14
GRCh38_ENSG00000163960	GRCh38_UBXN7	0.963018	1.61346	1.70546e-42	0.11551	-2.6805	1.63416e-37	0.406781	-0.916624	3.19818e-12
GRCh38_ENSG00000134882	GRCh38_UBAC2	0.441876	1.78815	1.72565e-42	0.0379534	-3.11304	3.06941e-36	0.169365	-1.04113	7.58465e-13
GRCh38_ENSG00000268940	GRCh38_CT45A1	0.760174	1.63832	1.74016e-42	0.0924083	-2.65213	8.14312e-35	0.314261	-0.948046	3.68713e-12
GRCh38_ENSG00000141380	GRCh38_SS18	0.889413	1.61985	1.76206e-42	0.0775569	-3.14499	2.55434e-45	0.387283	-0.859071	7.02608e-11
GRCh38_ENSG00000214367	GRCh38_HAUS3	0.480032	1.76473	1.7685e-42	0.0437289	-3.03558	2.57185e-36	0.186187	-1.02642	8.20254e-13
GRCh38_ENSG00000137955	GRCh38_RABGGTB	1.11786	1.60185	1.77176e-42	0.0932333	-3.21736	5.83645e-49	0.495478	-0.83209	1.64674e-10
GRCh38_ENSG00000109184	GRCh38_DCUN1D4	0.265618	1.9798	1.85313e-42	0.0280525	-2.75733	1.73404e-25	0.0852558	-1.30267	8.51553e-16
GRCh38_ENSG00000147133	GRCh38_TAF1	0.361624	1.85085	1.88474e-42	0.0371283	-2.8356	4.31166e-30	0.129222	-1.14845	2.88438e-14
GRCh38_ENSG00000126787	GRCh38_DLGAP5	2.45161	1.555	1.8867e-42	0.283	-2.75771	4.19494e-44	1.08959	-0.842012	2.96793e-11
GRCh38_ENSG00000140463	GRCh38_BBS4	0.354731	1.85732	1.92267e-42	0.0313528	-3.04962	1.64513e-32	0.128457	-1.12326	1.10436e-13
GRCh38_ENSG00000133703	GRCh38_KRAS	1.99324	1.55494	1.95983e-42	0.264849	-2.54862	5.62216e-39	0.869763	-0.875636	5.0438e-12
GRCh38_ENSG00000135476	GRCh38_ESPL1	0.199398	2.14315	1.96554e-42	0.0206268	-2.74243	8.0732e-22	0.0562	-1.48639	3.07137e-17
GRCh38_ENSG00000100473	GRCh38_COCH	0.635119	1.69911	1.99615e-42	0.0726065	-2.72548	1.05202e-34	0.252327	-1.00206	4.73197e-13
GRCh38_ENSG00000101773	GRCh38_RBBP8	2.10082	1.55554	2.07224e-42	0.290426	-2.48988	6.49704e-38	0.911052	-0.886799	2.87803e-12
GRCh38_ENSG00000136536	GRCh38_MARCH7	1.34015	1.57842	2.11486e-42	0.137787	-2.91878	1.14176e-44	0.592585	-0.843804	5.29343e-11
GRCh38_ENSG00000196305	GRCh38_IARS	2.34157	1.54588	2.21226e-42	0.308578	-2.56378	5.43015e-40	1.03033	-0.8632	7.67353e-12
GRCh38_ENSG00000177917	GRCh38_ARL6IP6	0.450738	1.77901	2.26646e-42	0.0651808	-2.35597	7.81177e-26	0.161718	-1.16068	1.99965e-15
GRCh38_ENSG00000148700	GRCh38_ADD3	4.49851	1.52466	2.28456e-42	0.547849	-2.68797	6.80107e-45	2.03391	-0.820078	4.18358e-11
GRCh38_ENSG00000130517	GRCh38_PGPEP1	0.249124	2.00989	2.31653e-42	0.0156764	-3.4815	1.6008e-31	0.082962	-1.23153	4.2827e-14
GRCh38_ENSG00000101189	GRCh38_MRGBP	0.728418	1.67246	2.34053e-42	0.0610555	-3.18669	9.97813e-44	0.305851	-0.909834	2.16523e-11
GRCh38_ENSG00000083720	GRCh38_OXCT1	0.748358	1.63592	2.34491e-42	0.100659	-2.50336	2.21377e-32	0.305468	-0.971709	9.1914e-13
GRCh38_ENSG00000196367	GRCh38_TRRAP	0.545021	1.73039	2.35666e-42	0.0536298	-2.93442	2.19017e-36	0.215242	-1.00375	1.07598e-12
GRCh38_ENSG00000169375	GRCh38_SIN3A	1.22716	1.58317	2.41618e-42	0.151814	-2.64446	1.58751e-38	0.528739	-0.889808	5.78488e-12
GRCh38_ENSG00000068489	GRCh38_PRR11	1.17842	1.59639	2.42758e-42	0.0940584	-3.28338	1.01371e-50	0.526445	-0.819282	2.89549e-10
GRCh38_ENSG00000178988	GRCh38_MRFAP1L1	0.60164	1.70836	2.51366e-42	0.0437289	-3.38029	3.27367e-44	0.248886	-0.926317	2.40603e-11
GRCh38_ENSG00000215301	GRCh38_DDX3X	3.5547	1.52783	2.52625e-42	0.602304	-2.19495	1.01523e-32	1.52467	-0.915704	2.52612e-13
GRCh38_ENSG00000133321	GRCh38_RARRES3	1.32809	1.5738	2.64633e-42	0.114685	-3.1754	9.3099e-50	0.599467	-0.807225	3.03745e-10
GRCh38_ENSG00000159023	GRCh38_EPB41	1.49524	1.56925	2.68716e-42	0.202143	-2.51794	5.01517e-37	0.643433	-0.89652	2.78561e-12
GRCh38_ENSG00000154124	GRCh38_OTULIN	0.885721	1.62038	2.79325e-42	0.0932333	-2.86975	9.68462e-40	0.378108	-0.895184	1.31641e-11
GRCh38_ENSG00000085832	GRCh38_EPS15	0.488156	1.75467	2.88511e-42	0.0453791	-3.00892	3.78897e-36	0.190392	-1.01924	1.07135e-12
GRCh38_ENSG00000198468	GRCh38_FLVCR1-DT	0.215153	2.08744	3.05085e-42	0.0148513	-3.32723	7.25989e-28	0.0669048	-1.33157	5.71677e-15
GRCh38_ENSG00000145734	GRCh38_BDP1	1.85883	1.55369	3.2521e-42	0.252473	-2.51604	5.2893e-38	0.809357	-0.879947	4.39901e-12
GRCh38_ENSG00000144120	GRCh38_TMEM177	0.558068	1.72157	3.32744e-42	0.0420788	-3.32236	2.27293e-42	0.227859	-0.946187	1.37849e-11
GRCh38_ENSG00000070214	GRCh38_SLC44A1	0.913784	1.61271	3.50715e-42	0.136137	-2.35963	3.62162e-31	0.373902	-0.974419	1.81834e-13
GRCh38_ENSG00000141027	GRCh38_NCOR1	2.23523	1.54518	3.62317e-42	0.254123	-2.78224	9.81035e-45	1.00281	-0.827691	5.55846e-11
GRCh38_ENSG00000196365	GRCh38_LONP1	1.32784	1.57522	3.70725e-42	0.175741	-2.54718	1.31745e-36	0.570411	-0.897759	3.39815e-12
GRCh38_ENSG00000147408	GRCh38_CSGALNACT1	0.253063	1.99643	3.84121e-42	0.0297027	-2.59983	3.45414e-23	0.0787565	-1.35164	1.99834e-16
GRCh38_ENSG00000143486	GRCh38_EIF2D	1.0125	1.59411	3.856e-42	0.140263	-2.4729	6.10669e-34	0.425515	-0.931696	1.01565e-12
GRCh38_ENSG00000136937	GRCh38_NCBP1	0.796853	1.62674	3.86815e-42	0.0998339	-2.61106	1.30326e-34	0.331083	-0.942415	3.55705e-12
GRCh38_ENSG00000172775	GRCh38_FAM192A	1.69316	1.55237	4.06044e-42	0.264024	-2.31059	3.23777e-33	0.72219	-0.917898	5.82555e-13
GRCh38_ENSG00000185630	GRCh38_PBX1	2.99614	1.53093	4.08242e-42	0.367983	-2.67278	2.25076e-43	1.34651	-0.829094	3.57816e-11
GRCh38_ENSG00000108176	GRCh38_DNAJC12	1.69587	1.55598	4.08552e-42	0.190592	-2.79507	1.35037e-43	0.755451	-0.837254	4.70193e-11
GRCh38_ENSG00000147649	GRCh38_MTDH	24.2212	1.50322	4.09028e-42	2.16169	-3.15425	3.00257e-60	11.5019	-0.735864	1.98021e-09
GRCh38_ENSG00000134046	GRCh38_MBD2	3.58424	1.52638	4.10292e-42	0.391085	-2.8494	5.9742e-48	1.63936	-0.798099	1.55626e-10
GRCh38_ENSG00000173852	GRCh38_DPY19L1	0.593024	1.70609	4.2077e-42	0.0759068	-2.55681	2.49196e-31	0.230535	-1.03895	1.11702e-13
GRCh38_ENSG00000119004	GRCh38_CYP20A1	0.447537	1.77448	4.27499e-42	0.0404286	-3.04361	1.52979e-35	0.172423	-1.03559	8.71835e-13
GRCh38_ENSG00000129173	GRCh38_E2F8	0.549698	1.72222	4.3634e-42	0.0519797	-2.99431	2.02061e-37	0.219448	-0.986604	2.23249e-12
GRCh38_ENSG00000159111	GRCh38_MRPL10	1.07946	1.59084	4.37092e-42	0.0940584	-3.15574	1.74404e-47	0.480568	-0.82728	1.94298e-10
GRCh38_ENSG00000117228	GRCh38_GBP1	0.545021	1.72353	4.41164e-42	0.0536298	-2.93598	2.17432e-36	0.216389	-0.9961	1.57987e-12
GRCh38_ENSG00000130520	GRCh38_LSM4	8.41755	1.50824	4.43524e-42	0.885304	-2.91004	4.11296e-53	3.91986	-0.77066	4.01802e-10
GRCh38_ENSG00000100714	GRCh38_MTHFD1	1.48711	1.56438	4.45964e-42	0.231846	-2.30727	1.34674e-32	0.628141	-0.931886	4.11433e-13
GRCh38_ENSG00000065427	GRCh38_KARS	2.54638	1.53576	4.53925e-42	0.328379	-2.59875	4.37437e-41	1.13279	-0.846267	1.69271e-11
GRCh38_ENSG00000174473	GRCh38_GALNTL6	0.330853	1.87298	4.59057e-42	0.0280525	-3.10319	3.63223e-32	0.118899	-1.13249	1.40194e-13
HHV8_4_gene-HHV8GK18_gp61	HHV8_4_ORF57	14.0708	-1.50809	4.65544e-42	38.1003	0.631061	1.62833e-05	40.9144	1.06201	5.48737e-20
GRCh38_ENSG00000166147	GRCh38_FBN1	2.507	1.53619	4.65552e-42	0.384484	-2.34093	3.42628e-35	1.08653	-0.89399	1.33421e-12
GRCh38_ENSG00000162408	GRCh38_NOL9	0.649397	1.68567	4.73292e-42	0.0734316	-2.74497	2.89472e-35	0.26112	-0.984263	9.98916e-13
GRCh38_ENSG00000119953	GRCh38_SMNDC1	1.18236	1.60411	4.76821e-42	0.132012	-2.79021	9.96183e-40	0.507712	-0.889649	1.27178e-11
GRCh38_ENSG00000130305	GRCh38_NSUN5	1.65771	1.55486	4.81994e-42	0.228545	-2.49302	5.27202e-37	0.719513	-0.88528	3.82556e-12
GRCh38_ENSG00000166848	GRCh38_TERF2IP	3.19849	1.52653	5.01884e-42	0.509896	-2.28626	1.55194e-34	1.38818	-0.89453	9.70719e-13
GRCh38_ENSG00000004779	GRCh38_NDUFAB1	9.2272	1.50516	5.19062e-42	1.04289	-2.80457	2.30883e-50	4.2735	-0.781818	2.15801e-10
GRCh38_ENSG00000129518	GRCh38_EAPP	1.46201	1.56096	5.27595e-42	0.193892	-2.54832	1.49504e-37	0.635022	-0.882006	5.55975e-12
GRCh38_ENSG00000135341	GRCh38_MAP3K7	0.77519	1.62546	5.52055e-42	0.0841575	-2.82151	2.80389e-38	0.328407	-0.907406	1.82961e-11
GRCh38_ENSG00000136631	GRCh38_VPS45	0.579239	1.70785	5.58445e-42	0.0717814	-2.60361	6.72849e-32	0.225947	-1.03229	1.82765e-13
GRCh38_ENSG00000145649	GRCh38_GZMA	0.308944	2.02396	5.64936e-42	0.0239271	-3.1991	2.04564e-29	0.0997837	-1.28262	1.15264e-14
GRCh38_ENSG00000082996	GRCh38_RNF13	1.36748	1.57187	5.75257e-42	0.166665	-2.6701	1.03684e-39	0.595644	-0.873434	1.22929e-11
GRCh38_ENSG00000127946	GRCh38_HIP1	0.472155	1.80913	5.81042e-42	0.0627056	-2.47555	9.67552e-27	0.167835	-1.1693	4.76079e-15
GRCh38_ENSG00000246263	GRCh38_UBR5-AS1	0.282111	1.93831	5.82235e-42	0.0156764	-3.67751	1.88735e-35	0.100166	-1.13692	5.41289e-13
GRCh38_ENSG00000119705	GRCh38_SLIRP	18.5669	1.50023	5.86382e-42	1.99503	-2.88117	1.11795e-52	8.68004	-0.766026	4.39858e-10
GRCh38_ENSG00000175054	GRCh38_ATR	0.808177	1.62535	6.03563e-42	0.0808572	-2.94168	9.32132e-41	0.345611	-0.890374	2.33186e-11
GRCh38_ENSG00000109674	GRCh38_NEIL3	0.474862	1.75446	6.22905e-42	0.0371283	-3.258	3.1753e-39	0.18848	-0.987757	5.19324e-12
GRCh38_ENSG00000174405	GRCh38_LIG4	0.380579	1.81948	6.37606e-42	0.0272274	-3.36292	3.2326e-37	0.144897	-1.04434	2.04832e-12
GRCh38_ENSG00000140396	GRCh38_NCOA2	1.06026	1.59041	6.38898e-42	0.11056	-2.89289	2.52547e-42	0.463746	-0.859928	4.2282e-11
GRCh38_ENSG00000101343	GRCh38_CRNKL1	1.3244	1.56388	6.70901e-42	0.198843	-2.36285	2.91901e-33	0.563147	-0.919834	8.75323e-13
GRCh38_ENSG00000164548	GRCh38_TRA2A	1.43246	1.55683	6.89865e-42	0.27805	-1.98085	7.45739e-26	0.58341	-1.00001	7.64596e-15
GRCh38_ENSG00000103037	GRCh38_SETD6	0.292204	1.91908	6.9898e-42	0.0429038	-2.29387	3.06438e-21	0.0929021	-1.33387	5.12229e-17
GRCh38_ENSG00000133657	GRCh38_ATP13A3	1.25818	1.57568	7.35079e-42	0.154289	-2.65947	5.7888e-39	0.545943	-0.879201	1.08294e-11
GRCh38_ENSG00000079246	GRCh38_XRCC5	14.0285	1.49941	7.50233e-42	1.84322	-2.58321	1.25482e-44	6.4068	-0.809684	4.72143e-11
GRCh38_ENSG00000144182	GRCh38_LIPT1	0.368763	1.87154	7.55702e-42	0.0288776	-3.22159	5.41397e-34	0.13381	-1.11624	3.09641e-13
GRCh38_ENSG00000018510	GRCh38_AGPS	1.39062	1.56527	7.66777e-42	0.195543	-2.46015	3.6697e-35	0.596791	-0.902625	2.37654e-12
GRCh38_ENSG00000145041	GRCh38_DCAF1	0.522866	1.72667	7.996e-42	0.044554	-3.14295	5.81893e-39	0.210272	-0.972029	6.15218e-12
GRCh38_ENSG00000001629	GRCh38_ANKIB1	1.64442	1.55263	8.35746e-42	0.160064	-3.00714	5.9742e-48	0.745893	-0.804894	2.5764e-10
GRCh38_ENSG00000112365	GRCh38_ZBTB24	0.719556	1.66141	8.44078e-42	0.0651808	-3.07621	8.55934e-42	0.30241	-0.911319	2.10317e-11
GRCh38_ENSG00000142684	GRCh38_ZNF593	2.65396	1.52796	9.09016e-42	0.320129	-2.69982	1.39594e-43	1.19817	-0.821579	5.91002e-11
GRCh38_ENSG00000198663	GRCh38_C6orf89	0.573577	1.70434	9.11842e-42	0.0544549	-2.99352	7.11019e-38	0.232064	-0.967574	4.48032e-12
GRCh38_ENSG00000196511	GRCh38_TPK1	0.280142	1.93334	9.11842e-42	0.0214519	-3.22808	4.09661e-31	0.0971076	-1.18025	1.00981e-13
GRCh38_ENSG00000132478	GRCh38_UNK	0.537882	1.71828	9.33137e-42	0.0503295	-3.01001	2.32966e-37	0.215625	-0.980165	3.50706e-12
GRCh38_ENSG00000174652	GRCh38_ZNF266	0.27251	1.94581	9.35071e-42	0.0181516	-3.42057	1.44947e-32	0.0948137	-1.17059	1.90396e-13
GRCh38_ENSG00000164512	GRCh38_ANKRD55	0.148194	2.35581	9.47539e-42	0.011551	-3.08125	1.12148e-20	0.0367021	-1.6577	1.85564e-17
GRCh38_ENSG00000177565	GRCh38_TBL1XR1	2.78788	1.52709	9.49763e-42	0.310228	-2.81938	1.4686e-46	1.27157	-0.802949	1.502e-10
GRCh38_ENSG00000047410	GRCh38_TPR	11.3529	1.49946	9.69969e-42	1.36632	-2.71326	6.00419e-48	5.24266	-0.789094	1.46552e-10
GRCh38_ENSG00000120992	GRCh38_LYPLA1	5.6053	1.50667	9.88403e-42	0.560225	-2.98495	7.59071e-53	2.62687	-0.759273	8.1024e-10
GRCh38_ENSG00000099968	GRCh38_BCL2L13	0.665644	1.67358	1.03829e-41	0.0651808	-2.95853	4.83763e-39	0.274883	-0.939578	7.81942e-12
GRCh38_ENSG00000164211	GRCh38_STARD4	0.567422	1.74332	1.04111e-41	0.0759068	-2.48264	9.14418e-29	0.212566	-1.09457	3.08566e-14
GRCh38_ENSG00000112701	GRCh38_SENP6	1.90634	1.54325	1.04769e-41	0.231021	-2.68765	7.10831e-42	0.849882	-0.839832	3.64541e-11
GRCh38_ENSG00000273344	GRCh38_PAXIP1-AS1	0.387472	1.80743	1.07704e-41	0.0495044	-2.5286	6.46236e-27	0.13878	-1.15577	9.51028e-15
GRCh38_ENSG00000166189	GRCh38_HPS6	0.271526	1.94593	1.07927e-41	0.0156764	-3.62007	2.62393e-34	0.0955783	-1.15009	5.07257e-13
GRCh38_ENSG00000105887	GRCh38_MTPN	10.3869	1.49856	1.11311e-41	1.49586	-2.44673	6.00094e-41	4.68601	-0.832529	1.47679e-11
GRCh38_ENSG00000139428	GRCh38_MMAB	0.742203	1.61933	1.12104e-41	0.0882829	-2.68836	1.42838e-35	0.31235	-0.921247	1.14043e-11
GRCh38_ENSG00000158042	GRCh38_MRPL17	3.14162	1.5191	1.14845e-41	0.374584	-2.71979	1.18618e-44	1.43023	-0.809001	9.39228e-11
GRCh38_ENSG00000131778	GRCh38_CHD1L	1.03933	1.58106	1.1491e-41	0.159239	-2.32682	2.82333e-31	0.434308	-0.945995	4.30802e-13
GRCh38_ENSG00000118260	GRCh38_CREB1	0.438675	1.76886	1.16565e-41	0.0429038	-2.92936	9.64611e-34	0.168218	-1.04542	6.66117e-13
GRCh38_ENSG00000143155	GRCh38_TIPRL	4.45273	1.50991	1.16797e-41	0.524747	-2.74034	3.54086e-46	2.04461	-0.796112	1.41373e-10
GRCh38_ENSG00000108510	GRCh38_MED13	0.970895	1.59558	1.20816e-41	0.0915832	-3.03741	2.76298e-44	0.427426	-0.846335	1.0999e-10
GRCh38_ENSG00000127980	GRCh38_PEX1	1.04844	1.58823	1.22954e-41	0.119636	-2.76094	1.06085e-39	0.45457	-0.876668	2.00283e-11
GRCh38_ENSG00000141428	GRCh38_C18orf21	0.827132	1.62608	1.23201e-41	0.0882829	-2.84716	2.31101e-38	0.350964	-0.904454	1.41332e-11
GRCh38_ENSG00000152556	GRCh38_PFKM	1.09521	1.57642	1.23609e-41	0.122111	-2.79834	8.59674e-41	0.480568	-0.858362	3.68499e-11
GRCh38_ENSG00000135269	GRCh38_TES	1.49992	1.55665	1.25814e-41	0.181516	-2.68496	1.49513e-40	0.661784	-0.854603	2.58095e-11
GRCh38_ENSG00000165219	GRCh38_GAPVD1	1.08487	1.58654	1.26613e-41	0.0981838	-3.10148	1.64126e-46	0.482862	-0.829046	2.04094e-10
GRCh38_ENSG00000136463	GRCh38_TACO1	1.12278	1.57781	1.26613e-41	0.114685	-2.92688	3.40558e-43	0.497007	-0.841834	8.78558e-11
GRCh38_ENSG00000164610	GRCh38_RP9	1.71925	1.55048	1.28446e-41	0.190592	-2.81672	8.60356e-44	0.770361	-0.828191	8.47581e-11
GRCh38_ENSG00000115935	GRCh38_WIPF1	0.44483	1.7715	1.28847e-41	0.0420788	-2.97746	2.43651e-34	0.170894	-1.04144	8.71036e-13
GRCh38_ENSG00000115364	GRCh38_MRPL19	3.88924	1.51174	1.28993e-41	0.402636	-2.93088	2.002e-50	1.80911	-0.77147	5.32311e-10
GRCh38_ENSG00000204519	GRCh38_ZNF551	0.31756	1.8778	1.30493e-41	0.033003	-2.80806	2.8755e-28	0.110871	-1.18191	2.13827e-14
GRCh38_ENSG00000196636	GRCh38_SDHAF3	2.63574	1.52624	1.32045e-41	0.429038	-2.25468	2.93628e-33	1.14006	-0.900752	8.98467e-13
GRCh38_ENSG00000230257	GRCh38_NFE4	1.04105	1.5802	1.3207e-41	0.118811	-2.76262	1.33624e-39	0.454188	-0.867692	2.58095e-11
GRCh38_ENSG00000024526	GRCh38_DEPDC1	1.04992	1.59893	1.35902e-41	0.0759068	-3.42504	3.71289e-52	0.471774	-0.807642	7.79916e-10
GRCh38_ENSG00000182481	GRCh38_KPNA2	7.67485	1.5079	1.39853e-41	1.16995	-2.35925	3.3704e-38	3.40679	-0.859361	4.88564e-12
GRCh38_ENSG00000185842	GRCh38_DNAH14	0.356947	1.83209	1.41163e-41	0.0503295	-2.37677	4.24517e-24	0.123105	-1.21534	1.23329e-15
GRCh38_ENSG00000127314	GRCh38_RAP1B	9.53934	1.49732	1.41699e-41	0.993389	-2.92762	1.21146e-53	4.48415	-0.756696	7.89718e-10
GRCh38_ENSG00000153317	GRCh38_ASAP1	0.869719	1.60855	1.41852e-41	0.089108	-2.91195	5.82733e-41	0.375814	-0.876488	3.67758e-11
GRCh38_ENSG00000116138	GRCh38_DNAJC16	0.227461	2.03282	1.44928e-41	0.011551	-3.76524	2.62766e-32	0.075698	-1.22684	1.69494e-13
GRCh38_ENSG00000153094	GRCh38_BCL2L11	0.827624	1.60046	1.46021e-41	0.113035	-2.49048	6.3386e-33	0.346758	-0.935078	1.50524e-12
GRCh38_ENSG00000162694	GRCh38_EXTL2	0.997728	1.59215	1.46229e-41	0.11386	-2.75934	2.58324e-39	0.431249	-0.88108	1.86724e-11
GRCh38_ENSG00000135211	GRCh38_TMEM60	0.800299	1.62568	1.46561e-41	0.0693062	-3.15196	2.69307e-44	0.34714	-0.864254	1.04515e-10
GRCh38_ENSG00000204574	GRCh38_ABCF1	4.92611	1.51192	1.49026e-41	0.594878	-2.70391	4.57455e-45	2.25182	-0.803832	1.07028e-10
GRCh38_ENSG00000101126	GRCh38_ADNP	1.42779	1.5591	1.54498e-41	0.152639	-2.86672	4.64824e-44	0.638081	-0.830231	1.00308e-10
GRCh38_ENSG00000180917	GRCh38_CMTR2	0.252817	1.97733	1.55008e-41	0.0165015	-3.43784	1.90272e-31	0.0860205	-1.20173	1.23971e-13
GRCh38_ENSG00000196455	GRCh38_PIK3R4	0.338484	1.84863	1.59048e-41	0.0354782	-2.80407	5.46728e-29	0.120811	-1.15081	4.76948e-14
GRCh38_ENSG00000111196	GRCh38_MAGOHB	3.32231	1.51465	1.61413e-41	0.466992	-2.47701	4.28861e-39	1.4849	-0.844405	1.39401e-11
GRCh38_ENSG00000134574	GRCh38_DDB2	0.806946	1.61169	1.62523e-41	0.111385	-2.47181	4.4411e-32	0.334524	-0.950948	2.43761e-12
GRCh38_ENSG00000143793	GRCh38_C1orf35	0.787252	1.60779	1.6289e-41	0.136137	-2.13765	3.87691e-26	0.314644	-1.01795	7.69753e-14
GRCh38_ENSG00000035141	GRCh38_FAM136A	9.96054	1.4953	1.68901e-41	1.49091	-2.38999	1.7684e-39	4.47918	-0.839518	1.0282e-11
GRCh38_ENSG00000139645	GRCh38_ANKRD52	0.357932	1.82856	1.68901e-41	0.0371283	-2.82519	6.74146e-30	0.129986	-1.12561	8.50241e-14
GRCh38_ENSG00000043591	GRCh38_ADRB1	0.26094	1.9598	1.72028e-41	0.0198018	-3.23164	4.42064e-30	0.0886967	-1.20778	7.07253e-14
GRCh38_ENSG00000134365	GRCh38_CFHR4	0.157057	2.29137	1.72149e-41	0.00990089	-3.38737	1.62376e-23	0.0420545	-1.54059	3.56956e-16
GRCh38_ENSG00000092345	GRCh38_DAZL	5.37537	1.50554	1.74816e-41	0.868803	-2.27201	4.77505e-36	2.36767	-0.874261	2.14352e-12
GRCh38_ENSG00000181090	GRCh38_EHMT1	0.724233	1.65265	1.80016e-41	0.0717814	-2.94722	9.27347e-40	0.303557	-0.918778	1.43766e-11
GRCh38_ENSG00000184897	GRCh38_H1FX	3.11725	1.51995	1.83193e-41	0.471942	-2.36493	4.16754e-36	1.37174	-0.871301	3.99792e-12
GRCh38_ENSG00000050748	GRCh38_MAPK9	0.420459	1.77664	1.84357e-41	0.0602304	-2.36914	1.71914e-25	0.151396	-1.15477	4.99802e-15
GRCh38_ENSG00000137288	GRCh38_UQCC2	1.76283	1.53797	1.84357e-41	0.27805	-2.29735	4.36275e-33	0.759274	-0.904594	1.16105e-12
GRCh38_ENSG00000124541	GRCh38_RRP36	2.13405	1.52945	1.85504e-41	0.270624	-2.62451	5.44654e-41	0.956165	-0.83501	3.668e-11
GRCh38_ENSG00000130717	GRCh38_UCK1	0.287034	1.91298	1.86716e-41	0.0313528	-2.72526	4.99502e-26	0.0967252	-1.23462	6.56805e-15
GRCh38_ENSG00000120833	GRCh38_SOCS2	0.773959	1.6038	2.00344e-41	0.10891	-2.44479	1.18311e-31	0.321908	-0.947258	2.69094e-12
GRCh38_ENSG00000117877	GRCh38_CD3EAP	1.12007	1.57133	2.0286e-41	0.149338	-2.53601	8.31311e-36	0.482097	-0.895225	5.41846e-12
GRCh38_ENSG00000181555	GRCh38_SETD2	1.08832	1.57865	2.04166e-41	0.130362	-2.69218	1.10327e-38	0.472539	-0.876989	1.71571e-11
GRCh38_ENSG00000189042	GRCh38_ZNF567	0.30722	1.88336	2.09516e-41	0.0272274	-3.03461	2.23585e-30	0.108959	-1.1528	1.12831e-13
GRCh38_ENSG00000123545	GRCh38_NDUFAF4	1.37658	1.55707	2.09732e-41	0.114685	-3.23227	3.18741e-51	0.631199	-0.783312	1.00462e-09
GRCh38_ENSG00000187231	GRCh38_SESTD1	0.221799	2.0447	2.10474e-41	0.0140263	-3.45917	1.38207e-29	0.0718749	-1.27017	4.0771e-14
GRCh38_ENSG00000198862	GRCh38_LTN1	1.07059	1.58211	2.11045e-41	0.119636	-2.7934	1.6855e-40	0.467569	-0.865205	3.49519e-11
GRCh38_ENSG00000084070	GRCh38_SMAP2	1.81157	1.53752	2.15598e-41	0.277225	-2.34267	3.68e-34	0.784507	-0.894862	2.02747e-12
GRCh38_ENSG00000161267	GRCh38_BDH1	0.329622	1.85515	2.15598e-41	0.0363033	-2.73013	9.95602e-28	0.116223	-1.17045	2.51371e-14
GRCh38_ENSG00000152465	GRCh38_NMT2	0.258725	2.06439	2.23992e-41	0.0280525	-2.70203	8.08308e-23	0.0772273	-1.40796	2.65542e-16
GRCh38_ENSG00000255529	GRCh38_POLR2M	0.989358	1.58	2.24786e-41	0.127886	-2.57861	7.82741e-36	0.42475	-0.897107	6.50142e-12
GRCh38_ENSG00000136827	GRCh38_TOR1A	0.641766	1.67236	2.26029e-41	0.0742566	-2.71419	1.16212e-34	0.259973	-0.974651	1.72545e-12
GRCh38_ENSG00000115761	GRCh38_NOL10	1.34163	1.55503	2.30022e-41	0.16749	-2.63867	5.972e-39	0.590292	-0.860152	2.16029e-11
GRCh38_ENSG00000163320	GRCh38_CGGBP1	1.21633	1.56488	2.34523e-41	0.155114	-2.60405	1.18692e-37	0.529504	-0.876519	1.23538e-11
GRCh38_ENSG00000124107	GRCh38_SLPI	8.93721	1.49466	2.39272e-41	0.828374	-3.09985	2.7579e-58	4.25706	-0.732818	2.69571e-09
GRCh38_ENSG00000136861	GRCh38_CDK5RAP2	1.25473	1.56371	2.49497e-41	0.183991	-2.39763	2.31566e-33	0.535621	-0.912698	1.84543e-12
GRCh38_ENSG00000269335	GRCh38_IKBKG	0.411104	1.77836	2.4991e-41	0.0321779	-3.24635	5.03138e-37	0.160189	-1.01402	4.36276e-12
GRCh38_ENSG00000106077	GRCh38_ABHD11	0.257002	1.96051	2.51367e-41	0.0173266	-3.39697	2.24506e-31	0.0883143	-1.1885	1.73403e-13
GRCh38_ENSG00000066422	GRCh38_ZBTB11	0.642012	1.67104	2.52701e-41	0.11056	-2.12662	7.25232e-25	0.243534	-1.09261	4.38885e-15
GRCh38_ENSG00000138036	GRCh38_DYNC2LI1	0.374671	1.80744	2.53108e-41	0.0354782	-2.96296	3.4149e-32	0.139927	-1.08172	4.27283e-13
GRCh38_ENSG00000175354	GRCh38_PTPN2	1.55481	1.54489	2.55101e-41	0.173266	-2.80976	2.09982e-43	0.699251	-0.823064	1.10798e-10
GRCh38_ENSG00000170606	GRCh38_HSPA4	4.67625	1.50153	2.60165e-41	0.568476	-2.69661	3.32942e-45	2.15319	-0.793682	1.54396e-10
GRCh38_ENSG00000271254	GRCh38_AC240274.1	0.270541	1.93535	2.71083e-41	0.022277	-3.12288	1.42477e-29	0.0929021	-1.19602	7.49809e-14
GRCh38_ENSG00000120696	GRCh38_KBTBD7	0.195705	2.11621	2.74243e-41	0.00825074	-3.98344	4.71512e-31	0.0619347	-1.2944	8.65047e-14
GRCh38_ENSG00000276234	GRCh38_TADA2A	0.393872	1.79079	2.81117e-41	0.0305277	-3.25612	1.50322e-36	0.152161	-1.02596	3.329e-12
GRCh38_ENSG00000278259	GRCh38_MYO19	0.685584	1.65776	2.81844e-41	0.0882829	-2.56135	1.09191e-32	0.276795	-0.985001	7.48502e-13
GRCh38_ENSG00000180353	GRCh38_HCLS1	4.72475	1.49963	3.11074e-41	0.727715	-2.34535	9.95226e-37	2.10769	-0.852788	6.66136e-12
GRCh38_ENSG00000120733	GRCh38_KDM3B	0.5849	1.70498	3.27245e-41	0.0577552	-2.93662	1.07401e-36	0.235505	-0.976159	4.2928e-12
GRCh38_ENSG00000089094	GRCh38_KDM2B	0.742203	1.61621	3.30656e-41	0.0882829	-2.68911	1.37169e-35	0.313115	-0.917724	1.34436e-11
GRCh38_ENSG00000131013	GRCh38_PPIL4	0.770513	1.60627	3.36694e-41	0.0957086	-2.62826	7.49886e-35	0.325731	-0.916977	1.17266e-11
GRCh38_ENSG00000198055	GRCh38_GRK6	0.503418	1.72051	3.38296e-41	0.0660059	-2.51542	3.10853e-29	0.192686	-1.06227	1.03025e-13
GRCh38_ENSG00000158985	GRCh38_CDC42SE2	1.35615	1.54926	3.39997e-41	0.143563	-2.88321	4.69795e-44	0.611319	-0.817322	1.75913e-10
GRCh38_ENSG00000065809	GRCh38_FAM107B	1.02579	1.57085	3.42184e-41	0.16254	-2.27923	2.79909e-30	0.42972	-0.944544	4.61832e-13
GRCh38_ENSG00000224578	GRCh38_HNRNPA1P48	1.07552	1.57509	3.48499e-41	0.137787	-2.59375	3.14393e-36	0.464128	-0.88927	9.50983e-12
GRCh38_ENSG00000113593	GRCh38_PPWD1	0.526066	1.70948	3.49764e-41	0.0585802	-2.75816	2.14225e-33	0.207978	-1.00755	1.07803e-12
GRCh38_ENSG00000196678	GRCh38_ERI2	0.289742	1.90202	3.56626e-41	0.0214519	-3.28395	3.66201e-32	0.103225	-1.13996	3.80332e-13
GRCh38_ENSG00000148291	GRCh38_SURF2	1.82757	1.5316	3.56897e-41	0.247522	-2.52575	3.7055e-38	0.810122	-0.853958	1.69783e-11
GRCh38_ENSG00000198298	GRCh38_ZNF485	0.183151	2.28539	3.63019e-41	0.010726	-3.50477	6.88512e-25	0.0497007	-1.52112	9.7485e-16
GRCh38_ENSG00000164163	GRCh38_ABCE1	3.96826	1.50258	3.70936e-41	0.575076	-2.43509	1.66626e-38	1.78273	-0.838854	1.62128e-11
GRCh38_ENSG00000184260	GRCh38_HIST2H2AC	3.18224	1.53728	3.75555e-41	0.643558	-1.92628	1.57263e-25	1.30598	-0.992703	9.94777e-15
GRCh38_ENSG00000118900	GRCh38_UBN1	0.989604	1.5872	3.7698e-41	0.0948835	-3.01584	4.41332e-44	0.437749	-0.840116	1.56443e-10
GRCh38_ENSG00000122952	GRCh38_ZWINT	2.39007	1.52013	3.80658e-41	0.286301	-2.71167	1.93847e-43	1.08653	-0.811201	1.14323e-10
GRCh38_ENSG00000136875	GRCh38_PRPF4	1.96813	1.52779	3.84972e-41	0.228545	-2.75474	1.60659e-43	0.892701	-0.812858	1.2953e-10
GRCh38_ENSG00000050426	GRCh38_LETMD1	0.555114	1.69622	3.85344e-41	0.0660059	-2.66623	1.70111e-32	0.21983	-1.00839	7.51389e-13
GRCh38_ENSG00000189376	GRCh38_C8orf76	2.19412	1.52185	3.8856e-41	0.226895	-2.92769	5.92461e-48	1.01275	-0.782403	5.1083e-10
GRCh38_ENSG00000137076	GRCh38_TLN1	3.13744	1.50895	3.98713e-41	0.405936	-2.60136	7.33633e-42	1.42488	-0.816699	6.42741e-11
GRCh38_ENSG00000108468	GRCh38_CBX1	3.31124	1.50692	4.01116e-41	0.452966	-2.51934	4.44257e-40	1.49484	-0.828408	3.30848e-11
GRCh38_ENSG00000160194	GRCh38_NDUFV3	2.04001	1.52429	4.03464e-41	0.308578	-2.36382	4.74253e-35	0.894613	-0.876062	4.37475e-12
GRCh38_ENSG00000163273	GRCh38_NPPC	1.75593	1.53542	4.07533e-41	0.407586	-1.71666	3.56765e-21	0.697339	-1.0519	2.70501e-16
GRCh38_ENSG00000149346	GRCh38_SLX4IP	0.28408	1.90798	4.12949e-41	0.0255773	-3.00353	5.72451e-29	0.0986368	-1.18357	6.75895e-14
GRCh38_ENSG00000182552	GRCh38_RWDD4	1.59986	1.54152	4.39871e-41	0.150989	-3.05503	8.85436e-49	0.734041	-0.787126	6.77684e-10
GRCh38_ENSG00000077327	GRCh38_SPAG6	0.275711	1.92067	4.48883e-41	0.0280525	-2.82439	1.18876e-26	0.0932844	-1.22553	1.53883e-14
GRCh38_ENSG00000196700	GRCh38_ZNF512B	0.222784	2.03022	4.49306e-41	0.0181516	-3.10818	1.13958e-26	0.0711103	-1.29957	1.12585e-14
GRCh38_ENSG00000022567	GRCh38_SLC45A4	0.493079	1.72301	4.5014e-41	0.0313528	-3.56249	8.00802e-44	0.203773	-0.923558	7.83013e-11
GRCh38_ENSG00000146143	GRCh38_PRIM2	0.65112	1.66176	4.55087e-41	0.0610555	-3.02398	7.68575e-40	0.272589	-0.918098	2.39892e-11
GRCh38_ENSG00000162542	GRCh38_TMCO4	0.307713	1.87217	4.64749e-41	0.0255773	-3.12864	1.66498e-31	0.110871	-1.12779	3.3236e-13
GRCh38_ENSG00000070669	GRCh38_ASNS	1.95041	1.53307	4.64892e-41	0.33663	-2.16438	2.8433e-30	0.830002	-0.928126	3.61371e-13
GRCh38_ENSG00000125686	GRCh38_MED1	0.771005	1.61167	4.6636e-41	0.0701313	-3.08319	8.80478e-43	0.336436	-0.857438	2.02815e-10
GRCh38_ENSG00000144224	GRCh38_UBXN4	2.6099	1.5145	4.70737e-41	0.357257	-2.51574	2.75062e-39	1.17103	-0.837216	2.69127e-11
GRCh38_ENSG00000042429	GRCh38_MED17	0.287773	1.90194	4.74136e-41	0.0272274	-2.93433	2.05329e-28	0.0997837	-1.18749	4.8527e-14
GRCh38_ENSG00000186395	GRCh38_KRT10	10.3234	1.48634	4.80418e-41	1.08167	-2.92145	1.67536e-53	4.89055	-0.745766	1.34542e-09
GRCh38_ENSG00000128951	GRCh38_DUT	15.9267	1.48423	4.81858e-41	2.42324	-2.36876	4.95082e-39	7.20775	-0.831408	1.49502e-11
GRCh38_ENSG00000176102	GRCh38_CSTF3	2.10993	1.52276	5.22934e-41	0.266499	-2.63207	4.00629e-41	0.950813	-0.826495	6.09596e-11
GRCh38_ENSG00000136603	GRCh38_SKIL	0.993297	1.58915	5.24631e-41	0.137787	-2.47198	5.69598e-33	0.419015	-0.926343	2.40888e-12
GRCh38_ENSG00000120800	GRCh38_UTP20	1.27467	1.56006	5.44248e-41	0.124586	-2.99712	6.93256e-46	0.574617	-0.813818	3.09291e-10
GRCh38_ENSG00000102967	GRCh38_DHODH	0.570623	1.68624	5.45152e-41	0.0866328	-2.30892	4.53836e-27	0.219065	-1.06675	3.41634e-14
GRCh38_ENSG00000121067	GRCh38_SPOP	1.35098	1.55273	5.48457e-41	0.103959	-3.34898	2.06419e-53	0.625464	-0.766719	2.44852e-09
GRCh38_ENSG00000128513	GRCh38_POT1	0.535666	1.70085	5.6855e-41	0.05528	-2.87148	2.5912e-35	0.215242	-0.980793	3.50706e-12
GRCh38_ENSG00000137710	GRCh38_RDX	1.52724	1.54189	5.75429e-41	0.16584	-2.84854	3.9164e-44	0.690458	-0.814315	1.91194e-10
GRCh38_ENSG00000168610	GRCh38_STAT3	0.826393	1.59006	5.75832e-41	0.116335	-2.44825	3.67344e-32	0.347523	-0.931491	1.94445e-12
GRCh38_ENSG00000108788	GRCh38_MLX	1.49745	1.53958	5.88296e-41	0.206268	-2.49763	1.20645e-36	0.657961	-0.867519	1.20345e-11
GRCh38_ENSG00000100162	GRCh38_CENPM	1.27319	1.55056	5.96886e-41	0.194717	-2.33849	1.37883e-32	0.545561	-0.909853	1.83204e-12
GRCh38_ENSG00000164292	GRCh38_RHOBTB3	4.23684	1.49801	6.09825e-41	0.525572	-2.66737	2.91032e-44	1.95133	-0.794348	1.65294e-10
GRCh38_ENSG00000165689	GRCh38_ENTR1	0.576777	1.68271	6.2186e-41	0.0651808	-2.74454	4.11257e-34	0.232446	-0.980768	2.25749e-12
GRCh38_ENSG00000121680	GRCh38_PEX16	1.27639	1.55332	6.27725e-41	0.149338	-2.73445	1.32701e-40	0.56697	-0.843112	6.32785e-11
GRCh38_ENSG00000132388	GRCh38_UBE2G1	1.44576	1.54028	6.46048e-41	0.199668	-2.49337	2.58071e-36	0.63464	-0.869024	1.16497e-11
GRCh38_ENSG00000116266	GRCh38_STXBP3	0.957848	1.58312	6.71156e-41	0.0998339	-2.89423	1.6132e-41	0.421309	-0.851736	9.2995e-11
GRCh38_ENSG00000144827	GRCh38_ABHD10	0.500464	1.7145	6.88566e-41	0.0396035	-3.25127	6.23281e-40	0.204538	-0.946152	2.49372e-11
GRCh38_ENSG00000171302	GRCh38_CANT1	0.295897	1.88454	7.00124e-41	0.0239271	-3.16348	2.42052e-31	0.105901	-1.13633	3.47238e-13
GRCh38_ENSG00000140416	GRCh38_TPM1	0.709216	1.68085	7.00649e-41	0.0594053	-3.18521	6.42478e-42	0.29591	-0.918889	4.19881e-11
GRCh38_ENSG00000075239	GRCh38_ACAT1	2.66085	1.50815	7.02814e-41	0.38861	-2.42111	3.40803e-37	1.18861	-0.847396	1.43562e-11
GRCh38_ENSG00000159086	GRCh38_PAXBP1	0.82984	1.6168	7.03253e-41	0.152639	-2.04354	5.04579e-24	0.324966	-1.05192	2.56191e-14
GRCh38_ENSG00000144747	GRCh38_TMF1	1.49745	1.54544	7.03746e-41	0.215344	-2.43223	6.96254e-35	0.650697	-0.886029	5.67794e-12
GRCh38_ENSG00000104643	GRCh38_MTMR9	0.263402	1.93456	7.13111e-41	0.0206268	-3.1928	6.3434e-30	0.0909905	-1.18565	1.50387e-13
GRCh38_ENSG00000113360	GRCh38_DROSHA	0.49751	1.75368	7.26457e-41	0.0610555	-2.60479	1.66324e-29	0.187333	-1.08233	1.27267e-13
GRCh38_ENSG00000164764	GRCh38_SBSPON	1.46496	1.53675	7.26556e-41	0.185642	-2.62175	4.09259e-39	0.652609	-0.843086	4.17976e-11
GRCh38_ENSG00000175066	GRCh38_GK5	0.337007	1.86657	7.30077e-41	0.0272274	-3.17433	1.74892e-32	0.12234	-1.11636	5.54046e-13
GRCh38_ENSG00000169718	GRCh38_DUS1L	2.59119	1.50867	7.33649e-41	0.348181	-2.54473	6.25997e-40	1.17103	-0.825798	4.64249e-11
GRCh38_ENSG00000119684	GRCh38_MLH3	0.335038	1.83387	7.47519e-41	0.0346531	-2.82611	4.16159e-29	0.121193	-1.13093	1.29773e-13
GRCh38_ENSG00000148110	GRCh38_MFSD14B	0.804977	1.59821	7.54529e-41	0.10726	-2.52724	2.18355e-33	0.339112	-0.925815	6.52946e-12
GRCh38_ENSG00000106460	GRCh38_TMEM106B	0.514742	1.70648	7.70464e-41	0.0577552	-2.74734	5.34411e-33	0.203773	-1.00594	1.35202e-12
GRCh38_ENSG00000147251	GRCh38_DOCK11	0.259217	2.03106	7.70721e-41	0.0189767	-3.26804	1.48273e-28	0.0837266	-1.27993	3.11824e-14
GRCh38_ENSG00000134516	GRCh38_DOCK2	1.30593	1.54616	7.72484e-41	0.197193	-2.35874	4.21879e-33	0.562765	-0.900917	2.74058e-12
GRCh38_ENSG00000165512	GRCh38_ZNF22	2.21406	1.51725	7.77324e-41	0.212869	-3.03603	1.98005e-50	1.03301	-0.763847	1.30755e-09
GRCh38_ENSG00000155850	GRCh38_SLC26A2	0.158287	2.25645	7.83757e-41	0.0132012	-3.00995	3.83353e-21	0.0420545	-1.56039	1.34656e-16
GRCh38_ENSG00000114742	GRCh38_WDR48	0.709463	1.64104	8.30846e-41	0.0775569	-2.80637	3.4266e-37	0.296675	-0.92636	1.06706e-11
GRCh38_ENSG00000278311	GRCh38_GGNBP2	1.96075	1.52236	8.52801e-41	0.226895	-2.76124	1.19957e-43	0.893466	-0.806032	1.90178e-10
GRCh38_ENSG00000073050	GRCh38_XRCC1	0.317067	1.85394	8.71927e-41	0.0272274	-3.08724	1.73761e-31	0.115459	-1.11382	4.46348e-13
GRCh38_ENSG00000119638	GRCh38_NEK9	0.426367	1.75441	8.77942e-41	0.033828	-3.23347	1.86053e-37	0.168982	-0.990115	9.44765e-12
GRCh38_ENSG00000178035	GRCh38_IMPDH2	3.68025	1.49764	8.78118e-41	0.600654	-2.25886	3.63015e-34	1.62865	-0.868057	3.65484e-12
GRCh38_ENSG00000143337	GRCh38_TOR1AIP1	0.737526	1.61333	8.90413e-41	0.0816823	-2.79449	2.13234e-37	0.314644	-0.898176	3.52736e-11
GRCh38_ENSG00000151502	GRCh38_VPS26B	0.811377	1.59413	9.06471e-41	0.113035	-2.46251	2.81254e-32	0.340641	-0.933262	4.2574e-12
GRCh38_ENSG00000164941	GRCh38_INTS8	1.06321	1.56582	9.1921e-41	0.148513	-2.46802	3.73355e-34	0.456482	-0.901402	5.05032e-12
GRCh38_ENSG00000205531	GRCh38_NAP1L4	3.78413	1.49871	9.33062e-41	0.542899	-2.45098	1.32017e-38	1.70779	-0.831651	2.71753e-11
GRCh38_ENSG00000107897	GRCh38_ACBD5	2.0085	1.51679	9.42884e-41	0.262373	-2.58352	7.65287e-40	0.905318	-0.827933	5.56171e-11
GRCh38_ENSG00000104886	GRCh38_PLEKHJ1	1.38003	1.53751	9.50781e-41	0.249997	-2.08933	8.84775e-28	0.579587	-0.950424	1.50387e-13
GRCh38_ENSG00000161048	GRCh38_NAPEPLD	0.15878	2.24961	9.77283e-41	0.0123761	-3.10504	8.11727e-22	0.0428191	-1.53681	3.2992e-16
GRCh38_ENSG00000162623	GRCh38_TYW3	2.3849	1.51204	9.87218e-41	0.278875	-2.74936	2.75033e-44	1.09418	-0.796778	2.39088e-10
GRCh38_ENSG00000147650	GRCh38_LRP12	0.289742	1.88752	1.05414e-40	0.0231021	-3.18185	3.1703e-31	0.103607	-1.13704	4.16595e-13
GRCh38_ENSG00000113384	GRCh38_GOLPH3	0.617149	1.66351	1.07474e-40	0.0627056	-2.90565	2.16647e-37	0.255768	-0.93586	1.29377e-11
GRCh38_ENSG00000115904	GRCh38_SOS1	0.411104	1.76273	1.08576e-40	0.0412537	-2.8917	1.59e-32	0.157895	-1.04403	1.06965e-12
GRCh38_ENSG00000079785	GRCh38_DDX1	6.08459	1.48512	1.09322e-40	0.803622	-2.57835	4.94246e-44	2.80809	-0.794776	1.31631e-10
GRCh38_ENSG00000113658	GRCh38_SMAD5	0.828363	1.59212	1.09709e-40	0.0816823	-2.97128	1.37833e-41	0.363962	-0.850794	1.37144e-10
GRCh38_ENSG00000026751	GRCh38_SLAMF7	3.53082	1.49777	1.10178e-40	0.529697	-2.38454	4.36881e-37	1.58392	-0.843007	1.49537e-11
GRCh38_ENSG00000167384	GRCh38_ZNF180	0.192997	2.1045	1.13327e-40	0.010726	-3.61275	2.05072e-28	0.0604055	-1.31585	4.74623e-14
GRCh38_ENSG00000184785	GRCh38_SMIM10	0.670568	1.64678	1.14798e-40	0.0808572	-2.66034	3.3336e-34	0.275648	-0.955646	3.40241e-12
GRCh38_ENSG00000067113	GRCh38_PLPP1	0.600163	1.66844	1.1832e-40	0.0767319	-2.56748	1.12018e-31	0.240475	-0.995341	9.01797e-13
GRCh38_ENSG00000088038	GRCh38_CNOT3	0.618133	1.66194	1.1863e-40	0.0957086	-2.28655	2.85706e-27	0.24124	-1.04446	6.3444e-14
GRCh38_ENSG00000122778	GRCh38_KIAA1549	0.177489	2.16214	1.20818e-40	0.00990089	-3.58842	6.22458e-27	0.0531415	-1.37884	1.44986e-14
GRCh38_ENSG00000137807	GRCh38_KIF23	1.3207	1.55314	1.28419e-40	0.129537	-2.99405	4.1681e-46	0.59832	-0.806855	4.43453e-10
GRCh38_ENSG00000005020	GRCh38_SKAP2	1.90905	1.51847	1.29334e-40	0.2764	-2.43019	2.80724e-36	0.846824	-0.856847	1.39285e-11
GRCh38_ENSG00000136271	GRCh38_DDX56	2.32335	1.51038	1.29709e-40	0.372108	-2.2826	1.45838e-33	1.02078	-0.877078	3.71439e-12
GRCh38_ENSG00000204498	GRCh38_NFKBIL1	0.625026	1.65877	1.31031e-40	0.066831	-2.83249	2.33546e-36	0.258444	-0.941377	9.5796e-12
GRCh38_ENSG00000089818	GRCh38_NECAP1	0.609025	1.66387	1.33913e-40	0.0899331	-2.35615	2.40206e-28	0.239328	-1.03156	1.3277e-13
GRCh38_ENSG00000135823	GRCh38_STX6	0.678938	1.65765	1.36141e-40	0.0990089	-2.37751	4.53711e-29	0.268766	-1.02041	1.98287e-13
GRCh38_ENSG00000239213	GRCh38_NCK1-DT	0.626011	1.68794	1.38428e-40	0.0800322	-2.56362	4.54318e-31	0.246974	-1.01773	5.66838e-13
GRCh38_ENSG00000087206	GRCh38_UIMC1	0.427844	1.74752	1.40072e-40	0.0511546	-2.64119	1.65017e-29	0.162483	-1.06836	2.48752e-13
GRCh38_ENSG00000126602	GRCh38_TRAP1	2.39228	1.50707	1.43226e-40	0.309403	-2.60152	6.50497e-41	1.08806	-0.814471	9.39228e-11
GRCh38_ENSG00000106012	GRCh38_IQCE	0.334545	1.84383	1.52926e-40	0.0363033	-2.75449	7.6272e-28	0.119282	-1.1538	7.5964e-14
GRCh38_ENSG00000165733	GRCh38_BMS1	1.97207	1.51529	1.56015e-40	0.249997	-2.62826	9.43618e-41	0.893466	-0.818929	9.56098e-11
GRCh38_ENSG00000145431	GRCh38_PDGFC	0.420213	1.75144	1.56935e-40	0.0511546	-2.6136	5.70716e-29	0.15866	-1.07758	1.94867e-13
GRCh38_ENSG00000031003	GRCh38_FAM13B	0.661213	1.646	1.61418e-40	0.0602304	-3.07016	8.31628e-41	0.281	-0.895378	6.32595e-11
GRCh38_ENSG00000171443	GRCh38_ZNF524	0.252324	1.94549	1.61418e-40	0.0198018	-3.18515	3.81475e-29	0.0864028	-1.19811	1.38333e-13
GRCh38_ENSG00000254682	GRCh38_AP002387.2	0.420705	1.75011	1.68926e-40	0.0404286	-2.95785	1.22853e-33	0.164012	-1.02083	2.61942e-12
GRCh38_ENSG00000117543	GRCh38_DPH5	0.736788	1.59171	1.6915e-40	0.0907581	-2.64355	8.83941e-35	0.315408	-0.898402	3.42711e-11
GRCh38_ENSG00000184898	GRCh38_RBM43	0.163703	2.21678	1.72123e-40	0.010726	-3.35185	5.1695e-24	0.0462599	-1.46502	2.60326e-15
GRCh38_ENSG00000186141	GRCh38_POLR3C	0.744665	1.59172	1.74726e-40	0.0998339	-2.51889	1.16342e-32	0.315026	-0.919998	1.18943e-11
GRCh38_ENSG00000094804	GRCh38_CDC6	1.31036	1.54852	1.78096e-40	0.197193	-2.3632	1.29283e-32	0.563912	-0.902658	3.39317e-12
GRCh38_ENSG00000285437	GRCh38_POLR2J3	1.83249	1.52006	1.78535e-40	0.343231	-2.04484	6.63082e-28	0.775713	-0.94172	1.62475e-13
GRCh38_ENSG00000197622	GRCh38_CDC42SE1	1.17226	1.54503	1.82039e-40	0.127061	-2.84829	2.67361e-42	0.528739	-0.817422	2.33483e-10
GRCh38_ENSG00000177485	GRCh38_ZBTB33	0.33233	1.82619	1.86005e-40	0.0396035	-2.62211	1.3699e-26	0.118517	-1.1579	3.81706e-14
GRCh38_ENSG00000137815	GRCh38_RTF1	6.82212	1.48226	1.94967e-40	1.03134	-2.3782	8.47376e-39	3.09521	-0.827289	2.54631e-11
GRCh38_ENSG00000211592	GRCh38_IGKC	44.4549	1.47079	1.97254e-40	5.47767	-2.6864	2.25219e-47	20.9324	-0.762258	5.43897e-10
GRCh38_ENSG00000173818	GRCh38_ENDOV	0.360639	1.85446	1.97387e-40	0.0379534	-2.79898	2.25929e-28	0.128075	-1.15841	8.7802e-14
GRCh38_ENSG00000115524	GRCh38_SF3B1	4.58935	1.48432	2.0707e-40	0.712039	-2.33839	1.61275e-36	2.07023	-0.83718	1.61023e-11
GRCh38_ENSG00000088205	GRCh38_DDX18	14.61	1.47233	2.07146e-40	1.95543	-2.56279	5.24331e-44	6.79906	-0.783564	1.91923e-10
GRCh38_ENSG00000214194	GRCh38_SMIM30	3.10642	1.49359	2.12256e-40	0.529697	-2.19402	2.09462e-32	1.36868	-0.877351	2.48518e-12
GRCh38_ENSG00000007520	GRCh38_TSR3	1.17842	1.5423	2.12256e-40	0.134487	-2.77319	7.16257e-41	0.529504	-0.82528	1.52866e-10
GRCh38_ENSG00000146802	GRCh38_TMEM168	0.541082	1.68369	2.22147e-40	0.0577552	-2.82647	1.01368e-34	0.219448	-0.96891	5.46295e-12
GRCh38_ENSG00000138032	GRCh38_PPM1B	1.27984	1.53656	2.2278e-40	0.16584	-2.58792	1.12002e-37	0.5685	-0.848339	4.21297e-11
GRCh38_ENSG00000140406	GRCh38_TLNRD1	1.93982	1.51297	2.32592e-40	0.216994	-2.81356	9.81904e-45	0.893848	-0.788333	4.55673e-10
GRCh38_ENSG00000130511	GRCh38_SSBP4	1.02284	1.55474	2.34292e-40	0.108085	-2.8818	7.17808e-42	0.459158	-0.823019	2.41435e-10
GRCh38_ENSG00000099381	GRCh38_SETD1A	0.278665	1.89524	2.35277e-40	0.0214519	-3.22808	4.09661e-31	0.0994014	-1.13925	5.8152e-13
GRCh38_ENSG00000096746	GRCh38_HNRNPH3	6.64143	1.47616	2.35742e-40	0.922433	-2.50602	2.84005e-42	3.06577	-0.797281	1.08754e-10
GRCh38_ENSG00000146281	GRCh38_PM20D2	0.97508	1.56017	2.39976e-40	0.127061	-2.57149	1.3327e-35	0.42475	-0.876573	1.97909e-11
GRCh38_ENSG00000066827	GRCh38_ZFAT	0.663429	1.64194	2.39976e-40	0.05528	-3.20056	6.8048e-43	0.285206	-0.875543	1.56363e-10
GRCh38_ENSG00000183513	GRCh38_COA5	1.98241	1.50979	2.4315e-40	0.296202	-2.38573	1.89845e-35	0.881232	-0.855715	1.35014e-11
GRCh38_ENSG00000152127	GRCh38_MGAT5	0.905168	1.58026	2.43694e-40	0.102309	-2.77533	7.32932e-39	0.395312	-0.865615	5.99784e-11
GRCh38_ENSG00000104679	GRCh38_R3HCC1	0.933231	1.5586	2.43694e-40	0.111385	-2.70093	9.50789e-38	0.411751	-0.853558	6.07166e-11
GRCh38_ENSG00000102178	GRCh38_UBL4A	0.772482	1.58486	2.43793e-40	0.101484	-2.55094	1.82909e-33	0.329554	-0.906812	2.05971e-11
GRCh38_ENSG00000154144	GRCh38_TBRG1	0.97705	1.56194	2.48533e-40	0.105609	-2.8463	8.10253e-41	0.435072	-0.835639	1.59308e-10
GRCh38_ENSG00000104835	GRCh38_SARS2	0.162472	2.21663	2.58012e-40	0.010726	-3.34081	8.37459e-24	0.0458776	-1.46623	2.742e-15
GRCh38_ENSG00000100364	GRCh38_KIAA0930	0.568899	1.67129	2.5911e-40	0.0602304	-2.84227	1.63012e-35	0.233211	-0.953232	8.63835e-12
GRCh38_ENSG00000179588	GRCh38_ZFPM1	0.375163	1.82347	2.61405e-40	0.0371283	-2.89577	2.76269e-30	0.137633	-1.10918	3.73868e-13
GRCh38_ENSG00000178999	GRCh38_AURKB	1.60355	1.5251	2.63185e-40	0.160064	-2.9769	3.56182e-47	0.740923	-0.779272	9.80354e-10
GRCh38_ENSG00000185052	GRCh38_SLC24A3	0.299343	1.9934	2.64697e-40	0.022277	-3.26009	1.59904e-29	0.0994014	-1.24135	9.50202e-14
GRCh38_ENSG00000139436	GRCh38_GIT2	0.286542	1.88116	2.65731e-40	0.0239271	-3.11692	2.19811e-30	0.10246	-1.13861	4.19481e-13
GRCh38_ENSG00000167699	GRCh38_GLOD4	1.14715	1.54701	2.67516e-40	0.138612	-2.68765	5.7888e-39	0.510006	-0.843372	7.54256e-11
GRCh38_ENSG00000212123	GRCh38_PRR22	0.136871	2.36332	2.70208e-40	0.00577552	-3.8855	2.66038e-24	0.0359374	-1.55818	2.95976e-15
GRCh38_ENSG00000150990	GRCh38_DHX37	0.712663	1.65751	2.72074e-40	0.0899331	-2.5917	1.34127e-32	0.288646	-0.979394	1.90817e-12
GRCh38_ENSG00000254004	GRCh38_ZNF260	0.148933	2.28703	2.77833e-40	0.00742566	-3.69482	9.70259e-25	0.0409075	-1.49804	4.04948e-15
GRCh38_ENSG00000071655	GRCh38_MBD3	0.87292	1.57732	2.88104e-40	0.0866328	-2.9662	3.58688e-41	0.387666	-0.835694	2.4422e-10
GRCh38_ENSG00000185219	GRCh38_ZNF445	0.181427	2.12881	3.01625e-40	0.011551	-3.41673	4.99603e-26	0.0550531	-1.36317	1.94729e-14
GRCh38_ENSG00000154822	GRCh38_PLCL2	0.800546	1.57474	3.08699e-40	0.127886	-2.26411	1.22036e-28	0.333759	-0.951707	1.84201e-12
GRCh38_ENSG00000025770	GRCh38_NCAPH2	0.533205	1.68282	3.25058e-40	0.0775569	-2.37214	1.421e-27	0.206831	-1.04908	1.33223e-13
GRCh38_ENSG00000153187	GRCh38_HNRNPU	11.8253	1.47166	3.25485e-40	1.9282	-2.2684	2.54998e-36	5.34589	-0.837418	1.22648e-11
GRCh38_ENSG00000172530	GRCh38_BANP	0.357685	1.79432	3.26977e-40	0.0363033	-2.86412	2.04591e-30	0.13381	-1.08198	5.79569e-13
GRCh38_ENSG00000100395	GRCh38_L3MBTL2	0.733095	1.5891	3.28863e-40	0.0866328	-2.70513	8.41475e-36	0.316173	-0.885587	6.42741e-11
GRCh38_ENSG00000085365	GRCh38_SCAMP1	0.527789	1.68406	3.45528e-40	0.0594053	-2.74844	2.62715e-33	0.212566	-0.981347	3.62519e-12
GRCh38_ENSG00000179195	GRCh38_ZNF664	0.545021	1.67637	3.45528e-40	0.0651808	-2.66207	2.79355e-32	0.219065	-0.98723	2.23013e-12
GRCh38_ENSG00000145349	GRCh38_CAMK2D	1.17472	1.54337	3.52616e-40	0.127061	-2.85181	2.13669e-42	0.530651	-0.81515	2.9248e-10
GRCh38_ENSG00000181722	GRCh38_ZBTB20	0.468954	1.71252	3.53762e-40	0.0478543	-2.88215	5.37759e-34	0.186951	-0.991429	4.57762e-12
GRCh38_ENSG00000129680	GRCh38_MAP7D3	1.90117	1.51194	3.57543e-40	0.253298	-2.55529	5.40513e-39	0.857911	-0.827351	6.96397e-11
GRCh38_ENSG00000038274	GRCh38_MAT2B	3.06137	1.49039	3.65275e-40	0.340756	-2.82867	3.7481e-47	1.43635	-0.762219	1.02485e-09
GRCh38_ENSG00000127663	GRCh38_KDM4B	0.379348	1.77348	3.69023e-40	0.0503295	-2.48037	4.12914e-26	0.13878	-1.12725	4.26186e-14
GRCh38_ENSG00000102910	GRCh38_LONP2	0.684599	1.63161	3.74998e-40	0.0684811	-2.93783	4.94648e-39	0.291323	-0.897267	4.94051e-11
GRCh38_ENSG00000110066	GRCh38_KMT5B	0.539851	1.67817	3.87824e-40	0.05528	-2.88824	1.22629e-35	0.220977	-0.953813	1.10901e-11
GRCh38_ENSG00000196290	GRCh38_NIF3L1	0.636596	1.64395	3.89308e-40	0.0470292	-3.37319	4.75644e-45	0.27603	-0.859142	3.96628e-10
GRCh38_ENSG00000172432	GRCh38_GTPBP2	0.114469	2.60848	3.94625e-40	0.00412537	-4.00931	2.53209e-21	0.0252327	-1.80198	1.82084e-16
GRCh38_ENSG00000198040	GRCh38_ZNF84	0.324699	1.82521	3.9695e-40	0.0354782	-2.74755	7.60776e-28	0.11737	-1.13427	1.35503e-13
GRCh38_ENSG00000113282	GRCh38_CLINT1	4.47537	1.4794	3.984e-40	0.600654	-2.55547	1.25102e-41	2.07023	-0.792261	1.73791e-10
GRCh38_ENSG00000130348	GRCh38_QRSL1	0.646443	1.64042	3.98422e-40	0.0717814	-2.78216	6.46999e-36	0.269913	-0.929126	1.46713e-11
GRCh38_ENSG00000170515	GRCh38_PA2G4	27.6213	1.46298	4.02285e-40	4.76728	-2.18587	1.46391e-34	12.4531	-0.845273	6.41692e-12
GRCh38_ENSG00000119640	GRCh38_ACYP1	0.546252	1.67521	4.05741e-40	0.0627056	-2.72238	2.97995e-33	0.220977	-0.975975	3.66204e-12
GRCh38_ENSG00000156374	GRCh38_PCGF6	0.542313	1.67583	4.1765e-40	0.0470292	-3.13015	2.63679e-39	0.226329	-0.919344	5.44434e-11
GRCh38_ENSG00000135108	GRCh38_FBXO21	0.97188	1.56572	4.27529e-40	0.11056	-2.77023	2.53535e-39	0.428955	-0.850759	9.70446e-11
GRCh38_ENSG00000100221	GRCh38_JOSD1	0.612225	1.69116	4.49684e-40	0.0726065	-2.67289	2.71932e-32	0.243534	-1.00199	1.83927e-12
GRCh38_ENSG00000071564	GRCh38_TCF3	1.81624	1.51017	4.56815e-40	0.16584	-3.1123	6.4284e-51	0.855999	-0.747186	3.56507e-09
GRCh38_ENSG00000119559	GRCh38_C19orf25	1.189	1.53761	4.63271e-40	0.22772	-2.00503	1.54647e-25	0.493566	-0.971357	7.76655e-14
GRCh38_ENSG00000049192	GRCh38_ADAMTS6	0.175027	2.15154	4.65184e-40	0.00907581	-3.68704	2.48401e-27	0.0531415	-1.35706	4.443e-14
GRCh38_ENSG00000117748	GRCh38_RPA2	1.65476	1.51211	4.70116e-40	0.252473	-2.35321	4.53957e-34	0.731747	-0.864462	1.08987e-11
GRCh38_ENSG00000006530	GRCh38_AGK	0.589085	1.65762	4.75071e-40	0.05528	-3.02185	9.6039e-39	0.247357	-0.913666	4.59654e-11
GRCh38_ENSG00000065057	GRCh38_NTHL1	1.76332	1.50827	4.90345e-40	0.215344	-2.6847	1.87758e-41	0.807063	-0.802268	2.3957e-10
GRCh38_ENSG00000170571	GRCh38_EMB	0.776667	1.59265	4.9066e-40	0.100659	-2.56909	7.1734e-34	0.329936	-0.9122	1.41224e-11
GRCh38_ENSG00000075188	GRCh38_NUP37	2.28126	1.49653	5.11948e-40	0.232671	-2.95466	9.1356e-49	1.07506	-0.751878	2.12674e-09
GRCh38_ENSG00000250988	GRCh38_SNHG21	1.04696	1.56049	5.3116e-40	0.154289	-2.38981	6.34975e-32	0.447689	-0.910399	4.39617e-12
GRCh38_ENSG00000232677	GRCh38_LINC00665	1.52478	1.51817	5.31201e-40	0.174916	-2.77366	1.51087e-42	0.697722	-0.799449	3.64193e-10
GRCh38_ENSG00000185379	GRCh38_RAD51D	0.394365	1.75664	5.36374e-40	0.0321779	-3.19004	8.97393e-36	0.155601	-0.9973	1.12526e-11
GRCh38_ENSG00000115306	GRCh38_SPTBN1	6.08681	1.47116	5.49134e-40	0.726065	-2.733	1.09803e-46	2.87614	-0.755454	9.69474e-10
GRCh38_ENSG00000272325	GRCh38_NUDT3	0.961295	1.56724	5.6079e-40	0.138612	-2.41975	4.08429e-32	0.410222	-0.911939	5.04736e-12
GRCh38_ENSG00000147419	GRCh38_CCDC25	4.40325	1.47963	5.67525e-40	0.643558	-2.4286	2.22378e-38	2.01211	-0.814823	6.00469e-11
GRCh38_ENSG00000182934	GRCh38_SRPRA	0.991574	1.55615	5.67865e-40	0.141088	-2.44252	2.9826e-33	0.427808	-0.895378	8.47568e-12
GRCh38_ENSG00000213463	GRCh38_SYNJ2BP	0.72891	1.59482	6.16666e-40	0.0932333	-2.58721	1.0156e-33	0.309674	-0.9113	1.98446e-11
GRCh38_ENSG00000138363	GRCh38_ATIC	2.56559	1.49021	6.17939e-40	0.405111	-2.30932	1.41688e-34	1.14847	-0.84923	1.35796e-11
GRCh38_ENSG00000136542	GRCh38_GALNT5	2.29234	1.49655	6.25415e-40	0.320954	-2.48637	3.39038e-38	1.03989	-0.822632	6.62321e-11
GRCh38_ENSG00000164823	GRCh38_OSGIN2	0.994774	1.54745	6.31715e-40	0.132012	-2.54792	2.69416e-35	0.436602	-0.866738	2.94905e-11
GRCh38_ENSG00000166436	GRCh38_TRIM66	0.110777	2.58145	6.60098e-40	0.00247522	-4.5558	1.91929e-23	0.025615	-1.72757	1.24321e-15
GRCh38_ENSG00000158941	GRCh38_CCAR2	0.321498	1.82332	6.70611e-40	0.0346531	-2.76736	5.27796e-28	0.116606	-1.12877	2.03083e-13
GRCh38_ENSG00000148120	GRCh38_C9orf3	0.594255	1.66418	6.71287e-40	0.0792071	-2.50703	2.80584e-30	0.237416	-1.00176	9.82492e-13
GRCh38_ENSG00000166037	GRCh38_CEP57	1.40145	1.52139	6.75241e-40	0.21947	-2.31118	1.72559e-32	0.612466	-0.883025	5.979e-12
GRCh38_ENSG00000069275	GRCh38_NUCKS1	15.7972	1.46071	6.7657e-40	2.42654	-2.3607	7.40918e-39	7.27427	-0.806977	5.50638e-11
GRCh38_ENSG00000101945	GRCh38_SUV39H1	0.223523	1.98747	6.86673e-40	0.0132012	-3.56527	1.4302e-30	0.0760803	-1.19794	6.10896e-13
GRCh38_ENSG00000148019	GRCh38_CEP78	0.292943	1.92272	6.89058e-40	0.0206268	-3.35129	1.3499e-31	0.103225	-1.15427	7.92928e-13
GRCh38_ENSG00000198231	GRCh38_DDX42	2.25344	1.49619	7.09809e-40	0.27805	-2.67375	2.41472e-42	1.03989	-0.791062	3.34294e-10
GRCh38_ENSG00000100099	GRCh38_HPS4	0.329376	1.81332	7.12002e-40	0.0354782	-2.7713	2.46294e-28	0.120429	-1.11725	2.6354e-13
GRCh38_ENSG00000175595	GRCh38_ERCC4	0.575792	1.65736	7.28645e-40	0.0536298	-3.0323	1.35043e-38	0.242004	-0.911969	5.61285e-11
GRCh38_ENSG00000182325	GRCh38_FBXL6	0.580962	1.67025	7.49379e-40	0.0775569	-2.50295	6.62344e-30	0.230917	-1.0092	8.50941e-13
GRCh38_ENSG00000153214	GRCh38_TMEM87B	0.238293	1.95193	7.59523e-40	0.0255773	-2.73497	5.29887e-24	0.0779919	-1.27479	1.2028e-14
GRCh38_ENSG00000132024	GRCh38_CC2D1A	0.367778	1.77365	7.63598e-40	0.0396035	-2.78381	8.1852e-30	0.13878	-1.07221	7.06216e-13
GRCh38_ENSG00000152348	GRCh38_ATG10	0.327899	1.8149	7.88035e-40	0.0379534	-2.66652	5.21185e-27	0.118517	-1.13712	1.11988e-13
GRCh38_ENSG00000150995	GRCh38_ITPR1	0.532466	1.69449	7.90333e-40	0.05528	-2.86409	1.86164e-34	0.21486	-0.974971	8.20864e-12
GRCh38_ENSG00000140987	GRCh38_ZSCAN32	0.158534	2.21395	7.9064e-40	0.010726	-3.30528	2.46266e-23	0.0447306	-1.46779	3.75459e-15
GRCh38_ENSG00000153767	GRCh38_GTF2E1	0.369748	1.77088	7.93909e-40	0.0272274	-3.33111	1.60724e-36	0.145661	-0.996021	1.86724e-11
GRCh38_ENSG00000126003	GRCh38_PLAGL2	0.642258	1.63469	8.02453e-40	0.0503295	-3.29042	6.37555e-44	0.279089	-0.857924	3.94001e-10
GRCh38_ENSG00000158882	GRCh38_TOMM40L	0.409873	1.73987	8.09669e-40	0.0305277	-3.32586	4.82349e-38	0.165159	-0.964127	3.81883e-11
GRCh38_ENSG00000041802	GRCh38_LSG1	1.43025	1.51792	8.22978e-40	0.193067	-2.53283	3.69846e-37	0.641139	-0.837487	6.05974e-11
GRCh38_ENSG00000155100	GRCh38_OTUD6B	1.65574	1.50714	8.28526e-40	0.258248	-2.32168	2.68755e-33	0.732512	-0.865212	1.05238e-11
GRCh38_ENSG00000108946	GRCh38_PRKAR1A	1.24341	1.52773	8.29732e-40	0.191417	-2.33435	2.14432e-32	0.54212	-0.885243	6.81027e-12
GRCh38_ENSG00000133104	GRCh38_SPART	1.6422	1.5096	8.35275e-40	0.214519	-2.58439	7.94422e-39	0.744364	-0.819765	1.17976e-10
GRCh38_ENSG00000141376	GRCh38_BCAS3	1.03416	1.55661	8.36674e-40	0.131187	-2.61259	3.88484e-36	0.453423	-0.865826	4.28212e-11
GRCh38_ENSG00000175324	GRCh38_LSM1	9.45392	1.46078	8.4386e-40	1.15345	-2.70286	1.14866e-47	4.49142	-0.748826	1.13608e-09
GRCh38_ENSG00000182670	GRCh38_TTC3	1.85071	1.50514	8.59423e-40	0.245872	-2.56113	5.31364e-39	0.839942	-0.818911	1.09868e-10
GRCh38_ENSG00000171792	GRCh38_RHNO1	0.622565	1.64928	8.8914e-40	0.0767319	-2.62645	1.0438e-32	0.254621	-0.963946	4.31541e-12
GRCh38_ENSG00000113048	GRCh38_MRPS27	0.754266	1.57852	8.99907e-40	0.0948835	-2.61617	1.68659e-34	0.325349	-0.888589	4.9511e-11
GRCh38_ENSG00000159593	GRCh38_NAE1	2.92844	1.48278	9.00329e-40	0.426563	-2.43188	9.83913e-38	1.33542	-0.817504	6.41523e-11
GRCh38_ENSG00000134684	GRCh38_YARS	1.96468	1.49737	9.15285e-40	0.289601	-2.40907	6.39074e-36	0.883908	-0.837558	3.47247e-11
GRCh38_ENSG00000121897	GRCh38_LIAS	0.573577	1.65593	9.21219e-40	0.0800322	-2.44096	2.77865e-29	0.229006	-1.00522	6.94589e-13
GRCh38_ENSG00000189227	GRCh38_C15orf61	1.3335	1.52253	9.39154e-40	0.160064	-2.7048	3.92727e-40	0.604819	-0.814341	2.23663e-10
GRCh38_ENSG00000171150	GRCh38_SOCS5	0.463539	1.70369	9.43038e-40	0.0610555	-2.51107	1.69015e-28	0.179687	-1.04407	4.33086e-13
GRCh38_ENSG00000213064	GRCh38_SFT2D2	1.37585	1.52443	9.45023e-40	0.141913	-2.92773	4.16802e-45	0.633875	-0.784743	9.85002e-10
GRCh38_ENSG00000153363	GRCh38_LINC00467	2.19732	1.52692	9.58734e-40	0.367983	-2.21148	1.53854e-30	0.945078	-0.910736	1.84422e-12
GRCh38_ENSG00000179091	GRCh38_CYC1	5.1452	1.46831	9.65391e-40	0.867978	-2.2176	8.49577e-35	2.31873	-0.844154	1.03181e-11
GRCh38_ENSG00000187239	GRCh38_FNBP1	1.86745	1.50261	9.79883e-40	0.229371	-2.67799	1.29128e-41	0.857911	-0.797219	3.14317e-10
GRCh38_ENSG00000123200	GRCh38_ZC3H13	4.86826	1.47	9.81263e-40	0.471942	-3.03899	7.95367e-54	2.35276	-0.713614	8.07963e-09
GRCh38_ENSG00000025293	GRCh38_PHF20	1.16832	1.53549	1.04812e-39	0.134487	-2.76216	1.33945e-40	0.52721	-0.819542	2.49446e-10
GRCh38_ENSG00000164366	GRCh38_CCDC127	0.356947	1.78042	1.06767e-39	0.0297027	-3.1529	5.60819e-34	0.138015	-1.02683	6.82508e-12
GRCh38_ENSG00000141741	GRCh38_MIEN1	1.53512	1.51383	1.07034e-39	0.197193	-2.60777	4.10112e-39	0.695045	-0.820445	1.35708e-10
GRCh38_ENSG00000135336	GRCh38_ORC3	1.02604	1.53669	1.07568e-39	0.154289	-2.36567	5.13097e-32	0.445777	-0.888687	8.01168e-12
GRCh38_ENSG00000101868	GRCh38_POLA1	0.490617	1.68831	1.0862e-39	0.0627056	-2.55991	8.95686e-30	0.19345	-1.01806	9.95775e-13
GRCh38_ENSG00000129071	GRCh38_MBD4	3.21129	1.47963	1.09435e-39	0.319304	-2.99791	2.33877e-51	1.5369	-0.728643	5.07459e-09
GRCh38_ENSG00000116717	GRCh38_GADD45A	3.1596	1.47964	1.10018e-39	0.398511	-2.64673	5.79108e-43	1.47305	-0.777545	4.72395e-10
GRCh38_ENSG00000149136	GRCh38_SSRP1	4.84857	1.46824	1.15269e-39	0.782995	-2.28286	2.40449e-36	2.20136	-0.830459	2.25607e-11
GRCh38_ENSG00000155463	GRCh38_OXA1L	0.715863	1.61156	1.16093e-39	0.0808572	-2.76567	1.2444e-36	0.305086	-0.900545	3.5261e-11
GRCh38_ENSG00000171148	GRCh38_TADA3	1.4625	1.5121	1.16418e-39	0.185642	-2.62551	3.26193e-39	0.664078	-0.815628	1.67081e-10
GRCh38_ENSG00000184708	GRCh38_EIF4ENIF1	0.333068	1.80153	1.18571e-39	0.033003	-2.89482	6.03032e-30	0.124252	-1.08477	1.00819e-12
GRCh38_ENSG00000087152	GRCh38_ATXN7L3	0.265618	1.95761	1.19494e-39	0.0156764	-3.58557	3.31796e-32	0.0925198	-1.16565	1.44526e-12
GRCh38_ENSG00000248092	GRCh38_NNT-AS1	0.672291	1.654	1.19666e-39	0.0734316	-2.80369	1.645e-35	0.278324	-0.940703	1.58199e-11
GRCh38_ENSG00000170191	GRCh38_NANP	0.204814	2.03143	1.20554e-39	0.0189767	-2.92125	6.28717e-24	0.0642286	-1.32907	1.02349e-14
GRCh38_ENSG00000213563	GRCh38_C8orf82	1.33203	1.51607	1.20658e-39	0.150163	-2.7989	3.90352e-42	0.611701	-0.793394	5.61305e-10
GRCh38_ENSG00000138780	GRCh38_GSTCD	0.350054	1.78531	1.20991e-39	0.0478543	-2.43195	1.05828e-24	0.126163	-1.15016	3.0534e-14
GRCh38_ENSG00000181350	GRCh38_LRRC75A	2.23892	1.50681	1.21158e-39	0.470292	-1.87612	3.04246e-24	0.934756	-0.970982	3.58951e-14
GRCh38_ENSG00000101557	GRCh38_USP14	3.51654	1.47485	1.24982e-39	0.520622	-2.41021	1.36214e-37	1.60992	-0.812867	7.09184e-11
GRCh38_ENSG00000138867	GRCh38_GUCD1	0.526804	1.66995	1.26739e-39	0.0404286	-3.30717	1.87338e-41	0.223271	-0.89291	2.02011e-10
GRCh38_ENSG00000197136	GRCh38_PCNX3	0.309436	1.90279	1.28872e-39	0.0247522	-3.17725	2.09257e-30	0.109342	-1.1545	6.41321e-13
GRCh38_ENSG00000085224	GRCh38_ATRX	3.0951	1.47946	1.28912e-39	0.382009	-2.6788	1.18381e-43	1.44706	-0.772353	6.30131e-10
GRCh38_ENSG00000112308	GRCh38_C6orf62	2.01786	1.49321	1.29839e-39	0.22442	-2.82737	2.72093e-45	0.944696	-0.76517	1.26051e-09
GRCh38_ENSG00000162241	GRCh38_SLC25A45	0.419228	1.72708	1.30439e-39	0.0363033	-3.11322	1.04316e-35	0.168218	-0.975342	1.96465e-11
GRCh38_ENSG00000150768	GRCh38_DLAT	0.586624	1.64756	1.31959e-39	0.066831	-2.74129	2.6644e-34	0.242769	-0.942976	1.21162e-11
GRCh38_ENSG00000197217	GRCh38_ENTPD4	0.229923	1.96286	1.32344e-39	0.0247522	-2.7269	1.59107e-23	0.0745511	-1.28816	1.12585e-14
GRCh38_ENSG00000138231	GRCh38_DBR1	0.886705	1.55427	1.33488e-39	0.0990089	-2.79941	3.75177e-39	0.395694	-0.833929	2.13397e-10
GRCh38_ENSG00000128626	GRCh38_MRPS12	3.35579	1.47911	1.3865e-39	0.400986	-2.72707	8.29045e-45	1.57551	-0.764709	9.23827e-10
GRCh38_ENSG00000108654	GRCh38_DDX5	16.1205	1.454	1.39347e-39	2.61218	-2.28258	6.77216e-37	7.40005	-0.814934	3.57143e-11
GRCh38_ENSG00000103245	GRCh38_NARFL	0.188813	2.08133	1.39511e-39	0.0173266	-2.92033	8.85394e-23	0.0569647	-1.38355	4.38211e-15
GRCh38_ENSG00000143942	GRCh38_CHAC2	2.29431	1.489	1.42103e-39	0.302802	-2.576	3.18276e-40	1.05557	-0.798973	2.18525e-10
GRCh38_ENSG00000105953	GRCh38_OGDH	0.603363	1.64063	1.4312e-39	0.0734316	-2.64658	4.56942e-33	0.248886	-0.95094	6.91015e-12
GRCh38_ENSG00000100376	GRCh38_FAM118A	0.382056	1.75351	1.46051e-39	0.0305277	-3.21958	9.6091e-36	0.151396	-0.990303	1.98446e-11
GRCh38_ENSG00000034533	GRCh38_ASTE1	0.304513	1.83486	1.46479e-39	0.0165015	-3.73913	1.68367e-37	0.116988	-1.02331	2.90193e-11
GRCh38_ENSG00000109111	GRCh38_SUPT6H	1.8096	1.50134	1.50736e-39	0.238446	-2.57416	3.47296e-39	0.82465	-0.812554	1.56011e-10
GRCh38_ENSG00000141971	GRCh38_MVB12A	1.94844	1.499	1.52079e-39	0.264849	-2.52901	3.1257e-38	0.88582	-0.817726	1.1362e-10
GRCh38_ENSG00000127870	GRCh38_RNF6	0.889905	1.55698	1.54378e-39	0.0866328	-2.99966	7.83127e-43	0.402193	-0.809672	7.49217e-10
GRCh38_ENSG00000173456	GRCh38_RNF26	0.756973	1.57922	1.54642e-39	0.0800322	-2.87118	5.68556e-39	0.333377	-0.850281	2.9868e-10
GRCh38_ENSG00000136159	GRCh38_NUDT15	0.59647	1.64169	1.58721e-39	0.0816823	-2.47256	4.24345e-30	0.241622	-0.98335	1.59431e-12
GRCh38_ENSG00000160785	GRCh38_SLC25A44	0.368025	1.76414	1.59585e-39	0.0429038	-2.6706	2.23214e-28	0.138397	-1.08085	4.80635e-13
GRCh38_ENSG00000123415	GRCh38_SMUG1	1.18999	1.52416	1.64381e-39	0.155939	-2.57392	5.81044e-37	0.532945	-0.837059	8.77865e-11
GRCh38_ENSG00000117528	GRCh38_ABCD3	0.736541	1.57742	1.66944e-39	0.0775569	-2.87715	7.59502e-39	0.324966	-0.847462	3.65894e-10
GRCh38_ENSG00000163904	GRCh38_SENP2	0.789468	1.57299	1.69119e-39	0.0907581	-2.75055	2.71462e-37	0.345993	-0.861218	9.95635e-11
GRCh38_ENSG00000180900	GRCh38_SCRIB	0.803253	1.55874	1.72593e-39	0.103134	-2.59168	1.3906e-34	0.350964	-0.87121	4.19881e-11
GRCh38_ENSG00000198677	GRCh38_TTC37	2.28569	1.48496	1.76978e-39	0.377059	-2.24499	7.95245e-33	1.02001	-0.856554	1.04753e-11
GRCh38_ENSG00000145375	GRCh38_SPATA5	0.601886	1.63904	1.78393e-39	0.078382	-2.54742	2.0357e-31	0.24621	-0.966513	3.34731e-12
GRCh38_ENSG00000106477	GRCh38_CEP41	0.352516	1.77699	1.8235e-39	0.0437289	-2.57608	1.16795e-26	0.129986	-1.11208	1.76844e-13
GRCh38_ENSG00000163512	GRCh38_AZI2	1.43493	1.50836	1.86358e-39	0.195543	-2.52126	6.0141e-37	0.647256	-0.829037	8.77977e-11
GRCh38_ENSG00000221829	GRCh38_FANCG	0.313129	1.83163	1.86358e-39	0.0387785	-2.5632	4.79939e-25	0.110489	-1.1749	4.40424e-14
GRCh38_ENSG00000182208	GRCh38_MOB2	0.608779	1.6361	1.89726e-39	0.044554	-3.38744	1.19639e-44	0.265708	-0.849324	7.32608e-10
GRCh38_ENSG00000170653	GRCh38_ATF7	0.521389	1.66876	1.89887e-39	0.0684811	-2.52551	8.49715e-30	0.207978	-1.00297	1.35054e-12
GRCh38_ENSG00000004487	GRCh38_KDM1A	1.37068	1.51821	1.91421e-39	0.185642	-2.52757	2.08387e-36	0.613995	-0.838677	7.14322e-11
GRCh38_ENSG00000151576	GRCh38_QTRT2	0.78676	1.56803	1.91464e-39	0.0948835	-2.68136	5.34503e-36	0.344082	-0.866591	1.18126e-10
GRCh38_ENSG00000154814	GRCh38_OXNAD1	0.50588	1.67429	1.92327e-39	0.0643558	-2.5706	3.33807e-30	0.201861	-1.00071	1.86628e-12
GRCh38_ENSG00000138071	GRCh38_ACTR2	4.99036	1.46243	1.97778e-39	0.749167	-2.39341	3.73547e-39	2.30267	-0.802464	9.60997e-11
GRCh38_ENSG00000040275	GRCh38_SPDL1	1.12426	1.52853	2.00774e-39	0.103134	-3.0965	7.51836e-47	0.52224	-0.767984	2.83171e-09
GRCh38_ENSG00000137275	GRCh38_RIPK1	0.212937	2.00001	2.02389e-39	0.0189767	-2.98469	6.15935e-25	0.0688164	-1.28468	3.69673e-14
GRCh38_ENSG00000082213	GRCh38_C5orf22	0.382549	1.74873	2.06416e-39	0.0412537	-2.7884	2.55717e-30	0.147191	-1.04439	1.85612e-12
GRCh38_ENSG00000156802	GRCh38_ATAD2	6.6365	1.46032	2.06432e-39	0.965336	-2.44139	1.87875e-40	3.08183	-0.791387	1.60666e-10
GRCh38_ENSG00000120690	GRCh38_ELF1	2.23941	1.48576	2.11026e-39	0.209569	-3.08379	1.33489e-51	1.07277	-0.724733	8.00334e-09
GRCh38_ENSG00000162929	GRCh38_KIAA1841	0.449261	1.72632	2.1364e-39	0.0544549	-2.62708	3.00663e-29	0.173188	-1.04764	8.55359e-13
GRCh38_ENSG00000153147	GRCh38_SMARCA5	4.51205	1.46396	2.14533e-39	0.640257	-2.47674	8.39119e-40	2.09661	-0.788949	2.03453e-10
GRCh38_ENSG00000075218	GRCh38_GTSE1	0.939878	1.56883	2.17981e-39	0.0973587	-2.90656	1.26541e-41	0.418251	-0.834653	3.37084e-10
GRCh38_ENSG00000276368	GRCh38_HIST1H2AJ	0.513511	1.73198	2.19937e-39	0.0651808	-2.5608	1.75399e-28	0.195744	-1.06649	4.55599e-13
GRCh38_ENSG00000130312	GRCh38_MRPL34	6.21235	1.45732	2.22294e-39	0.701313	-2.81816	7.27798e-49	2.98548	-0.728424	3.51969e-09
GRCh38_ENSG00000166471	GRCh38_TMEM41B	0.482494	1.68417	2.23537e-39	0.0594053	-2.61536	2.02039e-30	0.191921	-1.00347	2.14537e-12
GRCh38_ENSG00000130413	GRCh38_STK33	0.436952	1.80475	2.25598e-39	0.0354782	-3.19004	2.00099e-34	0.166306	-1.04923	6.04669e-12
GRCh38_ENSG00000090889	GRCh38_KIF4A	1.07872	1.53821	2.32831e-39	0.127061	-2.7269	2.52511e-39	0.484391	-0.827671	2.18657e-10
GRCh38_ENSG00000097046	GRCh38_CDC7	0.236323	2.10151	2.32863e-39	0.0206268	-3.00094	8.51993e-24	0.0707279	-1.39477	7.02752e-15
[truncated: 21,376 more rows]
