# Supplementary material for: SUMO Modification of Histone Demethylase KDM4A in Kaposi’s Sarcoma-Associated Herpesvirus-Induced Primary Effusion Lymphoma
Source: J Virol. 2022 Aug 1;96(16):e00755-22. doi: 10.1128/jvi.00755-22 (PMC9400493; doi:10.1128/jvi.00755-22)
Supplement: Supplemental file 3 — Table S2. Download jvi.00755-22-s0003.xlsx, XLSX file, 2.8 MB [file jvi.00755-22-s0003.xlsx]

## Sheet: K471R
Table S2. scRNA-seq data of TREx-MH-K-Rta-shKDM4A-KDM4A-K471R BCBL-1 cells.
FeatureID	FeatureName	Cluster 1 Average	Cluster 1 Log2 Fold Change	Cluster 1 P-Value	Cluster 2 Average	Cluster 2 Log2 Fold Change	Cluster 2 P-Value	Cluster 3 Average	Cluster 3 Log2 Fold Change	Cluster 3 P-Value
HHV8_4_gene-HHV8GK18_gp04	HHV8_4_ORF7	0.380391	-4.64773	2.76284e-267	14.2698	2.54375	4.37102e-76	6.69185	0.923053	7.42644e-12
HHV8_4_gene-HHV8GK18_gp43	HHV8_4_ORF39	0.22591	-4.63681	5.74678e-263	8.92645	2.73272	8.54977e-88	3.63679	0.726257	1.17169e-07
HHV8_4_gene-HHV8GK18_gp56	HHV8_4_ORF52	1.74747	-4.30581	2.16439e-246	48.6249	2.32244	3.75917e-65	26.0975	1.07645	2.14486e-16
HHV8_4_gene-HHV8GK18_gp78	HHV8_4_gene-HHV8GK18_gp78	0.303256	-4.45202	8.97723e-244	10.3766	2.65949	7.65829e-82	4.3923	0.763741	2.77467e-08
HHV8_4_gene-HHV8GK18_gp59	HHV8_4_ORF55	0.325657	-4.55846	2.8915e-243	13.0713	2.96875	4.52864e-100	4.42966	0.462333	0.00147291
HHV8_4_gene-HHV8GK18_gp31	HHV8_4_ORF27	0.186392	-5.42166	1.30672e-241	17.5724	4.35971	1.16093e-178	2.23047	-0.88785	3.28295e-07
HHV8_4_gene-HHV8GK18_gp68	HHV8_4_ORF58	11.0852	-3.93328	4.48189e-222	187.977	1.66582	5.41454e-34	158.145	1.6273	2.55505e-39
HHV8_4_gene-HHV8GK18_gp79	HHV8_4_gene-HHV8GK18_gp79	10.8794	-4.12142	4.48189e-222	381.191	3.59765	1.6312e-163	73.7989	-0.361801	0.017412
HHV8_4_gene-HHV8GK18_gp70	HHV8_4_ORF59	3.85336	-3.87587	3.39239e-207	63.3165	1.67785	4.35709e-33	52.5164	1.59908	2.33466e-36
HHV8_4_gene-HHV8GK18_gp03	HHV8_4_ORF6	0.175614	-4.06121	6.24442e-188	3.98045	2.18888	1.10658e-51	2.3052	1.1508	8.45142e-17
HHV8_4_gene-HHV8GK18_gp11	HHV8_4_K3	5.12281	-3.55862	3.33478e-184	64.9873	1.54291	1.38183e-28	57.5834	1.62294	1.6238e-38
HHV8_4_gene-HHV8GK18_gp26	HHV8_4_ORF22	0.0811501	-4.53857	3.1407e-179	3.98766	3.9382	1.7194e-150	0.627347	-0.623197	0.000255511
HHV8_4_gene-HHV8GK18_gp47	HHV8_4_ORF44	0.0346579	-4.99158	1.50174e-175	2.08901	3.43423	1.38421e-103	0.518735	0.0526479	0.904357
HHV8_4_gene-HHV8GK18_gp76	HHV8_4_ORF65	0.513739	-4.16522	5.5934e-174	15.4178	2.84701	9.11953e-76	5.48799	0.495559	0.00191805
HHV8_4_gene-HHV8GK18_gp72	HHV8_4_ORF64	0.112427	-4.51214	5.12356e-173	4.69145	3.23347	2.11988e-93	1.29206	0.167631	0.420406
HHV8_4_gene-HHV8GK18_gp66	HHV8_4_ORF61	0.128065	-4.06941	5.7828e-169	2.738	2.01812	4.75472e-40	1.80123	1.32337	3.12662e-20
HHV8_4_gene-HHV8GK18_gp53	HHV8_4_ORF49	0.840664	-3.43944	9.29554e-165	11.3652	1.86941	2.002e-40	7.77146	1.26806	4.31416e-22
HHV8_4_gene-HHV8GK18_gp63	HHV8_4_vIRF-4	1.57524	-3.33545	1.30009e-163	18.5992	1.69715	1.43447e-34	14.2795	1.39357	7.02326e-28
HHV8_4_gene-HHV8GK18_gp46	HHV8_4_ORF42	0.234575	-3.85038	1.65575e-159	6.20359	3.12509	6.12858e-97	1.68915	0.0894453	0.716124
HHV8_4_gene-HHV8GK18_gp28	HHV8_4_ORF23	0.0224008	-5.22471	7.41267e-151	1.84601	4.287	2.48212e-128	0.242424	-0.844186	3.25151e-05
HHV8_4_gene-HHV8GK18_gp02	HHV8_4_ORF4	0.132714	-3.89706	1.29566e-150	3.86652	3.40243	2.1221e-114	0.843704	-0.214399	0.276843
HHV8_4_gene-HHV8GK18_gp62	HHV8_4_vIRF-1	13.7786	-3.18511	2.74702e-150	106.34	0.976115	2.07944e-11	136.769	1.97597	1.7918e-57
GRCh38_ENSG00000188042	GRCh38_ARL4C	6.39247	3.28813	8.37867e-146	0.131961	-5.12198	6.64521e-109	0.968826	-2.35976	1.60667e-56
HHV8_4_gene-HHV8GK18_gp58	HHV8_4_ORF54	0.610105	-3.08005	4.20254e-135	5.09238	1.26835	3.1639e-18	5.20255	1.67749	6.08224e-39
HHV8_4_gene-HHV8GK18_gp18	HHV8_4_K7	2.88379	-3.08155	4.03814e-132	39.4093	2.49777	1.86506e-72	15.3809	0.462159	0.00105868
HHV8_4_gene-HHV8GK18_gp19	HHV8_4_ORF16	0.863488	-2.97817	1.23639e-130	8.09142	1.66246	2.18774e-32	6.03148	1.26925	1.30169e-22
HHV8_4_gene-HHV8GK18_gp85	HHV8_4_K15	0.0644552	-3.67888	6.02706e-130	1.7876	3.83484	1.16435e-144	0.249809	-0.863425	3.71086e-07
HHV8_4_gene-HHV8_gs01	HHV8_4_gene-HHV8_gs01	2233.31	-2.79112	1.072e-126	20568.5	1.88799	9.87922e-46	12380.9	0.954087	4.13858e-14
GRCh38_ENSG00000124575	GRCh38_HIST1H1D	1.04586	3.23091	1.55643e-116	0.0324493	-4.51057	4.30919e-70	0.158575	-2.36046	3.19405e-47
HHV8_4_gene-HHV8GK18_gp12	HHV8_4_ORF70	0.599327	-2.89188	1.52475e-113	4.04823	1.06155	3.60092e-12	4.69207	1.76408	1.12782e-40
HHV8_4_gene-HHV8GK18_gp08	HHV8_4_ORF11	6.34556	-2.62713	8.89386e-110	32.8322	0.83807	7.68076e-09	43.0463	1.80115	4.83167e-49
GRCh38_ENSG00000155307	GRCh38_SAMSN1	2.54862	2.79787	1.66986e-108	0.0966269	-4.27822	6.94603e-80	0.528727	-1.91359	1.94228e-38
GRCh38_ENSG00000132872	GRCh38_SYT4	0.852499	3.09157	5.12416e-106	0.0324493	-4.22417	6.86964e-63	0.140328	-2.24439	2.14383e-42
HHV8_4_gene-HHV8GK18_gp84	HHV8_4_gene-HHV8GK18_gp84	0.290365	-2.7097	3.96291e-104	1.1177	0.201764	0.287116	2.37254	2.3111	6.13157e-74
GRCh38_ENSG00000184357	GRCh38_HIST1H1B	1.02642	2.9561	1.10675e-102	0.0259595	-4.82305	3.01208e-75	0.195937	-2.02651	3.14004e-37
GRCh38_ENSG00000144161	GRCh38_ZC3H8	2.70986	2.6976	4.18462e-102	0.0908581	-4.46706	6.51458e-85	0.614314	-1.78397	4.24081e-34
HHV8_4_gene-HHV8GK18_gp06	HHV8_4_ORF9	0.603977	-2.65876	2.0467e-101	3.61846	1.09453	2.20239e-13	3.93395	1.61134	3.5479e-35
HHV8_4_gene-HHV8GK18_gp44	HHV8_4_ORF40	0.266485	-2.68489	4.54435e-97	1.83086	1.35083	3.65303e-19	1.64483	1.40479	6.39196e-25
GRCh38_ENSG00000113810	GRCh38_SMC4	13.5656	2.58119	6.55538e-97	0.777341	-3.70797	2.20415e-75	3.16411	-1.75353	6.44582e-34
GRCh38_ENSG00000078142	GRCh38_PIK3C3	10.3855	2.57238	1.90863e-96	0.411025	-4.24847	2.37526e-88	2.55023	-1.67189	3.9806e-31
HHV8_4_gene-HHV8GK18_gp33	HHV8_4_ORF29	0.0919278	-3.17656	5.2452e-95	1.42777	2.7163	9.951e-66	0.474421	0.265785	0.146682
GRCh38_ENSG00000132640	GRCh38_BTBD3	1.54777	2.69795	3.25561e-94	0.0605721	-4.23616	6.42636e-73	0.345389	-1.80833	1.75869e-32
GRCh38_ENSG00000154767	GRCh38_XPC	1.55263	2.57393	5.01179e-91	0.0439869	-4.71391	6.38052e-82	0.391006	-1.62957	3.8323e-27
HHV8_4_gene-HHV8GK18_gp29	HHV8_4_ORF25	0.0251481	-4.45734	5.54813e-91	1.20711	4.08588	1.87872e-86	0.165091	-0.825205	0.000556527
GRCh38_ENSG00000127337	GRCh38_YEATS4	1.76037	2.54214	4.20646e-90	0.0620142	-4.40748	3.20022e-78	0.446616	-1.62195	4.38727e-28
HHV8_4_gene-HHV8GK18_gp38	HHV8_4_ORF34	0.0803048	-3.5393	9.1253e-90	1.05064	1.63717	3.35427e-18	0.86673	1.52909	1.0178e-18
GRCh38_ENSG00000034677	GRCh38_RNF19A	2.09321	2.51497	2.62332e-89	0.0822049	-4.25651	1.91763e-77	0.536981	-1.60785	6.24647e-28
GRCh38_ENSG00000179111	GRCh38_HES7	0.0760782	-3.13316	5.16763e-89	0.580482	1.01336	1.15322e-08	0.722492	1.9232	7.2594e-36
HHV8_4_gene-HHV8GK18_gp13	HHV8_4_K4	0.529589	-2.58228	5.554e-89	3.80739	1.58387	4.29192e-26	2.79048	1.13252	4.45644e-16
HHV8_4_gene-HHV8GK18_gp17	HHV8_4_K6	0.24345	-2.52687	6.22635e-87	1.36648	1.11509	3.99742e-13	1.42674	1.51814	3.40296e-29
GRCh38_ENSG00000129116	GRCh38_PALLD	3.3914	2.42415	2.43519e-85	0.148546	-4.1143	4.48063e-79	0.922774	-1.52524	5.56113e-26
GRCh38_ENSG00000109920	GRCh38_FNBP4	1.552	2.47902	2.55762e-85	0.082926	-3.81153	8.36058e-65	0.395785	-1.62196	8.02703e-28
HHV8_4_gene-HHV8GK18_gp49	HHV8_4_ORF47	0.381448	-2.46126	1.64806e-84	1.87918	0.92668	2.10263e-09	2.23568	1.63241	1.01352e-34
GRCh38_ENSG00000135521	GRCh38_LTV1	1.25191	2.56411	1.70815e-84	0.0490345	-4.24607	4.16998e-70	0.309329	-1.66119	2.10063e-27
GRCh38_ENSG00000121152	GRCh38_NCAPH	1.10609	2.57681	9.96411e-84	0.0411025	-4.31723	2.3766e-69	0.271966	-1.66716	3.83111e-27
GRCh38_ENSG00000132646	GRCh38_PCNA	3.07736	2.39858	1.40685e-83	0.148546	-3.97576	6.34502e-75	0.845442	-1.51314	1.46168e-25
GRCh38_ENSG00000116785	GRCh38_CFHR3	1.73205	2.42361	6.34869e-83	0.142777	-3.18735	1.32137e-52	0.430975	-1.66955	1.29278e-29
GRCh38_ENSG00000132294	GRCh38_EFR3A	1.38822	2.44432	1.24262e-82	0.0627353	-4.05664	2.6642e-68	0.370587	-1.55245	9.9975e-25
GRCh38_ENSG00000137265	GRCh38_IRF4	7.24624	2.34782	6.34677e-82	0.489624	-3.49493	1.33432e-66	1.98588	-1.52507	2.22615e-26
GRCh38_ENSG00000136514	GRCh38_RTP4	1.67731	2.41038	1.03332e-81	0.0634564	-4.32034	5.65383e-76	0.467035	-1.48889	4.33858e-24
GRCh38_ENSG00000132424	GRCh38_PNISR	3.34596	2.35542	3.88896e-81	0.222819	-3.51273	2.96146e-64	0.913216	-1.53028	3.90641e-26
GRCh38_ENSG00000164543	GRCh38_STK17A	2.51227	2.36105	1.27728e-80	0.100232	-4.25532	1.26794e-79	0.722927	-1.44269	2.46528e-23
GRCh38_ENSG00000100650	GRCh38_SRSF5	3.87428	2.32669	6.60834e-80	0.239404	-3.62666	7.0192e-68	1.09308	-1.48052	8.12839e-25
GRCh38_ENSG00000154438	GRCh38_ASZ1	7.51885	2.30774	1.35615e-79	0.377133	-3.93611	8.13747e-79	2.20614	-1.41939	2.65221e-23
GRCh38_ENSG00000204237	GRCh38_OXLD1	2.43556	2.33645	3.19689e-79	0.118981	-3.96481	8.98456e-73	0.70077	-1.44657	1.79453e-23
GRCh38_ENSG00000176406	GRCh38_RIMS2	1.22634	2.45178	2.64583e-78	0.0915792	-3.32517	1.15201e-52	0.303681	-1.67274	1.15425e-27
GRCh38_ENSG00000127914	GRCh38_AKAP9	13.4422	2.27627	5.2988e-78	1.08381	-3.24622	2.62665e-62	3.79363	-1.48826	2.08654e-25
GRCh38_ENSG00000001626	GRCh38_CFTR	0.451609	2.78985	6.09519e-78	0.0194696	-4.04999	1.57786e-49	0.0925381	-1.92857	1.01661e-28
GRCh38_ENSG00000100941	GRCh38_PNN	2.84511	2.30766	7.53219e-78	0.20407	-3.40978	7.0441e-61	0.797652	-1.49358	6.45023e-25
GRCh38_ENSG00000163029	GRCh38_SMC6	2.0315	2.31511	4.74339e-77	0.131239	-3.55951	4.49252e-62	0.574779	-1.47718	4.61424e-24
GRCh38_ENSG00000168298	GRCh38_HIST1H1E	1.77072	2.36965	2.0936e-76	0.157199	-3.08577	1.54732e-48	0.454001	-1.62901	3.34876e-27
GRCh38_ENSG00000240857	GRCh38_RDH14	0.987749	2.45858	2.49072e-76	0.0353337	-4.38293	1.2235e-68	0.266318	-1.53359	2.86681e-23
HHV8_4_gene-HHV8GK18_gp67	HHV8_4_ORF60	0.0137363	-4.37966	2.87144e-76	0.403814	2.30365	1.45772e-25	0.22157	1.11727	2.09076e-07
GRCh38_ENSG00000167670	GRCh38_CHAF1A	1.67372	2.31487	3.72891e-76	0.104559	-3.60673	1.95825e-61	0.475724	-1.46949	1.35744e-23
GRCh38_ENSG00000107371	GRCh38_EXOSC3	0.992187	2.45205	5.13318e-76	0.0519189	-3.83806	8.77913e-60	0.258933	-1.58747	1.19206e-24
HHV8_4_gene-HHV8GK18_gp35	HHV8_4_ORF31	0.0131024	-4.44542	1.02538e-75	0.584088	3.67436	1.63042e-62	0.112523	-0.337358	0.252543
GRCh38_ENSG00000165966	GRCh38_PDZRN4	1.85906	2.2976	1.31991e-75	0.106001	-3.74302	2.26806e-65	0.54176	-1.43135	1.1445e-22
GRCh38_ENSG00000111913	GRCh38_RIPOR2	0.387576	2.81692	2.58946e-75	0.0144219	-4.24396	1.46374e-48	0.0790701	-1.93139	1.51289e-27
HHV8_4_gene-HHV8GK18_gp77	HHV8_4_gene-HHV8GK18_gp77	0.0249367	-3.57693	2.76531e-75	0.37497	1.90538	1.93258e-22	0.254588	1.28766	4.50241e-12
GRCh38_ENSG00000181904	GRCh38_C5orf24	0.644763	2.55802	4.78372e-75	0.0331704	-3.83883	2.86297e-53	0.155099	-1.70319	1.05292e-25
GRCh38_ENSG00000029363	GRCh38_BCLAF1	3.89415	2.24615	5.9925e-75	0.237241	-3.65869	9.74909e-69	1.17215	-1.38682	4.22632e-22
GRCh38_ENSG00000147601	GRCh38_TERF1	1.38082	2.30904	8.76442e-75	0.0771573	-3.76739	9.22356e-63	0.399695	-1.44023	1.75155e-22
HHV8_4_gene-HHV8GK18_gp86	HHV8_4_gene-HHV8GK18_gp86	0.138843	-2.62581	1.23854e-74	1.27562	2.12703	1.30417e-41	0.606494	0.613269	8.25857e-05
GRCh38_ENSG00000076003	GRCh38_MCM6	1.73015	2.2693	9.57985e-74	0.0951847	-3.79822	7.41995e-66	0.517431	-1.39309	1.51143e-21
GRCh38_ENSG00000069667	GRCh38_RORA	1.3468	2.28857	1.03929e-73	0.139893	-2.86393	4.18789e-44	0.357119	-1.58638	1.31021e-25
GRCh38_ENSG00000196396	GRCh38_PTPN1	0.694214	2.48992	3.86072e-73	0.0317282	-4.01857	3.81214e-57	0.178559	-1.60469	1.10074e-23
GRCh38_ENSG00000167513	GRCh38_CDT1	1.59722	2.2614	5.33397e-73	0.0930214	-3.71573	2.50919e-63	0.477462	-1.39499	1.61919e-21
GRCh38_ENSG00000213047	GRCh38_DENND1B	2.47613	2.22639	1.1312e-72	0.15143	-3.65347	8.39871e-66	0.756379	-1.36542	3.4544e-21
GRCh38_ENSG00000184677	GRCh38_ZBTB40	0.664416	2.48805	2.39405e-72	0.0317282	-3.95474	1.72712e-55	0.170305	-1.61039	1.34191e-23
GRCh38_ENSG00000150636	GRCh38_CCDC102B	1.07482	2.35897	3.09807e-72	0.108164	-2.8989	3.58889e-43	0.270229	-1.66132	6.01245e-27
GRCh38_ENSG00000184436	GRCh38_THAP7	1.04502	2.36392	3.25615e-72	0.0360548	-4.44836	7.69175e-71	0.303247	-1.4273	9.63159e-21
GRCh38_ENSG00000156876	GRCh38_SASS6	0.900682	2.39456	4.64366e-72	0.0331704	-4.34687	1.35436e-66	0.254154	-1.46827	2.47146e-21
GRCh38_ENSG00000163257	GRCh38_DCAF16	0.64751	2.48765	6.05363e-72	0.0281227	-4.08915	6.50872e-57	0.167698	-1.59361	3.88604e-23
GRCh38_ENSG00000163166	GRCh38_IWS1	1.29882	2.26636	6.4873e-72	0.0706674	-3.8111	6.10617e-63	0.389703	-1.3878	2.79884e-20
GRCh38_ENSG00000104738	GRCh38_MCM4	2.55116	2.21008	6.7116e-72	0.207676	-3.23762	3.22693e-56	0.758117	-1.41356	1.40637e-22
GRCh38_ENSG00000112118	GRCh38_MCM3	3.30518	2.18572	4.28652e-71	0.249499	-3.35311	2.33056e-60	1.01357	-1.36591	1.98726e-21
HHV8_4_gene-HHV8GK18_gp80	HHV8_4_gene-HHV8GK18_gp80	2.8785	-2.11456	4.28963e-71	5.68728	-0.371273	0.0365869	16.5517	2.23492	2.15952e-74
GRCh38_ENSG00000197971	GRCh38_MBP	1.10081	2.3242	9.47345e-71	0.0793206	-3.39281	4.6699e-53	0.304116	-1.51383	3.88604e-23
GRCh38_ENSG00000163832	GRCh38_ELP6	1.08116	2.32515	1.31835e-70	0.0468712	-4.12737	3.61231e-66	0.317149	-1.41545	1.49426e-20
GRCh38_ENSG00000065328	GRCh38_MCM10	1.9083	2.20488	1.74438e-70	0.155036	-3.23962	1.53801e-54	0.569565	-1.40695	4.62464e-22
GRCh38_ENSG00000077514	GRCh38_POLD3	0.760782	2.40503	1.7455e-70	0.0411025	-3.79218	2.68136e-55	0.205061	-1.54103	1.48865e-22
GRCh38_ENSG00000186522	GRCh38_SEPT10	2.13568	2.19641	3.37404e-69	0.175226	-3.22714	6.48041e-54	0.640815	-1.39975	1.3275e-21
GRCh38_ENSG00000100813	GRCh38_ACIN1	1.34764	2.20946	4.845e-69	0.0923003	-3.48547	5.78987e-57	0.410991	-1.37022	1.51735e-20
GRCh38_ENSG00000107672	GRCh38_NSMCE4A	0.985213	2.3081	8.41008e-69	0.0367759	-4.34182	3.22157e-68	0.296296	-1.37688	2.31426e-19
GRCh38_ENSG00000276043	GRCh38_UHRF1	0.680477	2.4022	8.77017e-69	0.0338915	-3.90621	2.47677e-55	0.185511	-1.52261	1.24632e-21
GRCh38_ENSG00000012048	GRCh38_BRCA1	1.14498	2.22752	1.27737e-68	0.0807627	-3.43802	2.2071e-54	0.342782	-1.3975	2.91174e-20
GRCh38_ENSG00000130816	GRCh38_DNMT1	6.12726	2.11991	2.13147e-68	0.424004	-3.49259	2.37249e-66	2.00325	-1.27119	3.6306e-19
GRCh38_ENSG00000163918	GRCh38_RFC4	2.18514	2.159	2.14137e-68	0.120423	-3.81406	1.69554e-68	0.711196	-1.27137	1.35256e-18
GRCh38_ENSG00000189266	GRCh38_PNRC2	2.56193	2.1422	5.44744e-68	0.203349	-3.28491	2.07434e-57	0.80721	-1.32833	3.21803e-20
GRCh38_ENSG00000138190	GRCh38_EXOC6	0.37384	2.64232	5.62821e-68	0.0137008	-4.28107	1.86038e-48	0.0873247	-1.73661	3.65999e-23
GRCh38_ENSG00000070718	GRCh38_AP3M2	1.01649	2.2841	6.05859e-68	0.103838	-2.8867	1.48787e-42	0.271532	-1.57454	1.90623e-24
GRCh38_ENSG00000164751	GRCh38_PEX2	1.4495	2.17645	1.05305e-67	0.0858104	-3.70322	3.71364e-62	0.461821	-1.30341	5.80296e-19
GRCh38_ENSG00000114331	GRCh38_ACAP2	1.20964	2.19449	1.5314e-67	0.0648986	-3.8407	9.92201e-63	0.384055	-1.30592	3.5348e-18
GRCh38_ENSG00000104472	GRCh38_CHRAC1	3.30349	2.12024	1.84859e-67	0.211281	-3.60566	1.33432e-66	1.09004	-1.25551	1.61517e-18
GRCh38_ENSG00000120526	GRCh38_NUDCD1	1.82461	2.15443	1.87706e-67	0.111049	-3.66872	1.09096e-63	0.58955	-1.2841	9.81078e-19
GRCh38_ENSG00000178927	GRCh38_CYBC1	1.37786	2.17971	1.87706e-67	0.0692252	-3.93987	2.8801e-66	0.445312	-1.27903	3.03636e-18
GRCh38_ENSG00000103035	GRCh38_PSMD7	5.51969	2.1035	2.41054e-67	0.30286	-3.83414	4.11853e-75	1.87553	-1.20962	1.413e-17
GRCh38_ENSG00000023330	GRCh38_ALAS1	0.454779	2.51807	3.00977e-67	0.0216329	-3.94189	9.41862e-49	0.113826	-1.64307	2.11064e-22
GRCh38_ENSG00000275835	GRCh38_TUBGCP5	0.251481	2.91614	3.35261e-67	0.00793206	-4.41983	3.3896e-41	0.0482241	-2.01375	4.41675e-25
GRCh38_ENSG00000115392	GRCh38_FANCL	1.21979	2.1816	3.60634e-67	0.0865315	-3.43726	4.60148e-55	0.378407	-1.34649	3.71859e-19
GRCh38_ENSG00000003756	GRCh38_RBM5	0.74451	2.33888	4.14366e-67	0.0533611	-3.39236	1.28271e-48	0.203323	-1.52942	3.44313e-22
GRCh38_ENSG00000141985	GRCh38_SH3GL1	0.518177	2.4664	4.23988e-67	0.0266805	-3.84133	1.17668e-49	0.133811	-1.60036	4.31186e-22
GRCh38_ENSG00000183495	GRCh38_EP400	0.899836	2.2876	6.31024e-67	0.0475923	-3.84249	1.11722e-58	0.266318	-1.40628	8.303e-20
GRCh38_ENSG00000116205	GRCh38_TCEANC2	0.384618	2.59469	7.27512e-67	0.0187485	-3.88995	4.12297e-45	0.0903658	-1.7335	2.65221e-23
GRCh38_ENSG00000187837	GRCh38_HIST1H1C	2.5072	2.1597	7.27512e-67	0.340357	-2.48919	1.62247e-37	0.693818	-1.53854	2.33028e-25
GRCh38_ENSG00000015676	GRCh38_NUDCD3	1.17647	2.17975	7.27512e-67	0.0778784	-3.53778	1.16534e-56	0.368849	-1.32923	1.11173e-18
GRCh38_ENSG00000198625	GRCh38_MDM4	1.6173	2.15037	8.68244e-67	0.100953	-3.63133	8.59351e-62	0.522645	-1.28442	1.28099e-18
GRCh38_ENSG00000107625	GRCh38_DDX50	1.32397	2.16523	8.77679e-67	0.0937425	-3.44344	5.485e-56	0.416204	-1.32746	1.86613e-19
GRCh38_ENSG00000236618	GRCh38_PITPNA-AS1	2.23247	2.12353	1.32724e-66	0.114654	-3.92214	3.48264e-71	0.7516	-1.22105	2.148e-17
GRCh38_ENSG00000129534	GRCh38_MIS18BP1	2.25995	2.12523	1.85221e-66	0.121865	-3.85113	1.18614e-69	0.756379	-1.23063	1.43496e-17
GRCh38_ENSG00000083099	GRCh38_LYRM2	2.43936	2.11249	3.67368e-66	0.156478	-3.6008	1.49286e-64	0.809382	-1.24743	4.33901e-18
GRCh38_ENSG00000232838	GRCh38_PET117	0.587282	2.38807	4.30975e-66	0.0158641	-4.76544	2.60332e-63	0.16987	-1.42742	6.65393e-19
GRCh38_ENSG00000116213	GRCh38_WRAP73	0.733732	2.31785	5.26606e-66	0.0338915	-4.02752	1.92084e-58	0.215053	-1.41705	1.88252e-19
GRCh38_ENSG00000189056	GRCh38_RELN	0.563401	2.39964	5.87864e-66	0.0288438	-3.86106	1.33371e-51	0.153361	-1.52476	6.88489e-21
GRCh38_ENSG00000135245	GRCh38_HILPDA	0.947808	2.25424	7.70686e-66	0.0483134	-3.90146	1.69558e-60	0.28891	-1.36311	5.82181e-19
GRCh38_ENSG00000172086	GRCh38_KRCC1	0.258666	2.84398	7.70736e-66	0.00793206	-4.46778	4.05364e-42	0.0525686	-1.93061	7.53092e-24
GRCh38_ENSG00000163728	GRCh38_TTC14	1.75783	2.12761	7.82807e-66	0.134845	-3.33476	4.02153e-56	0.563049	-1.30319	3.66369e-19
GRCh38_ENSG00000151322	GRCh38_NPAS3	1.48479	2.14326	8.82887e-66	0.074994	-3.93874	3.28765e-67	0.493102	-1.24003	2.23053e-17
GRCh38_ENSG00000076248	GRCh38_UNG	0.563613	2.4149	9.61695e-66	0.0461501	-3.18329	2.63415e-41	0.141197	-1.6569	1.25085e-23
GRCh38_ENSG00000254635	GRCh38_WAC-AS1	1.0987	2.16481	1.22594e-65	0.0663408	-3.67251	1.81539e-58	0.35234	-1.29415	9.97776e-18
GRCh38_ENSG00000014123	GRCh38_UFL1	2.00445	2.11081	2.03446e-65	0.0944636	-4.04773	6.56226e-73	0.686433	-1.19464	1.22943e-16
GRCh38_ENSG00000133119	GRCh38_RFC3	1.33623	2.14449	2.06872e-65	0.0858104	-3.58882	4.95367e-59	0.432279	-1.2834	2.58937e-18
GRCh38_ENSG00000111358	GRCh38_GTF2H3	1.36011	2.13047	5.62508e-65	0.0836471	-3.65404	1.48264e-60	0.44705	-1.2594	8.21325e-18
GRCh38_ENSG00000248370	GRCh38_LINC02434	0.667586	2.32096	5.7049e-65	0.0447079	-3.49077	7.09598e-49	0.186814	-1.49209	7.15939e-21
GRCh38_ENSG00000100281	GRCh38_HMGXB4	1.08898	2.20896	5.70822e-65	0.0894159	-3.21851	1.11901e-49	0.323232	-1.41457	1.47394e-20
GRCh38_ENSG00000165417	GRCh38_GTF2A1	0.455413	2.45745	7.86396e-65	0.0252384	-3.73272	2.40278e-46	0.117302	-1.60511	1.3793e-21
GRCh38_ENSG00000138778	GRCh38_CENPE	1.84384	2.10609	1.52212e-64	0.121865	-3.55609	2.11014e-61	0.612576	-1.24617	1.00524e-17
GRCh38_ENSG00000141642	GRCh38_ELAC1	0.460907	2.44211	1.7877e-64	0.0165852	-4.3442	1.13119e-53	0.125556	-1.51654	1.05426e-19
GRCh38_ENSG00000186666	GRCh38_BCDIN3D	0.377221	2.53632	2.75268e-64	0.0165852	-4.04055	1.79416e-46	0.0938414	-1.64931	2.14118e-21
GRCh38_ENSG00000138180	GRCh38_CEP55	2.99981	2.06647	3.61108e-64	0.221376	-3.40429	3.65303e-61	1.01401	-1.22475	1.15346e-17
GRCh38_ENSG00000183309	GRCh38_ZNF623	0.32925	2.61047	4.27639e-64	0.0165852	-3.83321	1.04328e-41	0.0760289	-1.75799	1.13488e-22
GRCh38_ENSG00000270647	GRCh38_TAF15	2.9717	2.06386	5.22076e-64	0.215608	-3.42955	9.58109e-62	1.0088	-1.21808	1.69221e-17
GRCh38_ENSG00000122299	GRCh38_ZC3H7A	0.501905	2.39968	5.61578e-64	0.0338915	-3.4608	3.13434e-44	0.131639	-1.58454	1.25625e-21
GRCh38_ENSG00000080839	GRCh38_RBL1	0.286984	2.70029	6.01997e-64	0.00937425	-4.40935	4.1e-44	0.0647332	-1.78313	4.29646e-22
GRCh38_ENSG00000196935	GRCh38_SRGAP1	3.52284	2.05657	6.50759e-64	0.215608	-3.68028	7.9991e-69	1.22689	-1.17655	1.46961e-16
GRCh38_ENSG00000077152	GRCh38_UBE2T	3.00361	2.06176	8.27711e-64	0.160083	-3.88018	9.48817e-73	1.05615	-1.15934	4.78576e-16
GRCh38_ENSG00000128534	GRCh38_LSM8	3.90852	2.04661	1.06714e-63	0.208397	-3.88351	1.2679e-74	1.39024	-1.14287	8.07852e-16
GRCh38_ENSG00000156650	GRCh38_KAT6B	0.776632	2.2486	1.56918e-63	0.0439869	-3.74609	4.77514e-55	0.235038	-1.3754	1.04205e-18
GRCh38_ENSG00000220205	GRCh38_VAMP2	0.585168	2.32817	1.62735e-63	0.0281227	-3.96206	1.07274e-53	0.169436	-1.4347	4.52183e-19
GRCh38_ENSG00000160993	GRCh38_ALKBH4	0.454779	2.42281	1.93324e-63	0.0180274	-4.21051	5.85187e-52	0.124687	-1.50875	1.74533e-19
GRCh38_ENSG00000170854	GRCh38_RIOX2	0.724434	2.26273	2.24439e-63	0.0310071	-4.14356	5.16873e-60	0.222873	-1.34582	7.67108e-18
GRCh38_ENSG00000174799	GRCh38_CEP135	0.426249	2.44948	2.30818e-63	0.0158641	-4.29144	1.62426e-51	0.11513	-1.52896	1.41856e-19
GRCh38_ENSG00000141905	GRCh38_NFIC	0.957318	2.19947	2.30818e-63	0.0584088	-3.65001	2.46832e-56	0.298468	-1.3348	2.30967e-18
GRCh38_ENSG00000100201	GRCh38_DDX17	2.37554	2.06044	3.2675e-63	0.214887	-3.10538	7.27479e-53	0.782881	-1.26806	1.4228e-18
GRCh38_ENSG00000131018	GRCh38_SYNE1	1.07524	2.12255	3.85736e-63	0.0879737	-3.23663	5.22076e-50	0.342347	-1.31335	3.89828e-18
GRCh38_ENSG00000145242	GRCh38_EPHA5	0.292478	2.65851	4.92066e-63	0.0158641	-3.71686	1.95813e-38	0.0642988	-1.82913	3.63527e-23
GRCh38_ENSG00000198042	GRCh38_MAK16	1.67964	2.0786	5.15465e-63	0.090137	-3.86247	4.19725e-67	0.582599	-1.17879	4.32611e-16
GRCh38_ENSG00000164818	GRCh38_DNAAF5	0.445058	2.41957	6.36504e-63	0.0274016	-3.58659	3.57658e-44	0.116433	-1.58519	4.85259e-21
GRCh38_ENSG00000119906	GRCh38_SLF2	0.254862	2.75896	6.9117e-63	0.0129797	-3.78431	1.23281e-36	0.0521341	-1.92959	8.78189e-24
GRCh38_ENSG00000160953	GRCh38_MUM1	0.806852	2.22226	1.04019e-62	0.0447079	-3.78232	3.19843e-56	0.249809	-1.34218	4.33901e-18
GRCh38_ENSG00000132436	GRCh38_FIGNL1	0.648989	2.27729	1.11667e-62	0.0245173	-4.31486	2.47806e-60	0.199413	-1.34524	1.7348e-17
GRCh38_ENSG00000125944	GRCh38_HNRNPR	6.25426	2.01377	1.51082e-62	0.42112	-3.54964	5.26404e-68	2.22786	-1.14673	4.49862e-16
GRCh38_ENSG00000087086	GRCh38_FTL	150.264	2.00348	1.68435e-62	7.54555	-3.983	1.81166e-84	55.5111	-1.08732	8.25842e-15
GRCh38_ENSG00000198056	GRCh38_PRIM1	1.94655	2.05761	1.69446e-62	0.180274	-3.07017	5.52052e-51	0.640381	-1.27132	1.70224e-18
GRCh38_ENSG00000111845	GRCh38_PAK1IP1	3.0053	2.03086	3.18871e-62	0.209118	-3.49612	2.02085e-63	1.05224	-1.17227	2.21118e-16
GRCh38_ENSG00000122644	GRCh38_ARL4A	0.934494	2.17975	3.29707e-62	0.0483134	-3.89162	3.26338e-60	0.301075	-1.2836	3.9111e-17
GRCh38_ENSG00000135090	GRCh38_TAOK3	3.20627	2.02509	4.26929e-62	0.234356	-3.42533	4.52268e-62	1.12088	-1.17597	1.60584e-16
GRCh38_ENSG00000164754	GRCh38_RAD21	7.88276	2.0029	5.25473e-62	0.592741	-3.39	3.23678e-64	2.79439	-1.15702	2.43209e-16
GRCh38_ENSG00000166004	GRCh38_CEP295	0.489648	2.35583	5.4727e-62	0.0288438	-3.66158	9.77778e-47	0.135549	-1.50322	8.82978e-20
GRCh38_ENSG00000141576	GRCh38_RNF157	1.74494	2.05329	9.46608e-62	0.129076	-3.3996	1.48503e-57	0.595632	-1.21034	7.13423e-17
GRCh38_ENSG00000178425	GRCh38_NT5DC1	0.685761	2.25257	1.07647e-61	0.0490345	-3.40618	1.34277e-47	0.200716	-1.42938	2.3327e-19
GRCh38_ENSG00000213465	GRCh38_ARL2	0.906176	2.17379	1.23472e-61	0.0511978	-3.7639	1.34488e-57	0.290648	-1.29198	2.87121e-17
GRCh38_ENSG00000143476	GRCh38_DTL	0.761839	2.20895	1.60829e-61	0.0490345	-3.56691	5.96132e-52	0.234169	-1.35621	3.09472e-18
GRCh38_ENSG00000172009	GRCh38_THOP1	0.891806	2.17429	1.69554e-61	0.0605721	-3.49712	8.56694e-53	0.279786	-1.32853	4.72795e-18
GRCh38_ENSG00000178966	GRCh38_RMI1	0.387999	2.44491	1.9094e-61	0.0237962	-3.58344	5.21297e-42	0.0994893	-1.61322	7.43274e-21
GRCh38_ENSG00000163607	GRCh38_GTPBP8	1.33221	2.06699	2.34801e-61	0.101675	-3.34931	3.02474e-54	0.447919	-1.23285	4.05717e-17
GRCh38_ENSG00000167635	GRCh38_ZNF146	0.890749	2.16665	3.6979e-61	0.059851	-3.51389	4.36263e-53	0.281524	-1.3176	8.52405e-18
GRCh38_ENSG00000147592	GRCh38_LACTB2	1.61856	2.04597	4.03067e-61	0.0995112	-3.66975	1.01793e-62	0.567827	-1.16563	9.61812e-16
GRCh38_ENSG00000176208	GRCh38_ATAD5	1.20436	2.07715	4.09946e-61	0.082926	-3.49662	3.36496e-56	0.407081	-1.22201	1.17466e-16
GRCh38_ENSG00000151849	GRCh38_CENPJ	0.512894	2.31639	4.21909e-61	0.0331704	-3.53467	9.03025e-46	0.144672	-1.47881	1.8121e-19
GRCh38_ENSG00000122783	GRCh38_CYREN	1.15914	2.07213	7.00359e-61	0.0670619	-3.74958	1.10637e-60	0.400998	-1.18393	9.05347e-16
GRCh38_ENSG00000107938	GRCh38_EDRF1	0.738593	2.20273	7.22163e-61	0.0612932	-3.19852	2.25065e-45	0.219832	-1.41019	2.35491e-19
GRCh38_ENSG00000180822	GRCh38_PSMG4	0.878915	2.16321	7.34206e-61	0.0360548	-4.22456	1.12662e-64	0.292386	-1.23289	7.04258e-16
GRCh38_ENSG00000116062	GRCh38_MSH6	4.43473	1.99291	7.75883e-61	0.281227	-3.63977	7.7725e-69	1.61572	-1.11251	3.92925e-15
GRCh38_ENSG00000172469	GRCh38_MANEA	0.486055	2.32896	8.08664e-61	0.0338915	-3.42315	1.88811e-43	0.134245	-1.51098	6.41049e-20
GRCh38_ENSG00000165516	GRCh38_KLHDC2	0.740917	2.19997	8.1919e-61	0.0396603	-3.83321	8.21339e-56	0.234169	-1.31154	3.58101e-17
GRCh38_ENSG00000253729	GRCh38_PRKDC	10.3859	1.97506	8.79284e-61	0.732633	-3.48883	2.20652e-69	3.79189	-1.11262	2.42169e-15
GRCh38_ENSG00000196655	GRCh38_TRAPPC4	1.71873	2.03332	8.84473e-61	0.100232	-3.74923	5.32751e-65	0.612141	-1.1426	2.69824e-15
GRCh38_ENSG00000159167	GRCh38_STC1	0.0986904	-2.51892	1.35692e-60	0.459338	0.751488	4.89855e-05	0.631257	1.80609	4.87198e-31
GRCh38_ENSG00000072571	GRCh38_HMMR	3.14541	2.01242	1.7786e-60	0.250941	-3.29899	3.60158e-58	1.09786	-1.18102	2.13594e-16
GRCh38_ENSG00000092853	GRCh38_CLSPN	2.4774	2.00749	1.82302e-60	0.155757	-3.64702	8.28287e-66	0.893231	-1.12708	3.44406e-15
GRCh38_ENSG00000166965	GRCh38_RCCD1	0.529378	2.28801	2.02731e-60	0.0353337	-3.49421	9.59864e-46	0.152058	-1.45367	4.52183e-19
GRCh38_ENSG00000167257	GRCh38_RNF214	0.44696	2.35243	2.06897e-60	0.0245173	-3.76022	1.56323e-46	0.125122	-1.48508	5.83059e-19
GRCh38_ENSG00000102974	GRCh38_CTCF	1.81151	2.0268	2.1343e-60	0.120423	-3.56015	2.06009e-61	0.639512	-1.15876	1.16916e-15
GRCh38_ENSG00000144354	GRCh38_CDCA7	0.258243	2.66808	2.2674e-60	0.0194696	-3.24432	8.33463e-32	0.053003	-1.93509	4.55032e-24
GRCh38_ENSG00000141569	GRCh38_TRIM65	0.227389	2.77098	2.59342e-60	0.0108164	-3.86774	2.25276e-35	0.0464863	-1.92776	1.13488e-22
GRCh38_ENSG00000147789	GRCh38_ZNF7	1.10482	2.0549	4.37071e-60	0.114654	-2.89907	1.33783e-43	0.356684	-1.30243	6.00987e-18
GRCh38_ENSG00000111203	GRCh38_ITFG2	0.430899	2.35892	4.64092e-60	0.0201907	-3.98083	1.54049e-48	0.122081	-1.46436	2.291e-18
GRCh38_ENSG00000068796	GRCh38_KIF2A	2.94592	1.98883	5.15473e-60	0.178832	-3.70233	2.43748e-68	1.08135	-1.10044	9.89423e-15
GRCh38_ENSG00000181315	GRCh38_ZNF322	0.54565	2.26816	5.33957e-60	0.0295649	-3.79686	2.11353e-50	0.163354	-1.38902	7.9134e-18
GRCh38_ENSG00000160813	GRCh38_PPP1R35	1.32461	2.03433	6.83692e-60	0.140614	-2.87052	2.73303e-44	0.433148	-1.2852	1.92272e-18
GRCh38_ENSG00000083642	GRCh38_PDS5B	1.03466	2.0639	6.99963e-60	0.0620142	-3.69789	2.40073e-58	0.358857	-1.18094	4.18219e-15
GRCh38_ENSG00000124193	GRCh38_SRSF6	1.40132	2.02986	1.09427e-59	0.134845	-3.01621	1.33354e-47	0.468338	-1.24975	1.36696e-17
GRCh38_ENSG00000250102	GRCh38_LINC02377	0.582632	2.24038	1.10282e-59	0.0389392	-3.50172	3.08553e-47	0.17378	-1.39981	2.51749e-18
GRCh38_ENSG00000253719	GRCh38_ATXN7L3B	2.01058	1.9987	1.59622e-59	0.149988	-3.39723	1.35625e-58	0.715541	-1.15057	1.27579e-15
GRCh38_ENSG00000203668	GRCh38_CHML	0.75571	2.16678	1.59898e-59	0.0389392	-3.89338	4.10075e-57	0.245899	-1.26883	2.56678e-16
GRCh38_ENSG00000147526	GRCh38_TACC1	1.0391	2.05906	2.03982e-59	0.0742729	-3.44317	1.1123e-53	0.354512	-1.20946	1.0054e-15
GRCh38_ENSG00000175643	GRCh38_RMI2	0.38652	2.39086	2.03982e-59	0.022354	-3.6737	5.10014e-43	0.104268	-1.53886	2.50176e-19
GRCh38_ENSG00000181038	GRCh38_METTL23	2.62089	1.9823	2.2605e-59	0.168015	-3.62318	1.08836e-65	0.96144	-1.1027	1.0202e-14
GRCh38_ENSG00000116984	GRCh38_MTR	0.447805	2.32422	2.27554e-59	0.0324493	-3.36594	1.56698e-41	0.123384	-1.51522	1.25783e-19
GRCh38_ENSG00000260372	GRCh38_AQP4-AS1	0.547763	2.24978	2.88763e-59	0.0259595	-3.99041	4.19359e-53	0.168567	-1.34656	5.65476e-17
GRCh38_ENSG00000139116	GRCh38_KIF21A	1.11539	2.04529	2.91919e-59	0.0836471	-3.3764	3.97627e-53	0.382317	-1.2043	9.63152e-16
GRCh38_ENSG00000105011	GRCh38_ASF1B	1.1678	2.03817	2.94506e-59	0.113933	-2.99308	5.86172e-46	0.386661	-1.26355	3.58101e-17
GRCh38_ENSG00000104427	GRCh38_ZC2HC1A	1.05136	2.05264	2.9635e-59	0.0959058	-3.0883	5.68338e-47	0.347995	-1.26126	6.55275e-17
GRCh38_ENSG00000164332	GRCh38_UBLCP1	1.0522	2.04764	3.09923e-59	0.0692252	-3.56567	4.38876e-56	0.365808	-1.17998	4.05177e-15
GRCh38_ENSG00000119720	GRCh38_NRDE2	0.301988	2.52258	3.3879e-59	0.0122586	-4.13761	4.04282e-43	0.0764634	-1.62113	2.31257e-19
GRCh38_ENSG00000205250	GRCh38_E2F4	1.22296	2.02971	3.79327e-59	0.11177	-3.09077	3.7574e-48	0.412294	-1.23508	4.27519e-17
GRCh38_ENSG00000138182	GRCh38_KIF20B	2.78594	1.97681	5.12758e-59	0.172342	-3.67648	2.42315e-67	1.03008	-1.09042	2.02156e-14
GRCh38_ENSG00000276368	GRCh38_HIST1H2AJ	0.521136	2.25818	5.91896e-59	0.0382181	-3.36231	1.21643e-43	0.151189	-1.44201	8.55142e-19
GRCh38_ENSG00000184207	GRCh38_PGP	1.36666	2.01787	5.91896e-59	0.124028	-3.104	1.92107e-49	0.465732	-1.21942	7.756e-17
GRCh38_ENSG00000198707	GRCh38_CEP290	0.990285	2.09874	6.2476e-59	0.0814838	-3.23107	3.67847e-49	0.321059	-1.28733	2.28403e-17
GRCh38_ENSG00000181924	GRCh38_COA4	2.80454	1.97047	6.4399e-59	0.168736	-3.71813	2.14375e-68	1.04485	-1.07878	3.25617e-14
GRCh38_ENSG00000119844	GRCh38_AFTPH	2.97719	1.96816	7.03452e-59	0.245894	-3.25532	1.4725e-57	1.07092	-1.13872	1.38621e-15
GRCh38_ENSG00000163807	GRCh38_KIAA1143	1.08602	2.03161	7.10564e-59	0.0879737	-3.26579	9.4339e-51	0.372325	-1.20645	9.6305e-16
GRCh38_ENSG00000165983	GRCh38_PTER	1.09975	2.03509	7.49987e-59	0.074994	-3.51626	1.08891e-55	0.384489	-1.17295	4.72962e-15
GRCh38_ENSG00000108592	GRCh38_FTSJ3	3.72614	1.95796	8.85131e-59	0.275459	-3.42055	1.0918e-62	1.37069	-1.10292	7.20117e-15
GRCh38_ENSG00000141446	GRCh38_ESCO1	0.727392	2.15652	1.09689e-58	0.0497556	-3.48574	4.45577e-50	0.231128	-1.30997	4.04915e-17
GRCh38_ENSG00000136436	GRCh38_CALCOCO2	1.37744	2.00963	1.36938e-58	0.106722	-3.33696	2.50315e-54	0.483544	-1.17118	1.0281e-15
GRCh38_ENSG00000092470	GRCh38_WDR76	0.633985	2.1863	1.97448e-58	0.0497556	-3.27929	5.26258e-45	0.192896	-1.37625	4.00379e-18
GRCh38_ENSG00000164306	GRCh38_PRIMPOL	0.293535	2.51171	2.45623e-58	0.0165852	-3.67695	2.42284e-38	0.0721189	-1.67073	3.38154e-20
HHV8_4_gene-HHV8GK18_gp25	HHV8_4_ORF21	0.014159	-4.08883	2.58687e-58	0.518468	3.86779	7.97908e-59	0.0790701	-0.694408	0.0146148
GRCh38_ENSG00000152147	GRCh38_GEMIN6	2.85801	1.95942	2.68406e-58	0.17739	-3.67471	1.70774e-67	1.07049	-1.07186	4.77474e-14
GRCh38_ENSG00000130713	GRCh38_EXOSC2	0.646031	2.17741	2.86127e-58	0.0490345	-3.32948	4.51389e-46	0.198979	-1.35764	8.71223e-18
GRCh38_ENSG00000143442	GRCh38_POGZ	0.884409	2.10409	3.21773e-58	0.0468712	-3.86626	4.06586e-59	0.301075	-1.20468	2.66466e-15
GRCh38_ENSG00000170312	GRCh38_CDK1	2.05855	1.98005	3.90131e-58	0.165131	-3.29421	1.98533e-56	0.736394	-1.14549	2.1615e-15
GRCh38_ENSG00000146247	GRCh38_PHIP	1.7629	1.98317	4.16211e-58	0.183879	-2.9068	8.1759e-47	0.603452	-1.2188	4.35064e-17
HHV8_4_gene-HHV8GK18_gp74	HHV8_4_ORF67	0.0371938	-3.09627	5.1146e-58	0.379296	1.68641	1.95421e-16	0.283697	1.30588	1.15598e-11
GRCh38_ENSG00000071243	GRCh38_ING3	1.18048	2.01307	6.08749e-58	0.0785995	-3.55552	3.23862e-57	0.420983	-1.14378	6.68306e-15
GRCh38_ENSG00000067057	GRCh38_PFKP	0.44062	2.30527	7.65461e-58	0.0266805	-3.62528	2.38473e-44	0.126425	-1.45195	4.10858e-18
GRCh38_ENSG00000112739	GRCh38_PRPF4B	1.95458	1.98383	7.90328e-58	0.227145	-2.74749	6.66959e-43	0.654718	-1.25502	7.30779e-18
GRCh38_ENSG00000164323	GRCh38_CFAP97	2.04608	1.96381	8.34018e-58	0.185322	-3.11873	2.06552e-52	0.728574	-1.15639	8.95212e-16
GRCh38_ENSG00000184575	GRCh38_XPOT	1.00508	2.02048	8.70384e-58	0.0735518	-3.41473	7.8634e-53	0.35234	-1.171	7.36742e-15
GRCh38_ENSG00000072135	GRCh38_PTPN18	0.935128	2.08359	8.97852e-58	0.0548033	-3.72549	1.69916e-57	0.32019	-1.19876	2.68104e-15
GRCh38_ENSG00000020922	GRCh38_MRE11	0.634408	2.17051	9.17952e-58	0.0627353	-2.94495	1.51598e-39	0.187683	-1.42506	3.42998e-19
GRCh38_ENSG00000130382	GRCh38_MLLT1	0.502328	2.23417	1.87467e-57	0.0237962	-3.98973	1.42562e-51	0.156402	-1.32945	2.45631e-16
GRCh38_ENSG00000153922	GRCh38_CHD1	1.01332	2.02125	1.95998e-57	0.0591299	-3.74319	8.28815e-59	0.36407	-1.12944	5.67748e-14
GRCh38_ENSG00000114757	GRCh38_PEX5L	0.688508	2.14098	1.96538e-57	0.0490345	-3.42858	1.68862e-48	0.220267	-1.30121	9.05031e-17
GRCh38_ENSG00000121058	GRCh38_COIL	2.78636	1.94371	2.00258e-57	0.149988	-3.88471	2.19191e-72	1.07005	-1.0324	3.54951e-13
GRCh38_ENSG00000159131	GRCh38_GART	2.39224	1.94817	2.13384e-57	0.224261	-3.07158	3.67493e-52	0.858041	-1.14733	1.1185e-15
GRCh38_ENSG00000010292	GRCh38_NCAPD2	1.88188	1.96521	2.19512e-57	0.137008	-3.43799	4.76277e-59	0.689474	-1.10791	1.40566e-14
GRCh38_ENSG00000274267	GRCh38_HIST1H3B	0.345311	2.39095	2.29762e-57	0.0209118	-3.60314	2.07843e-40	0.0925381	-1.54886	6.65393e-19
GRCh38_ENSG00000115446	GRCh38_UNC50	1.11476	2.00451	2.46957e-57	0.0814838	-3.42042	4.90377e-54	0.395785	-1.1528	4.68315e-15
GRCh38_ENSG00000072501	GRCh38_SMC1A	3.11033	1.93678	2.80704e-57	0.267527	-3.20127	1.86947e-56	1.14043	-1.11254	5.33689e-15
GRCh38_ENSG00000119969	GRCh38_HELLS	2.14562	1.95257	2.9696e-57	0.255268	-2.71848	2.03458e-43	0.734222	-1.22543	1.86846e-17
GRCh38_ENSG00000014138	GRCh38_POLA2	0.416106	2.29927	3.25499e-57	0.0144219	-4.40871	1.89829e-52	0.126425	-1.35862	3.72664e-16
GRCh38_ENSG00000136824	GRCh38_SMC2	1.8077	1.96346	3.59325e-57	0.114654	-3.63914	3.79844e-63	0.673399	-1.08002	6.34784e-14
GRCh38_ENSG00000163528	GRCh38_CHCHD4	1.01184	2.05724	3.67202e-57	0.0721096	-3.44741	1.72417e-53	0.345823	-1.20678	1.28218e-15
GRCh38_ENSG00000171853	GRCh38_TRAPPC12	0.44548	2.26941	3.74633e-57	0.0310071	-3.43127	2.22711e-42	0.129032	-1.44218	4.04764e-18
GRCh38_ENSG00000167747	GRCh38_C19orf48	1.48226	1.96984	4.51167e-57	0.149267	-2.95978	5.82224e-47	0.516128	-1.19254	2.35658e-16
GRCh38_ENSG00000135945	GRCh38_REV1	0.710486	2.14921	4.87503e-57	0.0483134	-3.49489	3.84991e-49	0.227218	-1.30046	1.55409e-16
GRCh38_ENSG00000164053	GRCh38_ATRIP	0.243239	2.60116	5.11597e-57	0.00865315	-4.28764	5.96009e-40	0.0586509	-1.6873	4.52183e-19
GRCh38_ENSG00000197694	GRCh38_SPTAN1	2.18619	1.94543	5.48681e-57	0.172342	-3.32599	1.50213e-57	0.805472	-1.10242	1.32329e-14
GRCh38_ENSG00000137135	GRCh38_ARHGEF39	0.319106	2.42062	6.04144e-57	0.0209118	-3.48356	8.17412e-38	0.0825457	-1.60117	1.99627e-19
GRCh38_ENSG00000112742	GRCh38_TTK	1.42372	1.9805	8.7922e-57	0.0951847	-3.5572	3.44425e-59	0.520472	-1.10837	2.98708e-14
GRCh38_ENSG00000198700	GRCh38_IPO9	1.16379	1.98985	1.10585e-56	0.0865315	-3.39852	4.91996e-54	0.417073	-1.1399	8.29007e-15
GRCh38_ENSG00000163535	GRCh38_SGO2	2.22339	1.9445	1.13388e-56	0.155757	-3.49897	1.14e-61	0.831539	-1.0772	5.69382e-14
GRCh38_ENSG00000101745	GRCh38_ANKRD12	6.62155	1.90393	1.44155e-56	0.782389	-2.73991	3.48746e-48	2.36385	-1.16452	1.70011e-16
GRCh38_ENSG00000180044	GRCh38_C3orf80	0.229291	2.62747	2.12012e-56	0.022354	-2.87624	1.92991e-26	0.0456174	-1.98738	7.43623e-24
GRCh38_ENSG00000131437	GRCh38_KIF3A	0.626589	2.14157	2.1239e-56	0.0331704	-3.85314	1.29158e-53	0.207233	-1.24553	2.5468e-15
GRCh38_ENSG00000127564	GRCh38_PKMYT1	0.433646	2.26051	2.19127e-56	0.0338915	-3.265	8.39857e-40	0.124253	-1.46116	2.1711e-18
GRCh38_ENSG00000096060	GRCh38_FKBP5	0.670334	2.12258	2.36486e-56	0.0555244	-3.21169	1.25241e-44	0.212881	-1.31653	4.94461e-17
GRCh38_ENSG00000203880	GRCh38_PCMTD2	0.377221	2.31909	2.39483e-56	0.0165852	-4.06838	4.57991e-47	0.110785	-1.41087	9.12779e-17
GRCh38_ENSG00000091640	GRCh38_SPAG7	1.25529	1.97017	2.54269e-56	0.112491	-3.12978	2.32802e-49	0.445312	-1.16096	2.06042e-15
GRCh38_ENSG00000152133	GRCh38_GPATCH11	1.55876	1.95326	2.90431e-56	0.127634	-3.26669	6.54295e-54	0.567827	-1.11977	1.0202e-14
GRCh38_ENSG00000100297	GRCh38_MCM5	1.4738	1.95849	3.08691e-56	0.116818	-3.3129	1.99611e-54	0.536981	-1.11836	1.29149e-14
GRCh38_ENSG00000141644	GRCh38_MBD1	0.41526	2.2734	3.15704e-56	0.022354	-3.79463	7.89901e-46	0.123819	-1.39364	7.62026e-17
GRCh38_ENSG00000079999	GRCh38_KEAP1	1.10652	1.98259	3.56694e-56	0.0757151	-3.52001	7.40851e-56	0.402736	-1.11507	3.1398e-14
GRCh38_ENSG00000165899	GRCh38_OTOGL	0.539521	2.17788	3.73906e-56	0.0230751	-4.14576	6.58039e-55	0.176822	-1.25397	4.5815e-15
GRCh38_ENSG00000105819	GRCh38_PMPCB	2.21388	1.92752	3.87892e-56	0.200465	-3.1258	4.78772e-53	0.811555	-1.11456	7.0005e-15
GRCh38_ENSG00000236081	GRCh38_ELFN1-AS1	1.67605	1.94132	4.49646e-56	0.142777	-3.21133	2.98929e-53	0.61301	-1.1154	1.0091e-14
GRCh38_ENSG00000110852	GRCh38_CLEC2B	3.7608	1.90556	4.49646e-56	0.258152	-3.5382	9.951e-66	1.4528	-1.03018	2.87858e-13
GRCh38_ENSG00000111602	GRCh38_TIMELESS	0.899202	2.05392	4.50163e-56	0.0663408	-3.39583	3.1053e-51	0.306722	-1.21046	1.82189e-15
GRCh38_ENSG00000152464	GRCh38_RPP38	1.49684	1.95025	4.61227e-56	0.103117	-3.5192	6.43826e-59	0.55827	-1.08039	7.80213e-14
GRCh38_ENSG00000006625	GRCh38_GGCT	4.06849	1.9023	5.11789e-56	0.385065	-3.06739	3.81829e-54	1.51189	-1.09687	8.71647e-15
GRCh38_ENSG00000101639	GRCh38_CEP192	0.292267	2.44596	5.29188e-56	0.0201907	-3.40114	1.72255e-35	0.0734222	-1.64402	1.15939e-19
GRCh38_ENSG00000165304	GRCh38_MELK	0.657865	2.11854	5.38657e-56	0.0468712	-3.43047	5.55003e-48	0.214184	-1.27588	4.24541e-16
GRCh38_ENSG00000154114	GRCh38_TBCEL	0.237322	2.58529	5.71223e-56	0.0108164	-3.9506	5.88245e-37	0.0564786	-1.71002	2.88136e-19
GRCh38_ENSG00000171806	GRCh38_METTL18	0.410611	2.27088	5.87496e-56	0.015143	-4.32556	2.04939e-51	0.12686	-1.33545	1.18236e-15
GRCh38_ENSG00000175449	GRCh38_RFESD	0.288886	2.51165	6.15595e-56	0.0180274	-3.53622	1.43307e-35	0.0699466	-1.69402	8.9359e-20
GRCh38_ENSG00000145916	GRCh38_RMND5B	0.524728	2.18105	6.89146e-56	0.0295649	-3.7523	2.43903e-49	0.167264	-1.2995	7.01022e-16
GRCh38_ENSG00000163516	GRCh38_ANKZF1	0.544593	2.1686	7.32356e-56	0.0266805	-3.95484	1.23605e-52	0.17769	-1.263	2.92049e-15
GRCh38_ENSG00000093009	GRCh38_CDC45	0.780436	2.07592	8.01656e-56	0.0843682	-2.83194	1.43273e-39	0.245465	-1.34118	5.08256e-18
GRCh38_ENSG00000080345	GRCh38_RIF1	2.21514	1.92298	8.84167e-56	0.175226	-3.3249	1.29081e-57	0.830236	-1.07785	4.91853e-14
GRCh38_ENSG00000225733	GRCh38_FGD5-AS1	1.11095	1.97032	9.1984e-56	0.074994	-3.54186	2.42665e-56	0.408818	-1.09886	6.34784e-14
GRCh38_ENSG00000068366	GRCh38_ACSL4	0.772828	2.07665	9.1984e-56	0.0620142	-3.26757	2.87726e-47	0.255892	-1.25568	4.30032e-16
GRCh38_ENSG00000261455	GRCh38_LINC01003	0.5615	2.15573	9.22004e-56	0.0540822	-2.98353	6.57884e-39	0.169001	-1.39883	3.32019e-18
GRCh38_ENSG00000105865	GRCh38_DUS4L	0.504018	2.18864	9.70098e-56	0.0266805	-3.83872	8.70438e-50	0.160747	-1.29719	1.08847e-15
GRCh38_ENSG00000187713	GRCh38_TMEM203	1.27241	1.95831	1.05024e-55	0.0959058	-3.38498	1.17466e-54	0.4666	-1.10731	3.08624e-14
GRCh38_ENSG00000108349	GRCh38_CASC3	0.942525	2.03592	1.13494e-55	0.0620142	-3.56573	8.07284e-55	0.330617	-1.16694	1.12041e-14
GRCh38_ENSG00000116350	GRCh38_SRSF4	3.17774	1.90369	1.14098e-55	0.255989	-3.30335	4.52908e-59	1.20647	-1.06004	7.52045e-14
GRCh38_ENSG00000159692	GRCh38_CTBP1	0.682379	2.10079	1.3127e-55	0.0411025	-3.67643	2.38638e-52	0.229825	-1.2226	4.0707e-15
GRCh38_ENSG00000001084	GRCh38_GCLC	0.390112	2.28221	1.33894e-55	0.0259595	-3.48912	3.82492e-41	0.112523	-1.44634	1.35441e-17
GRCh38_ENSG00000125817	GRCh38_CENPB	0.631661	2.11784	1.62606e-55	0.0317282	-3.93213	6.60158e-55	0.21375	-1.21145	1.08516e-14
GRCh38_ENSG00000068784	GRCh38_SRBD1	1.39688	1.94333	1.69907e-55	0.123307	-3.15739	8.73035e-51	0.507439	-1.12632	8.5948e-15
GRCh38_ENSG00000155561	GRCh38_NUP205	0.769447	2.07033	1.87015e-55	0.0490345	-3.60267	7.31562e-53	0.263712	-1.19916	6.39253e-15
GRCh38_ENSG00000131747	GRCh38_TOP2A	4.50658	1.90858	1.87015e-55	0.407419	-3.13407	2.45697e-55	1.67785	-1.09243	1.83959e-14
GRCh38_ENSG00000163808	GRCh38_KIF15	0.314034	2.38447	1.87757e-55	0.0187485	-3.61936	4.96269e-39	0.084718	-1.53837	3.45943e-18
GRCh38_ENSG00000169609	GRCh38_C15orf40	1.8394	1.92338	1.96468e-55	0.180995	-3.00321	3.03514e-49	0.667751	-1.13169	3.89184e-15
GRCh38_ENSG00000228716	GRCh38_DHFR	1.51797	1.93852	2.20132e-55	0.165852	-2.84511	1.20199e-44	0.534375	-1.18031	4.88099e-16
GRCh38_ENSG00000138160	GRCh38_KIF11	1.77347	1.93251	2.53264e-55	0.161525	-3.11509	1.63502e-51	0.646898	-1.12176	8.74926e-15
GRCh38_ENSG00000104517	GRCh38_UBR5	2.21557	1.91392	2.62477e-55	0.196138	-3.16137	7.0006e-54	0.823719	-1.09337	2.2204e-14
GRCh38_ENSG00000116863	GRCh38_ADPRHL2	0.840876	2.0485	2.66934e-55	0.0504767	-3.69434	1.31294e-55	0.294992	-1.1642	2.10712e-14
GRCh38_ENSG00000145439	GRCh38_CBR4	0.564458	2.14175	3.0204e-55	0.0396603	-3.44338	4.1381e-46	0.180732	-1.29908	4.04289e-16
GRCh38_ENSG00000121350	GRCh38_PYROXD1	0.720207	2.07891	3.20293e-55	0.0468712	-3.56954	1.89356e-51	0.244596	-1.21272	4.84513e-15
GRCh38_ENSG00000161405	GRCh38_IKZF3	1.47571	1.93581	3.32474e-55	0.139172	-3.06206	3.60214e-49	0.53394	-1.13461	5.49599e-15
GRCh38_ENSG00000116406	GRCh38_EDEM3	0.668643	2.09376	4.36191e-55	0.0497556	-3.37174	2.99746e-47	0.220701	-1.25747	9.00145e-16
GRCh38_ENSG00000112983	GRCh38_BRD8	0.970209	1.97271	4.79978e-55	0.0778784	-3.28751	3.80363e-50	0.348864	-1.13728	4.09986e-14
GRCh38_ENSG00000196628	GRCh38_TCF4	1.52135	1.93385	5.11013e-55	0.106001	-3.50564	8.74701e-59	0.57391	-1.06432	1.94891e-13
GRCh38_ENSG00000115942	GRCh38_ORC2	0.69527	2.08183	5.52604e-55	0.0483134	-3.47357	2.03488e-49	0.233735	-1.22913	2.77761e-15
GRCh38_ENSG00000137831	GRCh38_UACA	0.52177	2.15944	5.52604e-55	0.0338915	-3.55158	1.6288e-46	0.166395	-1.30242	6.05249e-16
GRCh38_ENSG00000135164	GRCh38_DMTF1	0.528744	2.15535	5.58261e-55	0.0490345	-3.0376	4.36197e-39	0.160312	-1.38662	9.97776e-18
GRCh38_ENSG00000162086	GRCh38_ZNF75A	0.529378	2.15379	5.80949e-55	0.059851	-2.74827	1.61484e-34	0.15423	-1.45233	4.24913e-19
GRCh38_ENSG00000051341	GRCh38_POLQ	0.292478	2.41103	5.94815e-55	0.0216329	-3.30864	1.40211e-34	0.0747256	-1.62185	2.75872e-19
GRCh38_ENSG00000054654	GRCh38_SYNE2	1.19802	1.95248	6.26177e-55	0.104559	-3.17106	7.9147e-50	0.432713	-1.134	1.05075e-14
GRCh38_ENSG00000158717	GRCh38_RNF166	0.232673	2.56669	6.29609e-55	0.0108164	-3.9239	1.97884e-36	0.0560442	-1.69293	6.62478e-19
GRCh38_ENSG00000176396	GRCh38_EID2	0.515007	2.16086	6.54494e-55	0.037497	-3.38672	5.77307e-44	0.161616	-1.32879	1.9872e-16
HHV8_4_gene-HHV8GK18_gp57	HHV8_4_ORF53	0.0131024	-3.52923	6.80175e-55	0.24373	2.56198	8.96499e-33	0.0990548	0.601857	0.00775527
GRCh38_ENSG00000087338	GRCh38_GMCL1	0.980775	2.01226	6.97665e-55	0.074994	-3.35184	1.98204e-51	0.344085	-1.17121	7.90483e-15
GRCh38_ENSG00000106261	GRCh38_ZKSCAN1	1.66506	1.91934	7.81572e-55	0.149267	-3.14024	1.16538e-51	0.615183	-1.10265	2.11074e-14
GRCh38_ENSG00000084774	GRCh38_CAD	0.851653	2.03453	8.79768e-55	0.0706674	-3.22706	1.34227e-47	0.290213	-1.2156	1.74026e-15
GRCh38_ENSG00000126945	GRCh38_HNRNPH2	0.935128	2.01777	9.04424e-55	0.0685041	-3.41261	5.19476e-52	0.328445	-1.16817	1.09968e-14
GRCh38_ENSG00000100479	GRCh38_POLE2	0.595523	2.11582	9.04424e-55	0.0360548	-3.66314	4.05154e-50	0.19811	-1.24017	4.3003e-15
GRCh38_ENSG00000103550	GRCh38_KNOP1	2.49558	1.89404	9.79239e-55	0.240125	-3.04287	1.01237e-51	0.931029	-1.09164	1.8898e-14
HHV8_4_gene-HHV8GK18_gp05	HHV8_4_ORF8	0.32608	-2.22295	1.01013e-54	1.70251	1.31839	9.30985e-15	1.41501	1.14878	1.42122e-13
GRCh38_ENSG00000173145	GRCh38_NOC3L	2.7086	1.89051	1.02788e-54	0.219213	-3.29816	3.82597e-58	1.03834	-1.04619	1.76164e-13
GRCh38_ENSG00000091409	GRCh38_ITGA6	15.7981	1.86998	1.05759e-54	1.75515	-2.83813	1.07147e-50	5.86856	-1.1044	4.94271e-15
GRCh38_ENSG00000133739	GRCh38_LRRCC1	1.86962	1.91026	1.08049e-54	0.149988	-3.30545	4.30257e-56	0.706417	-1.06655	1.10716e-13
GRCh38_ENSG00000122678	GRCh38_POLM	0.194845	2.70952	1.10755e-54	0.00721096	-4.19603	5.91707e-35	0.0430107	-1.81177	2.63239e-19
GRCh38_ENSG00000229852	GRCh38_AC019205.1	0.38187	2.26611	1.10893e-54	0.0274016	-3.38271	1.64764e-39	0.110351	-1.44572	1.7348e-17
GRCh38_ENSG00000119397	GRCh38_CNTRL	0.995991	1.96691	1.10893e-54	0.0721096	-3.43912	3.08024e-53	0.364504	-1.10866	1.44901e-13
GRCh38_ENSG00000160917	GRCh38_CPSF4	0.780647	2.04911	1.1538e-54	0.0591299	-3.35605	6.64143e-49	0.266318	-1.21082	3.53241e-15
GRCh38_ENSG00000134146	GRCh38_DPH6	0.579885	2.11784	1.32343e-54	0.0338915	-3.71266	1.78459e-50	0.193331	-1.23607	5.82646e-15
GRCh38_ENSG00000198554	GRCh38_WDHD1	0.554314	2.13097	1.34882e-54	0.0360548	-3.55571	1.74431e-47	0.180732	-1.27077	1.72086e-15
GRCh38_ENSG00000171606	GRCh38_ZNF274	0.590451	2.11204	1.427e-54	0.037497	-3.59481	4.7593e-49	0.195937	-1.24494	3.67339e-15
GRCh38_ENSG00000119929	GRCh38_CUTC	0.71746	2.08491	1.45141e-54	0.0548033	-3.33657	7.2559e-47	0.237645	-1.25341	1.27664e-15
GRCh38_ENSG00000013573	GRCh38_DDX11	0.659345	2.08358	1.50256e-54	0.0627353	-3.01543	3.26469e-41	0.211143	-1.30957	7.55515e-17
GRCh38_ENSG00000168569	GRCh38_TMEM223	1.85927	1.90619	1.53637e-54	0.12475	-3.56724	6.88033e-62	0.719451	-1.02674	7.5843e-13
GRCh38_ENSG00000116830	GRCh38_TTF2	0.970843	2.00564	1.62343e-54	0.10528	-2.84123	1.45298e-41	0.323666	-1.25783	1.10891e-16
GRCh38_ENSG00000117523	GRCh38_PRRC2C	11.5227	1.85645	1.63535e-54	0.739844	-3.64746	3.77171e-74	4.6534	-0.964499	4.48988e-12
GRCh38_ENSG00000148606	GRCh38_POLR3A	0.510358	2.15458	1.66411e-54	0.0425447	-3.19174	5.18699e-41	0.157706	-1.35531	6.23441e-17
HHV8_4_gene-HHV8GK18_gp20	HHV8_4_ORF17	0.00464922	-5.06697	2.82852e-54	0.323051	3.70108	8.03458e-41	0.0660366	-0.212084	0.65811
GRCh38_ENSG00000176533	GRCh38_GNG7	1.05791	1.94174	2.87029e-54	0.109607	-2.92004	8.71233e-44	0.374931	-1.16788	6.74281e-15
GRCh38_ENSG00000198826	GRCh38_ARHGAP11A	1.25994	1.93696	2.93734e-54	0.0987901	-3.33091	1.70248e-53	0.467469	-1.09168	8.35109e-14
GRCh38_ENSG00000118518	GRCh38_RNF146	0.301354	2.37127	3.23455e-54	0.0173063	-3.67353	5.7189e-39	0.0825457	-1.51529	1.62301e-17
GRCh38_ENSG00000104047	GRCh38_DTWD1	0.56319	2.11727	3.23455e-54	0.0360548	-3.58111	4.1811e-48	0.185945	-1.25232	3.50019e-15
GRCh38_ENSG00000143815	GRCh38_LBR	1.48437	1.91913	3.29225e-54	0.101675	-3.53281	3.74888e-59	0.567393	-1.0448	5.24938e-13
GRCh38_ENSG00000115163	GRCh38_CENPA	1.12067	1.95286	3.53846e-54	0.0569666	-3.95566	3.23678e-64	0.429238	-1.03426	2.02439e-12
GRCh38_ENSG00000205707	GRCh38_ETFRF1	2.47909	1.88098	3.92527e-54	0.224261	-3.13599	6.85767e-54	0.943193	-1.06099	8.84352e-14
GRCh38_ENSG00000025156	GRCh38_HSF2	0.393071	2.24046	4.03365e-54	0.0281227	-3.39164	4.24203e-40	0.115998	-1.41558	4.52684e-17
GRCh38_ENSG00000146263	GRCh38_MMS22L	0.496622	2.15325	4.11054e-54	0.0346126	-3.44978	2.19505e-44	0.157706	-1.31031	6.31206e-16
GRCh38_ENSG00000160298	GRCh38_C21orf58	0.395607	2.2357	4.29745e-54	0.0396603	-2.90553	9.85288e-34	0.110351	-1.50842	6.44563e-19
GRCh38_ENSG00000101412	GRCh38_E2F1	0.2705	2.43237	4.31192e-54	0.0108164	-4.16012	2.19728e-41	0.0734222	-1.52035	5.74069e-17
HHV8_4_gene-HHV8GK18_gp30	HHV8_4_ORF26	0.00803048	-4.22872	5.79943e-54	0.346847	4.26592	3.54665e-65	0.0382317	-1.13652	0.000105504
GRCh38_ENSG00000157259	GRCh38_GATAD1	1.19485	1.92858	5.98311e-54	0.117539	-2.99965	2.47418e-46	0.431844	-1.13764	7.94959e-15
GRCh38_ENSG00000168395	GRCh38_ING5	0.453933	2.17876	6.06866e-54	0.0360548	-3.25498	2.05178e-40	0.13859	-1.37059	8.72978e-17
GRCh38_ENSG00000151503	GRCh38_NCAPD3	2.5482	1.87941	6.50163e-54	0.249499	-3.01988	2.69962e-51	0.959268	-1.07934	3.75363e-14
GRCh38_ENSG00000085511	GRCh38_MAP3K4	0.477179	2.16011	6.64364e-54	0.0360548	-3.33126	3.57055e-42	0.149017	-1.33668	2.56678e-16
GRCh38_ENSG00000181192	GRCh38_DHTKD1	0.287618	2.38687	7.96083e-54	0.0144219	-3.85842	5.79139e-40	0.0790701	-1.50673	4.0938e-17
GRCh38_ENSG00000237651	GRCh38_C2orf74	1.08411	1.93092	8.63147e-54	0.0793206	-3.43111	4.92175e-54	0.407515	-1.07053	2.57168e-13
GRCh38_ENSG00000164985	GRCh38_PSIP1	4.16993	1.85849	9.88993e-54	0.395161	-3.07344	2.73878e-54	1.60443	-1.04676	1.21202e-13
GRCh38_ENSG00000165644	GRCh38_COMTD1	1.62659	1.89901	9.88993e-54	0.127634	-3.33879	8.21746e-56	0.621699	-1.04914	3.23806e-13
GRCh38_ENSG00000143971	GRCh38_ETAA1	0.401947	2.21734	1.11835e-53	0.0295649	-3.35608	5.12019e-40	0.120343	-1.39576	9.25851e-17
GRCh38_ENSG00000130021	GRCh38_PUDP	0.226121	2.54556	1.21908e-53	0.00360548	-5.31172	1.78786e-44	0.0595198	-1.55283	2.43316e-16
GRCh38_ENSG00000253738	GRCh38_OTUD6B-AS1	3.96368	1.85641	1.21908e-53	0.372807	-3.08474	1.52808e-54	1.52927	-1.04249	1.48741e-13
GRCh38_ENSG00000130560	GRCh38_UBAC1	1.78044	1.89098	1.23e-53	0.121865	-3.54049	5.80755e-61	0.695556	-1.01351	1.52793e-12
GRCh38_ENSG00000106346	GRCh38_USP42	0.390746	2.22722	1.33162e-53	0.0187485	-3.96071	9.43399e-47	0.122081	-1.32378	2.78015e-15
GRCh38_ENSG00000204576	GRCh38_PRR3	0.281489	2.3918	1.47203e-53	0.0201907	-3.35297	1.53413e-34	0.0734222	-1.59095	1.90063e-18
GRCh38_ENSG00000107890	GRCh38_ANKRD26	1.48036	1.90331	1.75898e-53	0.133403	-3.13454	9.36294e-51	0.553491	-1.08558	6.94003e-14
GRCh38_ENSG00000065183	GRCh38_WDR3	1.7424	1.88862	1.98232e-53	0.141335	-3.29259	2.44136e-55	0.66862	-1.04454	3.60741e-13
GRCh38_ENSG00000174197	GRCh38_MGA	0.652159	2.05776	2.33029e-53	0.0483134	-3.3834	3.53249e-47	0.22157	-1.21568	7.28196e-15
GRCh38_ENSG00000176953	GRCh38_NFATC2IP	0.753597	2.02545	2.54078e-53	0.0648986	-3.17251	2.20553e-45	0.257195	-1.21445	3.51317e-15
GRCh38_ENSG00000196227	GRCh38_FAM217B	1.00952	1.93659	2.58873e-53	0.0605721	-3.71701	1.44213e-58	0.385793	-1.04118	2.95303e-12
GRCh38_ENSG00000125458	GRCh38_NT5C	2.6769	1.86286	2.70007e-53	0.245173	-3.12136	6.54295e-54	1.03139	-1.04329	2.05563e-13
GRCh38_ENSG00000272391	GRCh38_POM121C	1.59891	1.89229	2.75538e-53	0.126192	-3.33135	1.559e-55	0.613879	-1.04281	4.62131e-13
GRCh38_ENSG00000115241	GRCh38_PPM1G	9.84008	1.8336	3.08306e-53	0.828539	-3.25361	1.43462e-62	3.92483	-0.990674	1.30752e-12
GRCh38_ENSG00000129347	GRCh38_KRI1	1.21472	1.91425	3.0837e-53	0.0944636	-3.34648	1.57886e-53	0.459215	-1.06436	2.99492e-13
GRCh38_ENSG00000184489	GRCh38_PTP4A3	2.40259	1.8669	3.22055e-53	0.198301	-3.27299	6.40415e-57	0.935808	-1.02384	6.22827e-13
GRCh38_ENSG00000111530	GRCh38_CAND1	1.93387	1.87575	3.72891e-53	0.176668	-3.12118	3.31394e-52	0.737698	-1.0574	1.56022e-13
GRCh38_ENSG00000044459	GRCh38_CNTLN	1.03192	1.92731	3.76488e-53	0.0937425	-3.11521	1.82285e-47	0.377972	-1.11511	9.10467e-14
GRCh38_ENSG00000029639	GRCh38_TFB1M	0.622785	2.06292	4.13934e-53	0.0461501	-3.38117	1.36909e-46	0.210709	-1.22158	7.31707e-15
GRCh38_ENSG00000111581	GRCh38_NUP107	1.3804	1.90165	4.30284e-53	0.139172	-2.96939	9.19824e-47	0.507873	-1.11313	2.05342e-14
GRCh38_ENSG00000047188	GRCh38_YTHDC2	0.614966	2.06584	4.45153e-53	0.0447079	-3.40807	7.82805e-47	0.208102	-1.2207	7.99554e-15
GRCh38_ENSG00000055917	GRCh38_PUM2	0.95922	1.97539	4.51076e-53	0.0692252	-3.4418	6.96766e-53	0.348864	-1.1175	1.10716e-13
GRCh38_ENSG00000106635	GRCh38_BCL7B	2.04207	1.87067	4.55427e-53	0.13845	-3.55906	1.76933e-62	0.81112	-0.989396	3.8753e-12
GRCh38_ENSG00000090470	GRCh38_PDCD7	2.01924	1.87349	4.55427e-53	0.199744	-3.00478	8.42886e-50	0.762462	-1.07523	6.34784e-14
GRCh38_ENSG00000064933	GRCh38_PMS1	0.413992	2.18931	4.59456e-53	0.0367759	-3.08906	6.8374e-37	0.12295	-1.41384	2.98298e-17
GRCh38_ENSG00000169925	GRCh38_BRD3	0.15744	2.91694	4.65432e-53	0.00288438	-5.01231	3.8585e-34	0.0312805	-1.95081	5.07303e-19
GRCh38_ENSG00000204469	GRCh38_PRRC2A	1.05242	1.92291	4.71369e-53	0.059851	-3.79759	1.48264e-60	0.408384	-1.0179	3.65583e-12
GRCh38_ENSG00000071537	GRCh38_SEL1L	0.704146	2.03268	5.1217e-53	0.0490345	-3.47865	9.84268e-50	0.245899	-1.17443	3.15492e-14
GRCh38_ENSG00000184293	GRCh38_CLECL1	1.65829	1.88444	5.1225e-53	0.142056	-3.21303	2.9136e-53	0.633864	-1.05201	2.79738e-13
GRCh38_ENSG00000153914	GRCh38_SREK1	1.1921	1.91039	5.26551e-53	0.128355	-2.86991	1.16848e-43	0.430541	-1.1425	6.52443e-15
GRCh38_ENSG00000165671	GRCh38_NSD1	0.885677	1.98412	7.09603e-53	0.0569666	-3.60607	7.78477e-55	0.3241	-1.10528	2.58509e-13
GRCh38_ENSG00000013810	GRCh38_TACC3	1.10969	1.91453	7.11353e-53	0.0995112	-3.13716	1.47648e-48	0.411425	-1.09721	7.49741e-14
GRCh38_ENSG00000141378	GRCh38_PTRH2	1.68957	1.87613	7.40532e-53	0.156478	-3.10016	6.35837e-51	0.642988	-1.06123	1.54395e-13
GRCh38_ENSG00000163754	GRCh38_GYG1	1.63272	1.88131	7.49492e-53	0.139893	-3.21319	3.8119e-53	0.625609	-1.0485	3.34713e-13
GRCh38_ENSG00000126773	GRCh38_PCNX4	0.38335	2.21378	7.73919e-53	0.0310071	-3.21844	1.37948e-37	0.113392	-1.416	6.07769e-17
GRCh38_ENSG00000116954	GRCh38_RRAGC	0.844891	1.99141	7.81729e-53	0.0620142	-3.41256	6.67651e-51	0.302812	-1.13893	6.69297e-14
GRCh38_ENSG00000181481	GRCh38_RNF135	0.770926	2.00841	8.06558e-53	0.0353337	-4.08656	1.20341e-60	0.285434	-1.08047	1.35819e-12
GRCh38_ENSG00000196372	GRCh38_ASB13	0.200339	2.61209	8.90765e-53	0.00648986	-4.3862	7.51252e-37	0.0482241	-1.68642	1.20445e-17
GRCh38_ENSG00000058600	GRCh38_POLR3E	0.56002	2.08228	1.01082e-52	0.0396603	-3.44105	4.90537e-46	0.187683	-1.23361	7.91709e-15
GRCh38_ENSG00000124160	GRCh38_NCOA5	0.33094	2.2772	1.09522e-52	0.0108164	-4.47447	2.60667e-48	0.10253	-1.32868	1.0958e-14
GRCh38_ENSG00000164967	GRCh38_RPP25L	0.533604	2.09471	1.12176e-52	0.0367759	-3.47699	7.52656e-46	0.17769	-1.24189	7.55844e-15
GRCh38_ENSG00000087088	GRCh38_BAX	2.08497	1.86128	1.17593e-52	0.194696	-3.09196	5.57654e-52	0.801997	-1.04626	2.41464e-13
GRCh38_ENSG00000185344	GRCh38_ATP6V0A2	0.713656	2.02057	1.17601e-52	0.0728307	-2.92433	1.93145e-40	0.237645	-1.25631	6.0948e-16
GRCh38_ENSG00000122591	GRCh38_FAM126A	2.07461	1.86299	1.4021e-52	0.214887	-2.93898	1.90092e-48	0.784184	-1.07566	6.10241e-14
GRCh38_ENSG00000126749	GRCh38_EMG1	2.88273	1.84703	1.43417e-52	0.199744	-3.53369	3.05451e-64	1.16346	-0.967177	7.98888e-12
GRCh38_ENSG00000095002	GRCh38_MSH2	2.74008	1.84792	1.51642e-52	0.295649	-2.88255	2.44996e-48	1.04138	-1.06974	5.45054e-14
GRCh38_ENSG00000177981	GRCh38_ASB8	1.37025	1.88784	1.57714e-52	0.0814838	-3.74295	1.05643e-62	0.543933	-0.986531	8.71313e-12
GRCh38_ENSG00000204120	GRCh38_GIGYF2	1.35821	1.8921	1.64545e-52	0.0807627	-3.74217	1.37177e-62	0.537416	-0.991168	7.87727e-12
GRCh38_ENSG00000114346	GRCh38_ECT2	0.971265	1.93219	1.67526e-52	0.0634564	-3.5938	7.67422e-56	0.369283	-1.05071	2.19553e-12
GRCh38_ENSG00000108312	GRCh38_UBTF	2.15513	1.85946	1.67526e-52	0.214165	-3.00088	4.65483e-50	0.822416	-1.06022	1.25027e-13
GRCh38_ENSG00000198740	GRCh38_ZNF652	0.488803	2.11643	1.76948e-52	0.0360548	-3.37334	4.16351e-43	0.158575	-1.2812	2.64291e-15
GRCh38_ENSG00000187742	GRCh38_SECISBP2	0.634619	2.04361	1.78307e-52	0.0562455	-3.12475	1.12834e-42	0.212447	-1.2429	2.39148e-15
GRCh38_ENSG00000125375	GRCh38_ATP5S	0.596791	2.0576	1.87569e-52	0.0439869	-3.38883	3.68268e-46	0.202889	-1.21438	1.21951e-14
GRCh38_ENSG00000160404	GRCh38_TOR2A	0.67139	2.02904	2.00404e-52	0.0360548	-3.85236	7.41212e-55	0.241555	-1.12478	3.73333e-13
GRCh38_ENSG00000231887	GRCh38_PRH1	0.333476	2.26549	2.11376e-52	0.0281227	-3.14612	1.11299e-34	0.0938414	-1.48833	1.18746e-17
GRCh38_ENSG00000083093	GRCh38_PALB2	0.22908	2.505	2.12123e-52	0.0158641	-3.3767	2.61054e-31	0.0547408	-1.71364	5.51145e-19
GRCh38_ENSG00000085840	GRCh38_ORC1	0.38335	2.19966	2.55909e-52	0.0274016	-3.39802	7.12685e-40	0.116867	-1.36872	4.56238e-16
GRCh38_ENSG00000054118	GRCh38_THRAP3	4.73185	1.82577	2.59403e-52	0.484576	-2.96529	4.34423e-52	1.84685	-1.02932	2.55035e-13
GRCh38_ENSG00000141385	GRCh38_AFG3L2	2.47444	1.84838	2.607e-52	0.165852	-3.58111	2.0923e-64	1.00098	-0.962853	1.13112e-11
GRCh38_ENSG00000115825	GRCh38_PRKD3	0.995568	1.91208	2.94144e-52	0.0923003	-3.08766	1.24036e-46	0.36798	-1.10276	1.86498e-13
GRCh38_ENSG00000170248	GRCh38_PDCD6IP	0.982043	1.91469	3.1847e-52	0.0923003	-3.06702	3.93103e-46	0.361463	-1.1093	1.41194e-13
GRCh38_ENSG00000120802	GRCh38_TMPO	7.31513	1.81973	3.40492e-52	0.844403	-2.78995	1.78987e-49	2.81177	-1.05682	5.67748e-14
GRCh38_ENSG00000204438	GRCh38_GPANK1	1.27431	1.88713	3.69963e-52	0.139172	-2.8536	8.64416e-44	0.467904	-1.11937	1.70806e-14
GRCh38_ENSG00000119707	GRCh38_RBM25	4.26207	1.8255	3.71196e-52	0.337473	-3.34374	2.19479e-61	1.72347	-0.968638	5.34921e-12
GRCh38_ENSG00000171681	GRCh38_ATF7IP	0.983945	1.91598	4.39992e-52	0.0814838	-3.25192	1.09992e-49	0.368414	-1.08004	5.47192e-13
GRCh38_ENSG00000134077	GRCh38_THUMPD3	1.84405	1.85545	4.69481e-52	0.155036	-3.24644	1.01345e-54	0.722927	-1.01496	1.30108e-12
GRCh38_ENSG00000117697	GRCh38_NSL1	1.29079	1.88314	5.19663e-52	0.0858104	-3.58111	8.20086e-59	0.508742	-0.999685	5.44622e-12
GRCh38_ENSG00000250317	GRCh38_SMIM20	1.50064	1.86675	5.59007e-52	0.123307	-3.27641	6.736e-54	0.584771	-1.02269	1.25146e-12
GRCh38_ENSG00000086102	GRCh38_NFX1	0.739015	1.99726	5.93414e-52	0.0562455	-3.35661	2.338e-48	0.262408	-1.15323	6.23844e-14
GRCh38_ENSG00000165724	GRCh38_ZMYND19	0.425615	2.14965	6.02397e-52	0.0281227	-3.52185	4.80875e-43	0.136418	-1.2949	4.37771e-15
GRCh38_ENSG00000124207	GRCh38_CSE1L	1.37237	1.87954	6.05487e-52	0.107443	-3.34404	1.45935e-54	0.532637	-1.02681	1.44707e-12
GRCh38_ENSG00000136381	GRCh38_IREB2	0.894976	1.96126	6.08196e-52	0.0706674	-3.3123	8.70438e-50	0.325404	-1.12063	1.2382e-13
GRCh38_ENSG00000244754	GRCh38_N4BP2L2	1.66632	1.8604	6.09458e-52	0.168015	-2.9779	3.71865e-48	0.633864	-1.06522	1.37799e-13
GRCh38_ENSG00000206560	GRCh38_ANKRD28	0.768179	1.98905	6.34039e-52	0.0634564	-3.23953	8.90944e-47	0.271532	-1.16251	3.38395e-14
GRCh38_ENSG00000182010	GRCh38_RTKN2	0.367711	2.20672	6.34451e-52	0.0331704	-3.0608	5.66569e-35	0.107309	-1.43902	3.45303e-17
GRCh38_ENSG00000108055	GRCh38_SMC3	3.78447	1.82328	6.62284e-52	0.395161	-2.93652	9.4339e-51	1.4754	-1.03172	2.63405e-13
GRCh38_ENSG00000234171	GRCh38_RNASEH1-AS1	0.763107	1.98963	6.63135e-52	0.0620142	-3.26314	4.05967e-47	0.270229	-1.15933	3.9931e-14
GRCh38_ENSG00000091483	GRCh38_FH	1.66041	1.86039	6.68492e-52	0.149988	-3.13951	1.81915e-51	0.642119	-1.03712	5.52213e-13
GRCh38_ENSG00000118513	GRCh38_MYB	0.824392	1.9745	6.84942e-52	0.0915792	-2.8093	1.08107e-39	0.280655	-1.22847	1.04317e-15
GRCh38_ENSG00000178951	GRCh38_ZBTB7A	0.422234	2.15043	6.86338e-52	0.0295649	-3.43839	6.54035e-42	0.134245	-1.30812	2.74469e-15
GRCh38_ENSG00000143315	GRCh38_PIGM	0.595735	2.04418	6.97134e-52	0.0562455	-3.03134	1.91639e-40	0.197241	-1.26101	1.56414e-15
GRCh38_ENSG00000135837	GRCh38_CEP350	1.67372	1.86169	7.50703e-52	0.156478	-3.08885	1.28505e-50	0.643422	-1.04702	3.65816e-13
GRCh38_ENSG00000080986	GRCh38_NDC80	0.556428	2.06122	8.04098e-52	0.0439869	-3.28529	1.23345e-43	0.186814	-1.23441	8.07671e-15
GRCh38_ENSG00000149311	GRCh38_ATM	0.757824	1.98777	8.68006e-52	0.0706674	-3.06269	1.53094e-43	0.263277	-1.19178	9.25863e-15
GRCh38_ENSG00000198393	GRCh38_ZNF26	0.748525	1.99058	8.70759e-52	0.0742729	-2.97117	8.9123e-42	0.256761	-1.21253	3.81521e-15
GRCh38_ENSG00000123600	GRCh38_METTL8	0.652793	2.01976	8.70979e-52	0.0584088	-3.11531	7.66255e-43	0.222439	-1.2178	6.21833e-15
GRCh38_ENSG00000145919	GRCh38_BOD1	0.44379	2.13066	8.88804e-52	0.0360548	-3.22903	8.69902e-40	0.140328	-1.32083	9.63259e-16
GRCh38_ENSG00000156136	GRCh38_DCK	0.53128	2.07285	9.39711e-52	0.0468712	-3.12317	1.47795e-40	0.17378	-1.27559	1.72602e-15
GRCh38_ENSG00000109685	GRCh38_NSD2	0.830309	1.96998	9.48538e-52	0.0692252	-3.23048	1.67318e-47	0.297599	-1.14296	5.89929e-14
GRCh38_ENSG00000238227	GRCh38_TMEM250	0.29586	2.30503	9.60223e-52	0.0129797	-4.05691	2.23519e-42	0.0877591	-1.39521	2.52769e-15
GRCh38_ENSG00000140525	GRCh38_FANCI	1.38547	1.8745	9.73828e-52	0.149267	-2.87652	8.0337e-45	0.515259	-1.10045	3.9931e-14
GRCh38_ENSG00000177084	GRCh38_POLE	0.302622	2.29262	1.01009e-51	0.0245173	-3.19611	6.23728e-34	0.083849	-1.50863	1.78745e-17
GRCh38_ENSG00000110931	GRCh38_CAMKK2	1.12384	1.88706	1.04433e-51	0.0800416	-3.47846	2.3916e-55	0.438361	-1.01649	3.21437e-12
GRCh38_ENSG00000156970	GRCh38_BUB1B	0.497467	2.09066	1.12882e-51	0.0274016	-3.79652	3.14936e-49	0.170305	-1.19611	9.20583e-14
GRCh38_ENSG00000182150	GRCh38_ERCC6L2	0.21471	2.51185	1.16837e-51	0.0122586	-3.64064	7.37516e-33	0.0525686	-1.67317	5.26062e-18
GRCh38_ENSG00000123136	GRCh38_DDX39A	5.88402	1.80888	1.29131e-51	0.606442	-2.95937	2.47343e-52	2.32562	-1.0115	5.68757e-13
GRCh38_ENSG00000158711	GRCh38_ELK4	0.912727	1.94932	1.48923e-51	0.0915792	-2.96434	1.77316e-43	0.323232	-1.16741	1.23225e-14
GRCh38_ENSG00000064995	GRCh38_TAF11	1.84173	1.85593	1.61448e-51	0.137729	-3.41775	5.99495e-58	0.73205	-0.991223	5.35321e-12
GRCh38_ENSG00000141401	GRCh38_IMPA2	0.698229	1.99797	1.70398e-51	0.0656197	-3.04836	1.92271e-42	0.240251	-1.20577	7.36742e-15
GRCh38_ENSG00000104129	GRCh38_DNAJC17	0.540578	2.06119	1.75038e-51	0.0389392	-3.41899	3.21863e-45	0.183773	-1.21346	2.40348e-14
GRCh38_ENSG00000168924	GRCh38_LETM1	1.0894	1.88262	1.81104e-51	0.10528	-3.03297	2.40007e-46	0.409687	-1.07957	1.64311e-13
GRCh38_ENSG00000177311	GRCh38_ZBTB38	2.10377	1.83723	1.93805e-51	0.183158	-3.19933	1.71676e-54	0.832843	-1.0022	2.0878e-12
GRCh38_ENSG00000135900	GRCh38_MRPL44	1.12828	1.88121	1.99243e-51	0.0843682	-3.40863	4.49116e-54	0.439664	-1.01936	2.82925e-12
GRCh38_ENSG00000103540	GRCh38_CCP110	0.340661	2.22476	2.06271e-51	0.0295649	-3.11145	1.17793e-34	0.0986204	-1.44874	5.03992e-17
GRCh38_ENSG00000155974	GRCh38_GRIP1	0.953725	1.89824	2.08377e-51	0.0584088	-3.69305	1.79876e-57	0.374497	-1.00252	1.89991e-11
GRCh38_ENSG00000173085	GRCh38_COQ2	0.470628	2.10045	2.15372e-51	0.037497	-3.26352	4.09478e-41	0.152927	-1.28118	3.58591e-15
GRCh38_ENSG00000169683	GRCh38_LRRC45	0.301988	2.28329	2.17879e-51	0.0165852	-3.74839	7.12685e-40	0.0890625	-1.40821	1.24591e-15
GRCh38_ENSG00000170144	GRCh38_HNRNPA3	7.37811	1.80203	2.23891e-51	0.945357	-2.63832	1.62069e-45	2.82089	-1.06969	2.76442e-14
GRCh38_ENSG00000138376	GRCh38_BARD1	1.30707	1.87244	2.29229e-51	0.0944636	-3.46153	1.5059e-56	0.514824	-1.00302	4.98883e-12
GRCh38_ENSG00000135372	GRCh38_NAT10	0.601018	2.0301	2.29658e-51	0.0432658	-3.42755	7.11931e-47	0.209405	-1.17833	6.05838e-14
GRCh38_ENSG00000155816	GRCh38_FMN2	1.80179	1.84287	2.43402e-51	0.183158	-2.96956	1.95912e-48	0.694253	-1.0471	2.90542e-13
GRCh38_ENSG00000013374	GRCh38_NUB1	5.35295	1.80221	2.77108e-51	0.533611	-3.0097	1.67315e-53	2.13793	-0.995018	1.28275e-12
GRCh38_ENSG00000146729	GRCh38_NIPSNAP2	1.15406	1.86979	2.93651e-51	0.102396	-3.16108	2.19788e-49	0.444009	-1.04354	7.36354e-13
GRCh38_ENSG00000168827	GRCh38_GFM1	1.52917	1.85454	3.12252e-51	0.136287	-3.15972	1.46268e-51	0.595198	-1.02725	1.09956e-12
GRCh38_ENSG00000061936	GRCh38_SFSWAP	1.91464	1.83851	3.296e-51	0.184601	-3.04859	1.53551e-50	0.746387	-1.02818	6.96482e-13
GRCh38_ENSG00000016864	GRCh38_GLT8D1	0.49472	2.07933	3.33108e-51	0.0288438	-3.717	4.62679e-48	0.16987	-1.19314	1.05666e-13
GRCh38_ENSG00000164830	GRCh38_OXR1	2.76312	1.81997	3.37253e-51	0.272574	-3.02001	1.16538e-51	1.0896	-1.01274	9.08716e-13
GRCh38_ENSG00000111596	GRCh38_CNOT2	1.64921	1.84721	3.41248e-51	0.120423	-3.45332	1.85475e-58	0.661669	-0.976967	9.83459e-12
GRCh38_ENSG00000162607	GRCh38_USP1	2.25635	1.8289	3.59492e-51	0.229308	-2.97364	1.13978e-49	0.879329	-1.03087	4.80669e-13
GRCh38_ENSG00000133114	GRCh38_GPALPP1	0.493029	2.10136	3.63791e-51	0.0468712	-3.00835	2.58932e-37	0.155533	-1.33027	4.62431e-16
GRCh38_ENSG00000197343	GRCh38_ZNF655	0.700342	1.98897	3.65849e-51	0.0612932	-3.15386	2.56664e-44	0.245465	-1.17655	2.76145e-14
GRCh38_ENSG00000172845	GRCh38_SP3	0.616022	2.01861	3.69809e-51	0.0497556	-3.26329	1.3255e-44	0.213315	-1.19089	3.01909e-14
GRCh38_ENSG00000108784	GRCh38_NAGLU	0.326291	2.23973	3.75198e-51	0.0180274	-3.75063	2.79614e-41	0.0994893	-1.36095	3.6316e-15
GRCh38_ENSG00000253716	GRCh38_MINCR	1.03593	1.87777	3.76746e-51	0.0894159	-3.19881	3.35393e-49	0.397523	-1.04617	8.51984e-13
GRCh38_ENSG00000000419	GRCh38_DPM1	1.58052	1.84418	3.94305e-51	0.147104	-3.09823	1.76041e-50	0.616486	-1.02586	9.46454e-13
GRCh38_ENSG00000175455	GRCh38_CCDC14	0.854612	1.95019	3.94475e-51	0.0728307	-3.2023	2.60593e-47	0.310198	-1.12559	1.16019e-13
GRCh38_ENSG00000164118	GRCh38_CEP44	0.410822	2.13998	3.94475e-51	0.0274016	-3.50859	2.31029e-42	0.132508	-1.28597	8.5948e-15
GRCh38_ENSG00000129292	GRCh38_PHF20L1	3.98079	1.80622	4.02538e-51	0.363432	-3.13783	6.71835e-56	1.60486	-0.977979	3.56534e-12
GRCh38_ENSG00000278272	GRCh38_HIST1H3C	0.213653	2.4944	4.49584e-51	0.00865315	-4.11139	1.94913e-36	0.0551753	-1.58989	1.33047e-16
GRCh38_ENSG00000189180	GRCh38_ZNF33A	0.578194	2.03117	4.63855e-51	0.0533611	-3.06609	1.14382e-40	0.1942	-1.2394	5.02217e-15
GRCh38_ENSG00000143515	GRCh38_ATP8B2	0.432378	2.12035	4.76768e-51	0.0295649	-3.47785	8.94447e-43	0.141197	-1.26907	1.05332e-14
GRCh38_ENSG00000056050	GRCh38_HPF1	2.9698	1.81298	4.94745e-51	0.233635	-3.35419	5.12008e-60	1.21342	-0.953347	1.40646e-11
GRCh38_ENSG00000136807	GRCh38_CDK9	0.48204	2.08253	4.94745e-51	0.0389392	-3.24707	3.23123e-41	0.158575	-1.26401	5.80604e-15
GRCh38_ENSG00000117751	GRCh38_PPP1R8	0.633351	2.00808	5.03499e-51	0.0475923	-3.37027	1.14083e-46	0.223308	-1.16266	8.91271e-14
GRCh38_ENSG00000058056	GRCh38_USP13	0.790579	1.96146	5.37255e-51	0.0620142	-3.31994	1.42481e-48	0.287607	-1.1194	2.11473e-13
GRCh38_ENSG00000085760	GRCh38_MTIF2	3.29862	1.80849	5.39419e-51	0.288438	-3.20026	9.33618e-57	1.33507	-0.970673	5.68464e-12
GRCh38_ENSG00000130193	GRCh38_THEM6	0.268387	2.33773	5.90246e-51	0.0144219	-3.76382	5.73394e-38	0.0760289	-1.46473	5.38169e-16
GRCh38_ENSG00000273559	GRCh38_CWC25	0.771983	1.9642	6.03649e-51	0.0915792	-2.71356	2.14155e-37	0.26154	-1.23843	9.26996e-16
GRCh38_ENSG00000133704	GRCh38_IPO8	0.75719	1.96827	6.18982e-51	0.0771573	-2.93613	2.89381e-41	0.263277	-1.19413	8.22437e-15
GRCh38_ENSG00000263001	GRCh38_GTF2I	2.78193	1.81435	6.22424e-51	0.267527	-3.05861	1.26999e-52	1.10611	-0.999819	1.68132e-12
GRCh38_ENSG00000003402	GRCh38_CFLAR	2.10018	1.8255	6.41035e-51	0.257431	-2.69693	5.52077e-43	0.794176	-1.08285	3.77739e-14
GRCh38_ENSG00000146425	GRCh38_DYNLT1	2.287	1.82031	7.58051e-51	0.208397	-3.13592	1.66358e-53	0.911913	-0.993546	2.80229e-12
GRCh38_ENSG00000116001	GRCh38_TIA1	0.872364	1.93974	7.63337e-51	0.0728307	-3.23438	4.17731e-48	0.32019	-1.10885	2.28944e-13
GRCh38_ENSG00000163938	GRCh38_GNL3	4.67797	1.79554	7.8877e-51	0.410304	-3.19924	5.51024e-58	1.91202	-0.956731	8.71313e-12
GRCh38_ENSG00000154920	GRCh38_EME1	0.236688	2.41371	7.93183e-51	0.00432658	-5.1706	4.36627e-45	0.0682088	-1.42438	1.29149e-14
GRCh38_ENSG00000165675	GRCh38_ENOX2	0.416528	2.1267	8.06309e-51	0.0230751	-3.77565	6.50339e-46	0.13859	-1.23663	5.89929e-14
GRCh38_ENSG00000160087	GRCh38_UBE2J2	1.56594	1.8424	8.06645e-51	0.141335	-3.14361	2.20005e-51	0.614314	-1.01641	1.66955e-12
GRCh38_ENSG00000133773	GRCh38_CCDC59	3.7813	1.80101	8.12903e-51	0.315119	-3.27279	4.52908e-59	1.54882	-0.951795	1.25554e-11
GRCh38_ENSG00000243943	GRCh38_ZNF512	0.562133	2.0326	8.63998e-51	0.0540822	-3.00468	2.08564e-39	0.187248	-1.25285	3.36555e-15
GRCh38_ENSG00000109381	GRCh38_ELF2	1.08665	1.87105	8.86882e-51	0.0930214	-3.21264	6.78615e-50	0.41968	-1.03665	1.36921e-12
GRCh38_ENSG00000144028	GRCh38_SNRNP200	4.36182	1.79681	9.02087e-51	0.420399	-3.05998	3.03333e-54	1.75822	-0.980304	2.9992e-12
GRCh38_ENSG00000172534	GRCh38_HCFC1	0.98162	1.88436	9.26009e-51	0.0785995	-3.30659	1.01813e-50	0.378407	-1.03693	3.8271e-12
GRCh38_ENSG00000178691	GRCh38_SUZ12	2.43979	1.81387	1.12999e-50	0.254547	-2.93803	3.34463e-49	0.958399	-1.02057	6.99834e-13
GRCh38_ENSG00000183474	GRCh38_GTF2H2C	0.537408	2.07706	1.14091e-50	0.0418236	-3.30458	2.09844e-42	0.178559	-1.24879	1.33417e-14
GRCh38_ENSG00000149636	GRCh38_DSN1	0.32925	2.25841	1.27199e-50	0.0122586	-4.29813	9.37372e-46	0.10253	-1.3232	3.45597e-14
GRCh38_ENSG00000143924	GRCh38_EML4	3.94952	1.79553	1.31369e-50	0.393718	-3.01023	1.02017e-52	1.58575	-0.987334	2.23631e-12
GRCh38_ENSG00000156928	GRCh38_MALSU1	3.52834	1.79917	1.32113e-50	0.235077	-3.60076	4.85934e-67	1.48278	-0.907839	9.86872e-11
GRCh38_ENSG00000129003	GRCh38_VPS13C	0.59975	2.0112	1.32113e-50	0.0461501	-3.33419	2.0957e-45	0.210274	-1.17138	8.17856e-14
GRCh38_ENSG00000163684	GRCh38_RPP14	0.403637	2.13141	1.43192e-50	0.0295649	-3.37514	2.07789e-40	0.129466	-1.29662	6.42822e-15
GRCh38_ENSG00000158411	GRCh38_MITD1	1.39667	1.84028	1.49573e-50	0.124028	-3.1669	4.51402e-51	0.550015	-1.01018	2.45806e-12
GRCh38_ENSG00000173890	GRCh38_GPR160	1.04143	1.86611	1.64508e-50	0.129076	-2.66901	9.376e-39	0.37971	-1.13529	3.25617e-14
GRCh38_ENSG00000113368	GRCh38_LMNB1	2.15935	1.81691	1.72364e-50	0.214165	-3.01158	2.34724e-50	0.852827	-1.01061	1.35819e-12
GRCh38_ENSG00000103037	GRCh38_SETD6	0.321008	2.22755	1.76987e-50	0.0310071	-2.95457	7.22809e-32	0.0908003	-1.48574	1.99638e-17
GRCh38_ENSG00000139618	GRCh38_BRCA2	1.43048	1.846	1.85826e-50	0.144219	-2.97967	2.98656e-47	0.550449	-1.04849	4.82953e-13
GRCh38_ENSG00000198586	GRCh38_TLK1	1.61751	1.82949	1.98251e-50	0.147825	-3.12786	2.80825e-51	0.639946	-1.00468	2.5811e-12
GRCh38_ENSG00000122687	GRCh38_MRM2	1.88716	1.81985	2.0162e-50	0.203349	-2.88812	7.27292e-47	0.733788	-1.03654	4.31883e-13
GRCh38_ENSG00000162378	GRCh38_ZYG11B	0.30537	2.2498	2.07525e-50	0.022354	-3.34741	6.99359e-36	0.0890625	-1.43184	4.01439e-16
GRCh38_ENSG00000103995	GRCh38_CEP152	0.781704	1.94904	2.23438e-50	0.0995112	-2.61214	1.21134e-35	0.264146	-1.24573	5.99185e-16
GRCh38_ENSG00000120832	GRCh38_MTERF2	0.301988	2.25213	2.56003e-50	0.0209118	-3.42558	1.32397e-36	0.088628	-1.42117	7.03641e-16
GRCh38_ENSG00000175087	GRCh38_PDIK1L	0.195479	2.54136	2.64243e-50	0.00793206	-4.09291	1.29052e-34	0.0486585	-1.64161	8.17763e-17
GRCh38_ENSG00000179912	GRCh38_R3HDM2	0.247043	2.36538	2.64243e-50	0.0201907	-3.16444	1.09821e-30	0.0642988	-1.59713	9.03784e-18
GRCh38_ENSG00000100426	GRCh38_ZBED4	0.481829	2.06482	2.64243e-50	0.0324493	-3.51193	6.06401e-45	0.164657	-1.20367	7.85249e-14
GRCh38_ENSG00000178295	GRCh38_GEN1	0.802414	1.94113	2.90104e-50	0.0807627	-2.95964	3.00445e-42	0.285869	-1.15871	3.17674e-14
GRCh38_ENSG00000066654	GRCh38_THUMPD1	1.22697	1.8508	2.90104e-50	0.0894159	-3.45259	8.95864e-56	0.49093	-0.980565	1.43493e-11
GRCh38_ENSG00000178096	GRCh38_BOLA1	0.306215	2.24166	2.91303e-50	0.0281227	-3.02373	3.89223e-32	0.0864558	-1.48616	3.68564e-17
GRCh38_ENSG00000223496	GRCh38_EXOSC6	1.24346	1.84724	3.416e-50	0.116096	-3.09116	1.39625e-48	0.483544	-1.03012	1.37991e-12
GRCh38_ENSG00000075218	GRCh38_GTSE1	0.911248	1.91751	3.47195e-50	0.0706674	-3.34634	1.24865e-50	0.343651	-1.06742	1.28948e-12
GRCh38_ENSG00000125901	GRCh38_MRPS26	3.49812	1.79024	3.53538e-50	0.308629	-3.19074	9.11044e-57	1.43456	-0.952046	1.3046e-11
GRCh38_ENSG00000101856	GRCh38_PGRMC1	3.12829	1.79308	3.92801e-50	0.336031	-2.89977	3.00436e-49	1.24383	-1.00449	1.17987e-12
GRCh38_ENSG00000152942	GRCh38_RAD17	0.640959	1.9837	3.93793e-50	0.0468712	-3.41398	1.46981e-47	0.231128	-1.12948	3.65816e-13
GRCh38_ENSG00000138035	GRCh38_PNPT1	2.93429	1.79424	4.15742e-50	0.353337	-2.73028	5.92019e-45	1.14261	-1.03987	2.1506e-13
GRCh38_ENSG00000274997	GRCh38_HIST1H2AH	0.390958	2.16835	4.15742e-50	0.0439869	-2.74711	1.13051e-30	0.112523	-1.46839	1.22406e-17
GRCh38_ENSG00000102189	GRCh38_EEA1	1.22423	1.85563	4.25842e-50	0.131961	-2.87829	1.21235e-43	0.462256	-1.07846	1.82718e-13
GRCh38_ENSG00000143970	GRCh38_ASXL2	0.597848	1.99875	4.36037e-50	0.0360548	-3.6876	9.23299e-51	0.21766	-1.1102	1.22435e-12
GRCh38_ENSG00000183161	GRCh38_FANCF	0.396875	2.12412	4.47967e-50	0.0201907	-3.89438	1.72652e-46	0.133376	-1.22019	1.69603e-13
GRCh38_ENSG00000179588	GRCh38_ZFPM1	0.393916	2.12627	4.47967e-50	0.0338915	-3.14344	4.39513e-37	0.123819	-1.33088	1.76283e-15
GRCh38_ENSG00000111912	GRCh38_NCOA7	0.608837	2.0198	4.63678e-50	0.0497556	-3.24582	2.30434e-43	0.210274	-1.19504	5.14398e-14
GRCh38_ENSG00000100335	GRCh38_MIEF1	0.91632	1.91421	4.64213e-50	0.05264	-3.78198	1.81722e-58	0.357553	-1.00995	1.57479e-11
GRCh38_ENSG00000125885	GRCh38_MCM8	0.601018	1.99596	5.00098e-50	0.0569666	-3.03376	1.198e-40	0.206799	-1.20577	1.65929e-14
GRCh38_ENSG00000132768	GRCh38_DPH2	0.676673	1.96849	5.27436e-50	0.0447079	-3.56441	1.06082e-50	0.249809	-1.09283	1.39543e-12
GRCh38_ENSG00000132780	GRCh38_NASP	6.37578	1.77947	5.36869e-50	0.837192	-2.60598	1.91926e-44	2.47159	-1.05102	8.48316e-14
GRCh38_ENSG00000090989	GRCh38_EXOC1	1.0222	1.85852	5.52393e-50	0.090137	-3.17085	1.5066e-48	0.397088	-1.02926	2.15866e-12
GRCh38_ENSG00000116679	GRCh38_IVNS1ABP	0.582632	2.00401	6.19778e-50	0.0576877	-2.96814	3.47703e-39	0.197675	-1.22766	8.01699e-15
GRCh38_ENSG00000177917	GRCh38_ARL6IP6	0.444212	2.15536	6.37066e-50	0.0403814	-3.0626	1.44491e-35	0.135114	-1.38063	5.2656e-16
GRCh38_ENSG00000130349	GRCh38_C6orf203	0.342563	2.18013	6.42435e-50	0.0173063	-3.88787	1.21047e-43	0.110351	-1.28028	5.21437e-14
GRCh38_ENSG00000076928	GRCh38_ARHGEF1	0.471051	2.05962	6.87136e-50	0.0259595	-3.79866	2.1597e-48	0.165091	-1.16217	5.28122e-13
GRCh38_ENSG00000091127	GRCh38_PUS7	1.14033	1.85005	6.97242e-50	0.126192	-2.84	8.19426e-43	0.430541	-1.07967	1.67388e-13
GRCh38_ENSG00000163322	GRCh38_ABRAXAS1	0.713867	1.95368	7.4631e-50	0.0973479	-2.50856	4.40826e-33	0.236341	-1.27867	1.91845e-16
GRCh38_ENSG00000161920	GRCh38_MED11	0.374897	2.1722	7.88368e-50	0.0252384	-3.48695	6.70322e-40	0.117736	-1.3242	7.74222e-15
GRCh38_ENSG00000049883	GRCh38_PTCD2	0.501271	2.03941	8.21318e-50	0.045429	-3.08821	2.36421e-39	0.167698	-1.244	1.05332e-14
GRCh38_ENSG00000169905	GRCh38_TOR1AIP2	3.79292	1.77902	9.17751e-50	0.279064	-3.45965	8.09956e-64	1.60269	-0.902875	1.14249e-10
GRCh38_ENSG00000100461	GRCh38_RBM23	0.46936	2.0579	9.93638e-50	0.0338915	-3.41206	3.5185e-43	0.159878	-1.21025	7.27763e-14
GRCh38_ENSG00000182263	GRCh38_FIGN	0.319106	2.20763	1.02054e-49	0.0266805	-3.16524	1.90178e-34	0.0942759	-1.41789	4.04289e-16
GRCh38_ENSG00000198420	GRCh38_TCAF1	0.44696	2.07311	1.03021e-49	0.0367759	-3.21994	7.38705e-40	0.147713	-1.25774	1.32212e-14
GRCh38_ENSG00000149929	GRCh38_HIRIP3	0.810867	1.92478	1.19849e-49	0.0692252	-3.20335	8.39387e-47	0.300206	-1.09704	5.16745e-13
GRCh38_ENSG00000167325	GRCh38_RRM1	2.28488	1.79859	1.23255e-49	0.267527	-2.77018	5.04665e-45	0.891059	-1.03622	3.81476e-13
GRCh38_ENSG00000119203	GRCh38_CPSF3	1.33581	1.82495	1.32328e-49	0.150709	-2.81729	2.24616e-43	0.513087	-1.05596	3.07942e-13
GRCh38_ENSG00000106144	GRCh38_CASP2	0.648778	1.9678	1.35498e-49	0.0439869	-3.52626	1.62717e-49	0.238948	-1.09685	1.41907e-12
GRCh38_ENSG00000189227	GRCh38_C15orf61	1.37786	1.82473	1.49616e-49	0.106001	-3.37957	2.14476e-55	0.559138	-0.96201	2.53554e-11
GRCh38_ENSG00000145103	GRCh38_ILDR1	0.133348	2.9221	1.5162e-49	0.00504767	-4.08664	2.26007e-27	0.0247637	-2.05158	4.1774e-19
GRCh38_ENSG00000162521	GRCh38_RBBP4	2.85779	1.78508	1.62363e-49	0.382902	-2.57338	5.00565e-41	1.09786	-1.0649	6.65116e-14
GRCh38_ENSG00000163606	GRCh38_CD200R1	0.998949	1.85335	1.70589e-49	0.0814838	-3.28534	1.5656e-50	0.393613	-1.00602	7.12796e-12
GRCh38_ENSG00000163946	GRCh38_FAM208A	0.818897	1.91899	1.74167e-49	0.0511978	-3.65672	8.28565e-55	0.315846	-1.02863	1.0196e-11
GRCh38_ENSG00000111875	GRCh38_ASF1A	0.929845	1.86166	1.8807e-49	0.0612932	-3.59259	2.15683e-55	0.372759	-0.974588	6.51944e-11
GRCh38_ENSG00000163788	GRCh38_SNRK	0.182588	2.56436	2.00469e-49	0.00721096	-4.11771	1.79415e-33	0.0447485	-1.66259	1.3569e-16
GRCh38_ENSG00000106344	GRCh38_RBM28	2.7796	1.78281	2.30046e-49	0.228587	-3.2945	2.69313e-58	1.15651	-0.928621	4.72724e-11
GRCh38_ENSG00000166508	GRCh38_MCM7	6.10063	1.76727	2.3111e-49	0.69081	-2.82808	2.76469e-50	2.45552	-0.989419	1.85603e-12
GRCh38_ENSG00000112651	GRCh38_MRPL2	1.31383	1.81981	2.56301e-49	0.139172	-2.91109	2.97147e-45	0.512218	-1.03165	1.00925e-12
GRCh38_ENSG00000256269	GRCh38_HMBS	1.02854	1.84541	2.8919e-49	0.0800416	-3.35575	3.50917e-52	0.410122	-0.987358	1.52148e-11
GRCh38_ENSG00000177683	GRCh38_THAP5	0.923716	1.85519	3.09196e-49	0.074994	-3.29083	7.89974e-50	0.363636	-1.00708	1.69329e-11
GRCh38_ENSG00000134987	GRCh38_WDR36	1.21007	1.83193	3.21145e-49	0.110328	-3.12853	3.67847e-49	0.477896	-1.00689	4.62655e-12
GRCh38_ENSG00000120647	GRCh38_CCDC77	0.786987	1.92063	3.21145e-49	0.0663408	-3.22208	7.80108e-47	0.29282	-1.08937	8.35895e-13
GRCh38_ENSG00000090615	GRCh38_GOLGA3	0.610528	1.97264	3.27843e-49	0.0504767	-3.23688	3.7329e-44	0.218529	-1.14399	2.54425e-13
GRCh38_ENSG00000118412	GRCh38_CASP8AP2	0.950978	1.84451	3.32199e-49	0.144219	-2.37273	2.37193e-32	0.337134	-1.18687	3.89184e-15
GRCh38_ENSG00000096063	GRCh38_SRPK1	3.07271	1.77461	3.8708e-49	0.294207	-3.07285	2.21291e-53	1.26165	-0.953327	1.40312e-11
GRCh38_ENSG00000136463	GRCh38_TACO1	1.09151	1.83725	3.93565e-49	0.108164	-3.00437	7.56414e-46	0.424024	-1.0338	1.58556e-12
GRCh38_ENSG00000168438	GRCh38_CDC40	2.06066	1.79151	4.02843e-49	0.131961	-3.65681	7.89132e-65	0.874115	-0.893061	3.07315e-10
GRCh38_ENSG00000136982	GRCh38_DSCC1	2.4512	1.78168	4.02843e-49	0.27618	-2.8305	1.00615e-46	0.975777	-1.00481	1.46689e-12
GRCh38_ENSG00000083520	GRCh38_DIS3	1.53699	1.80567	4.07185e-49	0.13845	-3.15312	1.73362e-51	0.620831	-0.974209	1.15048e-11
GRCh38_ENSG00000169599	GRCh38_NFU1	1.55495	1.80387	4.11471e-49	0.156478	-2.99076	4.65974e-48	0.619093	-0.999351	3.44381e-12
GRCh38_ENSG00000024526	GRCh38_DEPDC1	0.960276	1.86002	4.15406e-49	0.0670619	-3.50963	2.87675e-54	0.383186	-0.982906	4.18615e-11
GRCh38_ENSG00000170471	GRCh38_RALGAPB	0.258455	2.29817	4.15406e-49	0.0122586	-3.93957	7.15956e-39	0.0764634	-1.39957	9.79526e-15
GRCh38_ENSG00000104886	GRCh38_PLEKHJ1	1.69802	1.79757	4.30257e-49	0.201186	-2.75149	2.785e-43	0.661234	-1.03869	4.46627e-13
GRCh38_ENSG00000166477	GRCh38_LEO1	1.33179	1.81543	5.09361e-49	0.119702	-3.1534	1.84967e-50	0.53394	-0.984773	9.46029e-12
GRCh38_ENSG00000048392	GRCh38_RRM2B	1.02177	1.84	5.13424e-49	0.0807627	-3.33396	1.08752e-51	0.408384	-0.984467	1.71261e-11
GRCh38_ENSG00000129197	GRCh38_RPAIN	1.54777	1.80423	5.27322e-49	0.179553	-2.78096	1.916e-43	0.601715	-1.04002	5.29618e-13
GRCh38_ENSG00000106415	GRCh38_GLCCI1	1.35144	1.81706	5.36421e-49	0.122586	-3.13979	2.77903e-50	0.540457	-0.988757	8.35648e-12
GRCh38_ENSG00000281649	GRCh38_EBLN3P	0.978873	1.84401	5.72204e-49	0.103117	-2.91226	3.78107e-43	0.374497	-1.05826	1.45636e-12
HHV8_4_gene-HHV8GK18_gp27	HHV8_4_ORF24	0.00760782	-4.08649	5.8627e-49	0.28267	3.89401	3.19963e-53	0.0421417	-0.720012	0.017418
GRCh38_ENSG00000136010	GRCh38_ALDH1L2	0.365387	2.12579	5.98129e-49	0.0403814	-2.77813	3.18475e-31	0.109482	-1.40941	1.18286e-16
GRCh38_ENSG00000100575	GRCh38_TIMM9	1.24663	1.81846	6.02063e-49	0.082926	-3.59146	9.02294e-59	0.516128	-0.928704	1.25463e-10
GRCh38_ENSG00000161179	GRCh38_YDJC	1.72338	1.79435	6.03939e-49	0.171621	-3.0086	4.54422e-49	0.692515	-0.98569	5.61068e-12
GRCh38_ENSG00000235173	GRCh38_HGH1	0.403849	2.08623	6.12027e-49	0.0201907	-3.92571	2.91964e-47	0.139893	-1.17634	8.28504e-13
GRCh38_ENSG00000014824	GRCh38_SLC30A9	0.438295	2.05596	7.05597e-49	0.0317282	-3.40662	3.51015e-42	0.149451	-1.2086	1.2587e-13
GRCh38_ENSG00000054282	GRCh38_SDCCAG8	0.881028	1.89174	8.0114e-49	0.0879737	-2.98109	1.54765e-43	0.327142	-1.0989	3.48275e-13
GRCh38_ENSG00000070814	GRCh38_TCOF1	2.5258	1.77533	8.07033e-49	0.229308	-3.15024	2.26083e-54	1.04399	-0.941632	2.86606e-11
GRCh38_ENSG00000156509	GRCh38_FBXO43	0.4216	2.06831	8.39143e-49	0.0475923	-2.75961	1.61762e-32	0.132073	-1.34705	4.62454e-16
GRCh38_ENSG00000196313	GRCh38_POM121	1.54481	1.80412	8.40131e-49	0.118981	-3.38276	1.8789e-56	0.636905	-0.939286	6.25401e-11
GRCh38_ENSG00000122435	GRCh38_TRMT13	1.09574	1.83135	8.73503e-49	0.0966269	-3.17649	2.6673e-49	0.434885	-0.998432	8.49852e-12
GRCh38_ENSG00000212916	GRCh38_MAP10	0.177727	2.56395	9.07266e-49	0.00937425	-3.72591	2.32834e-30	0.0421417	-1.71496	3.28062e-17
GRCh38_ENSG00000185298	GRCh38_CCDC137	2.68662	1.77149	9.07325e-49	0.244452	-3.14797	1.29624e-54	1.1135	-0.937802	3.18066e-11
GRCh38_ENSG00000127528	GRCh38_KLF2	0.985636	1.83259	9.10261e-49	0.11177	-2.80594	4.05024e-41	0.3758	-1.06648	9.77963e-13
GRCh38_ENSG00000204392	GRCh38_LSM2	4.11837	1.7576	9.24813e-49	0.387229	-3.10375	3.5106e-55	1.71825	-0.929648	3.32942e-11
GRCh38_ENSG00000179051	GRCh38_RCC2	1.25592	1.81597	9.53454e-49	0.124028	-3.01461	3.95017e-47	0.496578	-1.00839	3.7417e-12
GRCh38_ENSG00000147874	GRCh38_HAUS6	0.964503	1.84435	9.53454e-49	0.0944636	-3.01903	4.13751e-45	0.373193	-1.03891	3.64371e-12
GRCh38_ENSG00000118961	GRCh38_LDAH	0.476757	2.026	9.87673e-49	0.045429	-3.01638	1.05079e-37	0.159878	-1.24232	1.60508e-14
GRCh38_ENSG00000225973	GRCh38_PIGBOS1	1.36074	1.81174	9.95481e-49	0.106722	-3.35369	8.92956e-55	0.556532	-0.951333	4.49542e-11
GRCh38_ENSG00000134152	GRCh38_KATNBL1	0.743876	1.91864	9.9655e-49	0.0519189	-3.49567	7.17761e-51	0.283697	-1.04771	6.40822e-12
GRCh38_ENSG00000100206	GRCh38_DMC1	0.369613	2.11462	1.03931e-48	0.0331704	-3.0824	1.79337e-35	0.116433	-1.329	3.40176e-15
GRCh38_ENSG00000078177	GRCh38_N4BP2	0.706259	1.92766	1.0876e-48	0.0439869	-3.65755	8.43994e-53	0.270663	-1.0375	1.21194e-11
GRCh38_ENSG00000100154	GRCh38_TTC28	0.949921	1.84143	1.1064e-48	0.0483134	-3.97117	2.45096e-62	0.39535	-0.914348	4.21955e-10
GRCh38_ENSG00000124422	GRCh38_USP22	0.930479	1.84593	1.11891e-48	0.0706674	-3.38977	9.44061e-52	0.37189	-0.983087	4.4861e-11
GRCh38_ENSG00000245556	GRCh38_SCAMP1-AS1	0.255707	2.29022	1.13766e-48	0.0144219	-3.69955	1.49921e-36	0.0747256	-1.42088	5.06836e-15
GRCh38_ENSG00000183155	GRCh38_RABIF	0.920969	1.84173	1.27775e-48	0.0648986	-3.49922	1.14352e-53	0.372325	-0.96432	1.01351e-10
GRCh38_ENSG00000196312	GRCh38_MFSD14C	0.533604	1.99205	1.27775e-48	0.045429	-3.1882	9.68717e-42	0.187248	-1.17318	1.4946e-13
GRCh38_ENSG00000145736	GRCh38_GTF2H2	1.01924	1.83231	1.3306e-48	0.119702	-2.75461	4.47559e-40	0.386227	-1.07705	6.65648e-13
GRCh38_ENSG00000090861	GRCh38_AARS	1.36095	1.80391	1.3306e-48	0.112491	-3.27842	3.04598e-53	0.556532	-0.953302	3.65054e-11
GRCh38_ENSG00000095787	GRCh38_WAC	3.46832	1.7606	1.36962e-48	0.278343	-3.33545	2.33056e-60	1.47235	-0.898907	1.53707e-10
GRCh38_ENSG00000152601	GRCh38_MBNL1	3.32356	1.75957	1.42224e-48	0.253105	-3.41233	4.52268e-62	1.42022	-0.887704	2.49745e-10
GRCh38_ENSG00000122952	GRCh38_ZWINT	2.03488	1.78059	1.53755e-48	0.211281	-2.95059	1.26801e-48	0.821547	-0.980753	6.18935e-12
GRCh38_ENSG00000133706	GRCh38_LARS	3.22952	1.75897	1.62432e-48	0.369922	-2.81135	3.23428e-47	1.30596	-0.983051	3.20667e-12
GRCh38_ENSG00000121851	GRCh38_POLR3GL	1.7443	1.78678	1.63745e-48	0.128355	-3.45364	5.75091e-59	0.732484	-0.911474	1.62142e-10
GRCh38_ENSG00000136247	GRCh38_ZDHHC4	1.49663	1.79693	1.65698e-48	0.166573	-2.84333	2.24795e-44	0.58955	-1.01907	1.56761e-12
GRCh38_ENSG00000110871	GRCh38_COQ5	0.330306	2.15368	1.78046e-48	0.0187485	-3.72597	2.31594e-41	0.107309	-1.2705	9.89749e-14
GRCh38_ENSG00000163214	GRCh38_DHX57	0.75085	1.9104	1.86125e-48	0.0548033	-3.43247	5.81586e-50	0.286738	-1.04714	6.33473e-12
GRCh38_ENSG00000070413	GRCh38_DGCR2	0.170753	2.58644	1.89565e-48	0.00865315	-3.77323	5.07686e-30	0.0399695	-1.73197	4.02085e-17
GRCh38_ENSG00000118946	GRCh38_PCDH17	1.19231	1.81869	1.93249e-48	0.0930214	-3.35872	1.10802e-53	0.485282	-0.95804	4.49906e-11
GRCh38_ENSG00000052795	GRCh38_FNIP2	0.333054	2.14992	1.93778e-48	0.0180274	-3.79389	3.13834e-42	0.109047	-1.25827	1.54113e-13
GRCh38_ENSG00000023516	GRCh38_AKAP11	0.310864	2.18126	1.93778e-48	0.0122586	-4.2256	4.4246e-45	0.102096	-1.24737	4.51379e-13
GRCh38_ENSG00000170631	GRCh38_ZNF16	0.33728	2.14229	2.04062e-48	0.0281227	-3.18106	1.94575e-35	0.105137	-1.34103	5.0542e-15
GRCh38_ENSG00000168495	GRCh38_POLR3D	0.99113	1.82934	2.14392e-48	0.0865315	-3.19037	1.12437e-48	0.394482	-0.993873	1.20824e-11
GRCh38_ENSG00000118482	GRCh38_PHF3	1.71303	1.78802	2.14494e-48	0.11826	-3.5464	7.26621e-61	0.723361	-0.901562	2.72917e-10
GRCh38_ENSG00000102710	GRCh38_SUPT20H	0.554948	1.97475	2.34671e-48	0.0396603	-3.44525	3.84562e-46	0.20202	-1.1148	1.46246e-12
GRCh38_ENSG00000125148	GRCh38_MT2A	5.97235	1.74955	2.34671e-48	0.584809	-3.04628	3.09652e-54	2.49375	-0.930194	3.27121e-11
GRCh38_ENSG00000140262	GRCh38_TCF12	0.7238	1.9154	2.37336e-48	0.0569666	-3.32148	1.31779e-47	0.272835	-1.06817	2.95303e-12
GRCh38_ENSG00000163565	GRCh38_IFI16	5.17311	1.74529	2.48479e-48	0.431936	-3.28141	2.5733e-60	2.21222	-0.889781	1.8472e-10
GRCh38_ENSG00000127483	GRCh38_HP1BP3	2.17647	1.77015	2.55159e-48	0.295649	-2.55496	6.72844e-40	0.844138	-1.05175	1.70744e-13
GRCh38_ENSG00000187994	GRCh38_RINL	0.415472	2.05891	2.594e-48	0.0360548	-3.1432	7.27948e-38	0.137721	-1.255	2.65802e-14
HHV8_4_gene-HHV8GK18_gp24	HHV8_4_ORF19	0.00105664	-5.3442	2.83931e-48	0.113212	4.39757	3.41394e-61	0.0139024	-0.894222	0.00529364
GRCh38_ENSG00000144120	GRCh38_TMEM177	0.547763	1.97547	2.95508e-48	0.0310071	-3.77958	9.46529e-51	0.204192	-1.07444	8.09621e-12
GRCh38_ENSG00000100796	GRCh38_PPP4R3A	0.475066	2.01421	2.97953e-48	0.0288438	-3.66815	6.43551e-47	0.170739	-1.12834	1.95903e-12
GRCh38_ENSG00000177352	GRCh38_CCDC71	0.213442	2.39344	3.11504e-48	0.0115375	-3.73069	1.27946e-33	0.057782	-1.52802	1.04341e-15
GRCh38_ENSG00000250565	GRCh38_ATP6V1E2	0.462386	2.0225	3.15275e-48	0.0331704	-3.42675	2.92789e-43	0.16205	-1.16905	4.29002e-13
GRCh38_ENSG00000134697	GRCh38_GNL2	1.53636	1.78651	3.17247e-48	0.193975	-2.65895	9.9867e-41	0.596501	-1.04607	3.81476e-13
GRCh38_ENSG00000114126	GRCh38_TFDP2	2.34004	1.76497	3.30014e-48	0.195417	-3.27451	6.67368e-57	0.985335	-0.911817	1.14179e-10
GRCh38_ENSG00000128908	GRCh38_INO80	0.445058	2.03421	3.30014e-48	0.0346126	-3.30743	4.55087e-41	0.152927	-1.19984	1.54759e-13
GRCh38_ENSG00000159228	GRCh38_CBR1	2.74516	1.75806	3.57487e-48	0.234356	-3.24426	5.0785e-57	1.15912	-0.908678	1.14179e-10
GRCh38_ENSG00000143793	GRCh38_C1orf35	0.838128	1.88372	4.03735e-48	0.098069	-2.74884	9.50064e-39	0.30455	-1.13702	7.2559e-14
GRCh38_ENSG00000129484	GRCh38_PARP2	0.278531	2.22456	4.05003e-48	0.0180274	-3.52104	2.59708e-36	0.0842835	-1.37488	9.37791e-15
GRCh38_ENSG00000119004	GRCh38_CYP20A1	0.44865	2.02792	4.2824e-48	0.0504767	-2.77239	2.23256e-33	0.145541	-1.29692	2.42169e-15
GRCh38_ENSG00000165389	GRCh38_SPTSSA	0.549665	1.96929	4.39428e-48	0.0490345	-3.12482	3.82431e-41	0.195069	-1.15873	2.34953e-13
GRCh38_ENSG00000113272	GRCh38_THG1L	0.582421	1.95583	4.50774e-48	0.0475923	-3.25575	7.203e-44	0.211578	-1.12216	8.09916e-13
GRCh38_ENSG00000023909	GRCh38_GCLM	0.529589	1.98992	4.52412e-48	0.0396603	-3.374	4.18789e-44	0.189421	-1.14145	7.6946e-13
GRCh38_ENSG00000157764	GRCh38_BRAF	0.468515	2.01427	4.58499e-48	0.0461501	-2.96963	7.57627e-37	0.157706	-1.23818	2.09797e-14
GRCh38_ENSG00000123104	GRCh38_ITPR2	2.41886	1.76253	4.72283e-48	0.239404	-3.02542	2.93358e-51	0.997934	-0.947655	2.33354e-11
GRCh38_ENSG00000204262	GRCh38_COL5A2	0.5186	1.98334	4.98033e-48	0.0324493	-3.63307	8.02959e-48	0.19029	-1.09952	3.98098e-12
GRCh38_ENSG00000177409	GRCh38_SAMD9L	0.201607	2.43152	5.12198e-48	0.00793206	-4.15147	1.06909e-35	0.0547408	-1.51708	3.73747e-15
GRCh38_ENSG00000160959	GRCh38_LRRC14	0.702033	1.9106	6.21971e-48	0.090137	-2.60507	1.03229e-34	0.244596	-1.20188	8.07671e-15
GRCh38_ENSG00000043591	GRCh38_ADRB1	0.303468	2.17534	6.5432e-48	0.0230751	-3.30389	2.20923e-35	0.093407	-1.35562	7.91709e-15
GRCh38_ENSG00000164167	GRCh38_LSM6	3.00086	1.74833	6.64355e-48	0.244452	-3.31532	3.48518e-59	1.2838	-0.888198	2.57228e-10
GRCh38_ENSG00000025770	GRCh38_NCAPH2	0.523672	1.97666	7.88741e-48	0.0468712	-3.11771	2.002e-40	0.184642	-1.16806	2.05262e-13
GRCh38_ENSG00000111247	GRCh38_RAD51AP1	1.4569	1.7884	8.02675e-48	0.162247	-2.8439	1.71791e-44	0.57782	-1.00926	2.93152e-12
GRCh38_ENSG00000141580	GRCh38_WDR45B	1.73099	1.7711	8.02675e-48	0.129076	-3.43716	1.37941e-58	0.734657	-0.896559	3.04047e-10
GRCh38_ENSG00000140650	GRCh38_PMM2	1.567	1.77687	8.41898e-48	0.13845	-3.18704	2.20321e-52	0.64907	-0.93726	5.94607e-11
GRCh38_ENSG00000164508	GRCh38_HIST1H2AA	3.61266	1.76874	8.82474e-48	0.478087	-2.59549	4.10678e-41	1.41066	-1.04082	3.86351e-13
GRCh38_ENSG00000133275	GRCh38_CSNK1G2	0.841087	1.87509	8.88669e-48	0.0648986	-3.35994	4.32312e-50	0.328011	-1.01881	1.38359e-11
GRCh38_ENSG00000148296	GRCh38_SURF6	1.27346	1.79704	9.30676e-48	0.127634	-2.99653	1.56756e-46	0.510046	-0.990426	9.0296e-12
GRCh38_ENSG00000038210	GRCh38_PI4K2B	0.170753	2.55922	9.92212e-48	0.0108164	-3.47206	7.53384e-28	0.039535	-1.75283	1.90369e-17
GRCh38_ENSG00000177613	GRCh38_CSTF2T	0.40575	2.05248	1.00169e-47	0.0281227	-3.46692	8.7146e-42	0.139459	-1.19561	3.82671e-13
GRCh38_ENSG00000153044	GRCh38_CENPH	1.81341	1.77263	1.007e-47	0.252384	-2.51768	4.55395e-38	0.698163	-1.0636	1.46781e-13
GRCh38_ENSG00000100697	GRCh38_DICER1	0.757401	1.89194	1.01515e-47	0.0641775	-3.219	2.17499e-46	0.288041	-1.05798	3.7854e-12
GRCh38_ENSG00000144579	GRCh38_CTDSP1	0.436393	2.02761	1.01972e-47	0.0230751	-3.85944	6.49517e-48	0.157271	-1.12086	4.61084e-12
GRCh38_ENSG00000224032	GRCh38_EPB41L4A-AS1	1.28192	1.78539	1.03008e-47	0.131961	-2.95948	3.92791e-46	0.516128	-0.983996	9.2492e-12
GRCh38_ENSG00000171792	GRCh38_RHNO1	0.633774	1.927	1.04346e-47	0.0418236	-3.57168	6.16261e-50	0.241555	-1.04673	1.31017e-11
GRCh38_ENSG00000160299	GRCh38_PCNT	0.551144	1.95931	1.04503e-47	0.0548033	-2.96845	1.06206e-38	0.193765	-1.17646	1.01551e-13
GRCh38_ENSG00000170638	GRCh38_TRABD	0.868348	1.86754	1.0749e-47	0.0648986	-3.40817	2.64748e-51	0.341913	-1.00401	2.30636e-11
GRCh38_ENSG00000071794	GRCh38_HLTF	3.3485	1.74116	1.07868e-47	0.348289	-2.95745	6.55338e-51	1.39502	-0.935781	2.8855e-11
GRCh38_ENSG00000116918	GRCh38_TSNAX	1.50043	1.77986	1.07957e-47	0.135566	-3.15335	2.40421e-51	0.618224	-0.94566	4.5952e-11
GRCh38_ENSG00000164051	GRCh38_CCDC51	0.885255	1.86446	1.07957e-47	0.0620142	-3.50305	3.11746e-53	0.351905	-0.988376	4.232e-11
GRCh38_ENSG00000137500	GRCh38_CCDC90B	1.75086	1.77451	1.07957e-47	0.180274	-2.9633	7.98099e-48	0.711196	-0.971513	1.26188e-11
GRCh38_ENSG00000106305	GRCh38_AIMP2	1.93661	1.76369	1.09873e-47	0.209118	-2.89573	3.38478e-47	0.78766	-0.971791	9.57025e-12
GRCh38_ENSG00000142875	GRCh38_PRKACB	1.96852	1.76144	1.13472e-47	0.175947	-3.17453	1.34427e-53	0.824154	-0.922419	8.56609e-11
GRCh38_ENSG00000157500	GRCh38_APPL1	2.8504	1.7464	1.15319e-47	0.292765	-2.97453	9.53152e-51	1.18475	-0.938539	2.92458e-11
GRCh38_ENSG00000100219	GRCh38_XBP1	5.28744	1.72945	1.25553e-47	0.610768	-2.80568	2.83528e-48	2.18703	-0.950993	1.09628e-11
GRCh38_ENSG00000177200	GRCh38_CHD9	1.29185	1.7871	1.36536e-47	0.130518	-2.98674	9.08766e-47	0.520907	-0.98106	1.17257e-11
GRCh38_ENSG00000004700	GRCh38_RECQL	3.20627	1.74119	1.36748e-47	0.343242	-2.91478	1.01104e-49	1.32985	-0.943413	2.12914e-11
GRCh38_ENSG00000078674	GRCh38_PCM1	1.79988	1.76625	1.3888e-47	0.207676	-2.79695	1.34691e-44	0.722492	-0.99372	3.88484e-12
GRCh38_ENSG00000136936	GRCh38_XPA	1.13652	1.7978	1.40399e-47	0.125471	-2.85318	4.0644e-43	0.447919	-1.01771	2.89224e-12
GRCh38_ENSG00000234663	GRCh38_LINC01934	0.458583	2.00716	1.42693e-47	0.0461501	-2.93912	3.50071e-36	0.154665	-1.23617	2.76145e-14
GRCh38_ENSG00000113194	GRCh38_FAF2	1.80221	1.76885	1.44214e-47	0.163689	-3.14901	1.74283e-52	0.748559	-0.934401	6.29205e-11
GRCh38_ENSG00000248333	GRCh38_CDK11B	0.970843	1.8136	1.45454e-47	0.117539	-2.71277	3.32691e-39	0.371456	-1.06456	1.12958e-12
GRCh38_ENSG00000115970	GRCh38_THADA	1.05939	1.80573	1.47566e-47	0.108885	-2.95628	1.15965e-44	0.41968	-1.00707	5.82274e-12
GRCh38_ENSG00000178127	GRCh38_NDUFV2	21.6728	1.71547	1.54828e-47	1.93182	-3.1928	4.0711e-61	9.41195	-0.870065	3.29765e-10
GRCh38_ENSG00000088325	GRCh38_TPX2	5.22784	1.73335	1.57659e-47	0.45429	-3.22503	1.10255e-58	2.24568	-0.884719	2.5666e-10
GRCh38_ENSG00000112234	GRCh38_FBXL4	0.143492	2.72815	1.58317e-47	0.00576877	-4.04103	1.36386e-28	0.030846	-1.84623	3.4158e-17
GRCh38_ENSG00000163655	GRCh38_GMPS	3.39119	1.73658	1.63041e-47	0.364153	-2.9113	8.7173e-50	1.4111	-0.938913	2.43361e-11
GRCh38_ENSG00000179886	GRCh38_TIGD5	0.491127	1.9845	1.67118e-47	0.0555244	-2.77429	2.17388e-34	0.165091	-1.24626	9.90514e-15
GRCh38_ENSG00000146834	GRCh38_MEPCE	0.789945	1.87795	1.8467e-47	0.074994	-3.05615	6.2328e-44	0.298902	-1.06955	1.95119e-12
GRCh38_ENSG00000144554	GRCh38_FANCD2	0.837072	1.86819	1.87426e-47	0.0879737	-2.9096	8.9123e-42	0.314108	-1.08581	7.36354e-13
GRCh38_ENSG00000164610	GRCh38_RP9	1.8487	1.76118	1.89522e-47	0.178111	-3.06397	1.32477e-50	0.766372	-0.939504	4.41532e-11
GRCh38_ENSG00000180957	GRCh38_PITPNB	2.11772	1.75353	1.89915e-47	0.211281	-3.01476	2.32334e-50	0.878894	-0.939351	3.70613e-11
GRCh38_ENSG00000085231	GRCh38_AK6	2.10737	1.75395	1.93554e-47	0.174505	-3.28842	1.31612e-56	0.895838	-0.897762	2.37286e-10
GRCh38_ENSG00000087206	GRCh38_UIMC1	0.360526	2.08792	1.99389e-47	0.0353337	-2.95841	1.45939e-33	0.114261	-1.32357	5.20045e-15
GRCh38_ENSG00000081237	GRCh38_PTPRC	0.822279	1.87002	1.99827e-47	0.108164	-2.57817	2.05981e-35	0.294992	-1.16135	2.41426e-14
GRCh38_ENSG00000130396	GRCh38_AFDN	0.942102	1.81775	2.04867e-47	0.0793206	-3.24487	3.25239e-49	0.380145	-0.972764	6.79357e-11
GRCh38_ENSG00000160113	GRCh38_NR2F6	1.54439	1.77311	2.16882e-47	0.0908581	-3.7809	6.83729e-65	0.669055	-0.860354	1.77749e-09
GRCh38_ENSG00000143811	GRCh38_PYCR2	0.922026	1.81476	2.21088e-47	0.0987901	-2.89211	2.68519e-42	0.36016	-1.02895	6.44461e-12
GRCh38_ENSG00000143374	GRCh38_TARS2	0.664416	1.9086	2.2187e-47	0.0555244	-3.23397	3.69766e-45	0.249809	-1.0737	3.39725e-12
GRCh38_ENSG00000163866	GRCh38_SMIM12	0.877224	1.81793	2.28537e-47	0.0670619	-3.38446	4.4641e-51	0.357988	-0.953187	1.82372e-10
GRCh38_ENSG00000088682	GRCh38_COQ9	1.03276	1.80032	2.29726e-47	0.0930214	-3.15063	2.74244e-48	0.418811	-0.968113	3.22648e-11
GRCh38_ENSG00000166454	GRCh38_ATMIN	0.538465	1.95641	2.46665e-47	0.0439869	-3.25435	7.36665e-43	0.195503	-1.12274	1.22588e-12
GRCh38_ENSG00000111206	GRCh38_FOXM1	0.86708	1.85887	2.59257e-47	0.0605721	-3.50775	4.3191e-53	0.346257	-0.981689	6.01908e-11
GRCh38_ENSG00000088247	GRCh38_KHSRP	1.90069	1.7567	2.67631e-47	0.17739	-3.11173	5.38132e-52	0.794176	-0.926882	7.55191e-11
GRCh38_ENSG00000134532	GRCh38_SOX5	0.633985	1.9158	2.75157e-47	0.0591299	-3.07196	6.13646e-42	0.2333	-1.10855	9.43995e-13
GRCh38_ENSG00000048162	GRCh38_NOP16	2.53002	1.74162	2.76945e-47	0.26969	-2.92021	5.57677e-49	1.04963	-0.94276	2.59441e-11
GRCh38_ENSG00000196510	GRCh38_ANAPC7	0.913361	1.81162	2.78273e-47	0.074994	-3.28222	1.24046e-49	0.371456	-0.960535	1.22204e-10
GRCh38_ENSG00000069998	GRCh38_HDHD5	0.660613	1.90696	2.85308e-47	0.045429	-3.51665	1.06961e-49	0.254588	-1.03201	1.93102e-11
GRCh38_ENSG00000000971	GRCh38_CFH	6.23989	1.72086	2.97179e-47	0.744892	-2.75886	1.33072e-48	2.58455	-0.950619	1.09321e-11
GRCh38_ENSG00000075142	GRCh38_SRI	4.08667	1.72573	3.01054e-47	0.321609	-3.37145	5.62618e-62	1.78603	-0.856383	8.54331e-10
GRCh38_ENSG00000154080	GRCh38_CHST9	0.946962	1.81207	3.36902e-47	0.0886948	-3.09022	2.31229e-46	0.378407	-0.99069	3.1477e-11
GRCh38_ENSG00000102921	GRCh38_N4BP1	0.407652	2.03544	3.42403e-47	0.0288438	-3.44028	1.49141e-41	0.141631	-1.18072	6.29717e-13
GRCh38_ENSG00000170191	GRCh38_NANP	0.21154	2.36143	3.55804e-47	0.0108164	-3.81057	3.06373e-34	0.0590853	-1.48196	6.44138e-15
GRCh38_ENSG00000184260	GRCh38_HIST2H2AC	2.39118	1.76636	4.15653e-47	0.360548	-2.40042	1.06224e-35	0.908872	-1.08699	5.67748e-14
GRCh38_ENSG00000133895	GRCh38_MEN1	0.323121	2.12198	4.4021e-47	0.0158641	-3.93319	3.16448e-43	0.109047	-1.21252	1.19976e-12
GRCh38_ENSG00000108389	GRCh38_MTMR4	0.454356	1.99724	4.58931e-47	0.0389392	-3.17384	1.79935e-39	0.158575	-1.18075	2.9891e-13
GRCh38_ENSG00000123609	GRCh38_NMI	1.52516	1.76024	4.87463e-47	0.172342	-2.82804	2.18786e-44	0.617355	-0.980562	8.30767e-12
GRCh38_ENSG00000082212	GRCh38_ME2	2.05961	1.74296	5.46806e-47	0.254547	-2.70033	5.16474e-43	0.832408	-0.987321	3.94317e-12
GRCh38_ENSG00000109805	GRCh38_NCAPG	1.93915	1.75329	5.51922e-47	0.171621	-3.19048	6.9709e-54	0.818071	-0.911051	1.6027e-10
GRCh38_ENSG00000166436	GRCh38_TRIM66	0.133348	2.79473	5.53253e-47	0.0115375	-2.99288	7.84167e-21	0.0234604	-2.14838	2.00398e-20
GRCh38_ENSG00000173933	GRCh38_RBM4	0.466824	1.98565	5.60825e-47	0.0468712	-2.94648	1.6432e-36	0.160312	-1.21016	7.22911e-14
GRCh38_ENSG00000179115	GRCh38_FARSA	3.38928	1.72582	5.65851e-47	0.317282	-3.11578	8.07284e-55	1.45063	-0.892597	1.97147e-10
GRCh38_ENSG00000132846	GRCh38_ZBED3	1.06826	1.79092	6.23926e-47	0.0793206	-3.43467	3.81829e-54	0.446616	-0.917693	2.81838e-10
GRCh38_ENSG00000151967	GRCh38_SCHIP1	0.0752329	3.95055	6.26681e-47	0.000721096	-5.20131	3.43211e-21	0.00695122	-2.98624	8.84219e-21
GRCh38_ENSG00000120616	GRCh38_EPC1	1.95056	1.74687	6.38154e-47	0.202628	-2.95609	1.29184e-48	0.808948	-0.942009	3.64471e-11
GRCh38_ENSG00000081692	GRCh38_JMJD4	0.236476	2.27812	6.87094e-47	0.0122586	-3.81254	2.73167e-36	0.0703811	-1.39218	3.73721e-14
GRCh38_ENSG00000137656	GRCh38_BUD13	0.310441	2.13439	7.00485e-47	0.0173063	-3.75083	1.36634e-40	0.10253	-1.24611	4.31883e-13
GRCh38_ENSG00000197102	GRCh38_DYNC1H1	0.864544	1.84812	7.58283e-47	0.0627353	-3.45447	4.17648e-52	0.346692	-0.976779	7.49851e-11
GRCh38_ENSG00000171466	GRCh38_ZNF562	0.621094	1.90963	7.76329e-47	0.0504767	-3.27299	4.95258e-45	0.234169	-1.06862	5.44622e-12
GRCh38_ENSG00000163923	GRCh38_RPL39L	3.36625	1.72632	7.81465e-47	0.305745	-3.16013	1.08891e-55	1.44585	-0.886371	2.81242e-10
GRCh38_ENSG00000142544	GRCh38_CTU1	1.3263	1.7667	7.9759e-47	0.119702	-3.15646	1.54252e-50	0.552187	-0.930522	1.00284e-10
GRCh38_ENSG00000100124	GRCh38_ANKRD54	0.681111	1.89019	8.2149e-47	0.0475923	-3.4972	7.8107e-50	0.26545	-1.01637	3.23167e-11
GRCh38_ENSG00000133703	GRCh38_KRAS	2.05073	1.74182	8.49771e-47	0.204791	-3.01546	3.1111e-50	0.85891	-0.926186	7.04065e-11
GRCh38_ENSG00000159111	GRCh38_MRPL10	1.15512	1.77762	8.54892e-47	0.0923003	-3.33115	6.75334e-53	0.483978	-0.916983	2.32306e-10
GRCh38_ENSG00000114744	GRCh38_COMMD2	1.649	1.75611	8.65112e-47	0.155757	-3.09333	1.06277e-50	0.68817	-0.929008	8.65566e-11
GRCh38_ENSG00000027869	GRCh38_SH2D2A	0.669277	1.89284	8.80652e-47	0.0396603	-3.73395	2.86515e-53	0.264581	-0.991411	9.82414e-11
GRCh38_ENSG00000168303	GRCh38_MPLKIP	3.62132	1.71932	9.06375e-47	0.29637	-3.31483	5.23644e-60	1.58357	-0.856809	9.012e-10
GRCh38_ENSG00000000460	GRCh38_C1orf112	0.336857	2.09516	9.60509e-47	0.0230751	-3.46954	5.79687e-39	0.112088	-1.24108	2.66833e-13
GRCh38_ENSG00000108424	GRCh38_KPNB1	5.78131	1.70949	9.72009e-47	0.584088	-3.00787	1.12645e-53	2.48072	-0.89213	1.54928e-10
GRCh38_ENSG00000101363	GRCh38_MANBAL	0.383138	2.04359	9.92918e-47	0.0158641	-4.19406	3.5609e-49	0.139024	-1.10581	1.86671e-11
GRCh38_ENSG00000187555	GRCh38_USP7	1.72782	1.75007	1.05546e-46	0.128355	-3.44666	8.81975e-59	0.745518	-0.872638	8.95517e-10
GRCh38_ENSG00000109084	GRCh38_TMEM97	1.06425	1.79056	1.07362e-46	0.131961	-2.68258	3.28989e-39	0.413163	-1.0449	1.11118e-12
GRCh38_ENSG00000106392	GRCh38_C1GALT1	1.08559	1.78529	1.07767e-46	0.104559	-3.05577	7.29381e-47	0.441402	-0.966926	3.33852e-11
GRCh38_ENSG00000120696	GRCh38_KBTBD7	0.213653	2.33828	1.07936e-46	0.0100953	-3.92257	2.7611e-35	0.0612576	-1.44296	1.9447e-14
GRCh38_ENSG00000164114	GRCh38_MAP9	0.563824	1.92738	1.09081e-46	0.05264	-3.0663	1.57649e-40	0.205495	-1.12216	9.12662e-13
GRCh38_ENSG00000135775	GRCh38_COG2	0.503807	1.95658	1.14149e-46	0.0367759	-3.41522	2.15591e-44	0.185511	-1.09872	4.69894e-12
GRCh38_ENSG00000136051	GRCh38_WASHC4	0.806852	1.85492	1.20341e-46	0.0692252	-3.20843	6.19903e-47	0.315411	-1.01887	1.59562e-11
GRCh38_ENSG00000198824	GRCh38_CHAMP1	1.19443	1.77346	1.26175e-46	0.114654	-3.06385	8.75675e-48	0.490495	-0.9526	4.94218e-11
GRCh38_ENSG00000164823	GRCh38_OSGIN2	0.986058	1.78868	1.38967e-46	0.10528	-2.90285	4.73953e-43	0.393613	-0.99765	9.83459e-12
GRCh38_ENSG00000002822	GRCh38_MAD1L1	0.411456	2.01388	1.46578e-46	0.0266805	-3.56896	2.08254e-43	0.146844	-1.13967	3.16076e-12
GRCh38_ENSG00000103254	GRCh38_FAM173A	1.99283	1.73732	1.47235e-46	0.187485	-3.10396	4.27162e-52	0.844573	-0.906764	1.65064e-10
GRCh38_ENSG00000175216	GRCh38_CKAP5	1.30242	1.76989	1.50302e-46	0.115375	-3.18301	6.33106e-51	0.542195	-0.929952	1.25646e-10
GRCh38_ENSG00000118900	GRCh38_UBN1	0.88293	1.8039	1.55264e-46	0.0648986	-3.44425	3.13353e-52	0.365808	-0.930182	4.57533e-10
GRCh38_ENSG00000140259	GRCh38_MFAP1	2.44951	1.73533	1.59491e-46	0.23003	-3.10805	8.50814e-53	1.04008	-0.904085	1.81466e-10
GRCh38_ENSG00000116044	GRCh38_NFE2L2	1.31235	1.76354	1.68758e-46	0.139172	-2.92004	1.78021e-45	0.535244	-0.966689	2.22559e-11
GRCh38_ENSG00000276234	GRCh38_TADA2A	0.38187	2.03881	1.72265e-46	0.0245173	-3.57612	2.79283e-42	0.133811	-1.16548	1.8753e-12
GRCh38_ENSG00000198160	GRCh38_MIER1	1.62237	1.74955	1.72371e-46	0.149988	-3.126	2.4614e-51	0.682523	-0.916581	1.46312e-10
GRCh38_ENSG00000185347	GRCh38_TEDC1	0.559809	1.92501	1.78486e-46	0.0324493	-3.75494	7.57227e-51	0.216357	-1.02306	5.6576e-11
GRCh38_ENSG00000005700	GRCh38_IBTK	1.28276	1.76443	1.81969e-46	0.102396	-3.33624	5.70796e-54	0.543064	-0.902097	3.84521e-10
GRCh38_ENSG00000163013	GRCh38_FBXO41	0.311709	2.11832	1.88121e-46	0.0281227	-3.06852	4.26196e-33	0.0977515	-1.33481	1.30136e-14
GRCh38_ENSG00000178913	GRCh38_TAF7	5.26673	1.70503	1.91282e-46	0.51342	-3.0613	9.72699e-55	2.27913	-0.878439	2.97264e-10
GRCh38_ENSG00000174839	GRCh38_DENND6A	0.176248	2.47596	1.92015e-46	0.00576877	-4.36947	2.03688e-34	0.0469207	-1.54109	1.24535e-14
GRCh38_ENSG00000111641	GRCh38_NOP2	0.491972	1.95582	1.98479e-46	0.0432658	-3.1454	4.18055e-40	0.176822	-1.13965	9.53733e-13
GRCh38_ENSG00000109572	GRCh38_CLCN3	0.805161	1.85015	2.00854e-46	0.0728307	-3.13211	1.57606e-45	0.313674	-1.02573	1.16753e-11
GRCh38_ENSG00000117153	GRCh38_KLHL12	0.262047	2.20373	2.08324e-46	0.0122586	-3.97318	1.25793e-39	0.0834146	-1.29435	3.85659e-13
GRCh38_ENSG00000140740	GRCh38_UQCRC2	2.11138	1.73003	2.12215e-46	0.230751	-2.88488	2.28939e-47	0.880632	-0.936083	4.15925e-11
GRCh38_ENSG00000105851	GRCh38_PIK3CG	0.186392	2.42696	2.21186e-46	0.0100953	-3.71139	3.08777e-31	0.049093	-1.56596	2.37369e-15
GRCh38_ENSG00000036549	GRCh38_AC118549.1	0.737959	1.86405	2.22156e-46	0.0663408	-3.13732	1.01147e-44	0.284565	-1.04009	9.0352e-12
GRCh38_ENSG00000111361	GRCh38_EIF2B1	3.28933	1.71232	2.33483e-46	0.42761	-2.63278	5.48008e-43	1.35071	-0.96724	6.45841e-12
GRCh38_ENSG00000135250	GRCh38_SRPK2	3.60526	1.71007	2.56752e-46	0.323051	-3.18345	9.67155e-57	1.57097	-0.86512	6.27042e-10
GRCh38_ENSG00000071539	GRCh38_TRIP13	0.696961	1.87318	2.63381e-46	0.0721096	-2.92933	1.81507e-40	0.261105	-1.08716	1.47722e-12
GRCh38_ENSG00000164649	GRCh38_CDCA7L	1.90787	1.73256	2.69189e-46	0.216329	-2.82954	1.28079e-45	0.789398	-0.949259	2.55722e-11
GRCh38_ENSG00000164465	GRCh38_DCBLD1	0.253383	2.21846	2.71887e-46	0.0144219	-3.69642	1.50756e-36	0.0782012	-1.34271	9.07669e-14
GRCh38_ENSG00000149474	GRCh38_KAT14	0.188082	2.71205	2.77587e-46	0.00648986	-4.28326	7.56727e-31	0.0417073	-1.80376	3.1202e-16
GRCh38_ENSG00000066651	GRCh38_TRMT11	0.394761	2.0209	2.80409e-46	0.0483134	-2.64764	2.812e-30	0.126425	-1.31893	2.69824e-15
GRCh38_ENSG00000198833	GRCh38_UBE2J1	2.35864	1.72451	2.80461e-46	0.246615	-2.95175	1.96855e-49	0.994893	-0.917975	8.72312e-11
GRCh38_ENSG00000108848	GRCh38_LUC7L3	3.35991	1.71135	2.85028e-46	0.361269	-2.91428	7.12334e-50	1.4263	-0.910146	9.11062e-11
GRCh38_ENSG00000205413	GRCh38_SAMD9	2.43345	1.72318	2.98207e-46	0.336031	-2.54003	6.10026e-40	0.978384	-1.00084	1.84846e-12
GRCh38_ENSG00000136444	GRCh38_RSAD1	0.33411	2.08335	3.00185e-46	0.0158641	-3.98803	2.10347e-44	0.116433	-1.16588	4.92272e-12
GRCh38_ENSG00000115073	GRCh38_ACTR1B	0.381236	2.03221	3.02414e-46	0.0346126	-3.07975	6.70809e-36	0.128163	-1.23608	1.14314e-13
GRCh38_ENSG00000151491	GRCh38_EPS8	1.7703	1.73497	3.17385e-46	0.211281	-2.75294	1.47404e-43	0.724664	-0.967103	1.25007e-11
GRCh38_ENSG00000035928	GRCh38_RFC1	2.73501	1.71608	3.17544e-46	0.254547	-3.12547	3.37925e-54	1.1804	-0.880263	3.87597e-10
GRCh38_ENSG00000133019	GRCh38_CHRM3	0.431533	1.98971	3.22368e-46	0.030286	-3.46144	9.63666e-43	0.155533	-1.12788	3.64476e-12
GRCh38_ENSG00000218739	GRCh38_CEBPZOS	1.41463	1.74965	3.24142e-46	0.165852	-2.7752	8.97433e-43	0.57391	-0.97898	1.06033e-11
GRCh38_ENSG00000164331	GRCh38_ANKRA2	0.238378	2.25014	3.29914e-46	0.0158641	-3.46899	2.13987e-33	0.0703811	-1.40983	1.52436e-14
GRCh38_ENSG00000132323	GRCh38_ILKAP	0.729928	1.86183	3.35736e-46	0.0504767	-3.51871	4.25638e-51	0.291082	-0.983127	9.64329e-11
GRCh38_ENSG00000159873	GRCh38_CCDC117	0.572066	1.91185	3.57919e-46	0.0519189	-3.11051	1.88165e-41	0.212012	-1.09707	2.5722e-12
GRCh38_ENSG00000180011	GRCh38_ZADH2	0.301566	2.12612	3.68923e-46	0.0194696	-3.54354	5.76926e-38	0.0986204	-1.2638	2.95199e-13
GRCh38_ENSG00000125863	GRCh38_MKKS	0.559175	1.91544	3.96651e-46	0.0475923	-3.20276	1.23277e-42	0.208536	-1.08567	4.47808e-12
GRCh38_ENSG00000162062	GRCh38_TEDC2	0.368979	2.04067	4.05782e-46	0.0324493	-3.12341	4.69464e-36	0.123819	-1.23737	1.41194e-13
GRCh38_ENSG00000149503	GRCh38_INCENP	0.572277	1.90981	4.09796e-46	0.0584088	-2.93962	1.20389e-38	0.208536	-1.12604	7.13517e-13
GRCh38_ENSG00000186687	GRCh38_LYRM7	0.929	1.7888	4.12458e-46	0.107443	-2.78454	2.63917e-40	0.365808	-1.02088	9.00187e-12
GRCh38_ENSG00000136045	GRCh38_PWP1	3.43852	1.70747	4.16437e-46	0.364875	-2.93461	1.85145e-50	1.46714	-0.902218	1.27646e-10
GRCh38_ENSG00000128283	GRCh38_CDC42EP1	0.963869	1.78073	4.19837e-46	0.0685041	-3.4988	3.16726e-54	0.40795	-0.898557	7.40841e-10
GRCh38_ENSG00000133858	GRCh38_ZFC3H1	0.613909	1.89285	4.55578e-46	0.0850893	-2.49351	9.70493e-32	0.213315	-1.20962	1.15302e-14
GRCh38_ENSG00000119333	GRCh38_WDR34	1.64836	1.73962	4.60716e-46	0.180995	-2.87484	6.54401e-46	0.681654	-0.948471	3.54171e-11
GRCh38_ENSG00000120925	GRCh38_RNF170	0.547129	1.91873	4.71348e-46	0.0692252	-2.62204	5.46654e-33	0.189855	-1.20634	2.84047e-14
GRCh38_ENSG00000163510	GRCh38_CWC22	1.4121	1.74706	5.12559e-46	0.121144	-3.23504	1.14139e-52	0.600846	-0.897359	3.99625e-10
GRCh38_ENSG00000134294	GRCh38_SLC38A2	1.36772	1.74632	5.15258e-46	0.141335	-2.96178	1.11299e-46	0.567827	-0.939996	6.25695e-11
GRCh38_ENSG00000263753	GRCh38_LINC00667	0.378912	2.02759	5.19681e-46	0.0237962	-3.60905	1.36654e-42	0.134245	-1.14902	3.8916e-12
GRCh38_ENSG00000174953	GRCh38_DHX36	5.23777	1.69611	5.2749e-46	0.508373	-3.0695	6.28615e-55	2.28391	-0.86729	4.87008e-10
GRCh38_ENSG00000132356	GRCh38_PRKAA1	0.544805	1.91801	5.67532e-46	0.0483134	-3.1421	2.28551e-41	0.201585	-1.0984	3.04047e-12
GRCh38_ENSG00000241978	GRCh38_AKAP2	0.211328	2.41809	5.74061e-46	0.0216329	-2.82821	5.96926e-24	0.0499619	-1.74174	5.10114e-18
GRCh38_ENSG00000115053	GRCh38_NCL	23.8148	1.68542	5.86544e-46	2.74161	-2.82075	1.06028e-50	10.2139	-0.898736	9.62657e-11
GRCh38_ENSG00000155393	GRCh38_HEATR3	0.219148	2.29396	6.10112e-46	0.00865315	-4.17459	1.03994e-37	0.0660366	-1.36867	2.11548e-13
GRCh38_ENSG00000178252	GRCh38_WDR6	0.741763	1.8523	6.28952e-46	0.0447079	-3.71924	1.39393e-54	0.301943	-0.949865	3.59075e-10
GRCh38_ENSG00000104313	GRCh38_EYA1	0.598271	1.89398	6.76665e-46	0.0562455	-3.06315	3.44227e-41	0.223742	-1.08546	3.21673e-12
GRCh38_ENSG00000176209	GRCh38_SMIM19	2.89245	1.70757	6.83896e-46	0.403093	-2.52997	3.29779e-40	1.17606	-0.985247	3.1447e-12
GRCh38_ENSG00000116580	GRCh38_GON4L	1.26649	1.75016	6.98794e-46	0.121144	-3.07399	1.74902e-48	0.53003	-0.925224	1.36669e-10
GRCh38_ENSG00000173960	GRCh38_UBXN2A	2.21514	1.71801	7.0268e-46	0.214165	-3.06813	7.43699e-52	0.94971	-0.89122	2.95085e-10
GRCh38_ENSG00000121897	GRCh38_LIAS	0.565937	1.90664	7.03178e-46	0.0576877	-2.94186	1.29447e-38	0.206799	-1.12197	9.14522e-13
GRCh38_ENSG00000121211	GRCh38_MND1	0.944215	1.78059	7.03178e-46	0.0944636	-2.99948	1.27034e-44	0.383186	-0.971037	7.23053e-11
GRCh38_ENSG00000066279	GRCh38_ASPM	4.79483	1.70692	7.25614e-46	0.594183	-2.70575	3.54234e-45	1.99543	-0.945586	2.00714e-11
GRCh38_ENSG00000120833	GRCh38_SOCS2	0.847849	1.78779	7.29715e-46	0.0728307	-3.21978	9.64646e-48	0.349299	-0.94337	3.01394e-10
GRCh38_ENSG00000132612	GRCh38_VPS4A	0.884198	1.78753	7.46954e-46	0.0923003	-2.93506	8.15338e-43	0.354512	-0.990172	3.79267e-11
GRCh38_ENSG00000171865	GRCh38_RNASEH1	1.03044	1.76706	7.5267e-46	0.102396	-3.01288	1.2796e-45	0.423155	-0.953814	6.01908e-11
GRCh38_ENSG00000165512	GRCh38_ZNF22	2.06341	1.72167	7.56357e-46	0.171621	-3.28807	1.70816e-56	0.898879	-0.862618	1.11212e-09
GRCh38_ENSG00000029725	GRCh38_RABEP1	2.09997	1.72099	7.68875e-46	0.162968	-3.3898	5.94553e-59	0.92234	-0.848501	1.978e-09
GRCh38_ENSG00000137812	GRCh38_KNL1	1.15026	1.77037	8.03539e-46	0.116096	-2.99042	5.20522e-46	0.470076	-0.96157	4.67066e-11
GRCh38_ENSG00000115368	GRCh38_WDR75	1.21366	1.75458	8.38619e-46	0.106001	-3.20601	7.39026e-51	0.512218	-0.909614	3.08035e-10
GRCh38_ENSG00000165819	GRCh38_METTL3	0.2593	2.18854	8.61633e-46	0.0137008	-3.806	6.35675e-38	0.0825457	-1.29671	3.70167e-13
GRCh38_ENSG00000246263	GRCh38_UBR5-AS1	0.275572	2.15764	8.74224e-46	0.0144219	-3.82821	2.50435e-39	0.0899314	-1.26123	7.36354e-13
GRCh38_ENSG00000104835	GRCh38_SARS2	0.198437	2.35734	8.79662e-46	0.00937425	-3.91297	6.62167e-34	0.0560442	-1.46385	2.47212e-14
GRCh38_ENSG00000274605	GRCh38_AL355338.1	0.920124	1.77495	8.87833e-46	0.0836471	-3.14051	4.2699e-47	0.380145	-0.941483	2.5384e-10
GRCh38_ENSG00000112078	GRCh38_KCTD20	0.765009	1.84264	8.88394e-46	0.045429	-3.74309	1.8312e-55	0.314108	-0.9371	5.31298e-10
GRCh38_ENSG00000076242	GRCh38_MLH1	0.44231	1.96883	9.161e-46	0.0475923	-2.84722	2.02271e-34	0.152058	-1.21138	9.41367e-14
GRCh38_ENSG00000182552	GRCh38_RWDD4	1.55897	1.73398	9.33308e-46	0.153593	-3.03527	4.08726e-49	0.658193	-0.913909	1.64935e-10
GRCh38_ENSG00000156253	GRCh38_RWDD2B	0.755076	1.8441	9.42509e-46	0.067783	-3.14337	4.38875e-45	0.295861	-1.01704	2.16356e-11
GRCh38_ENSG00000123737	GRCh38_EXOSC9	1.19675	1.75295	9.65677e-46	0.112491	-3.09858	1.47648e-48	0.500922	-0.924264	1.62142e-10
GRCh38_ENSG00000184508	GRCh38_HDDC3	1.71937	1.7286	9.70508e-46	0.133403	-3.38723	1.8497e-57	0.750731	-0.856881	1.702e-09
GRCh38_ENSG00000076984	GRCh38_MAP2K7	0.441465	1.96954	9.74886e-46	0.0295649	-3.53275	4.76335e-44	0.162485	-1.09646	1.11648e-11
GRCh38_ENSG00000177853	GRCh38_ZNF518A	0.729083	1.85046	9.80163e-46	0.0721096	-3.00007	3.33651e-42	0.280221	-1.04851	6.3569e-12
GRCh38_ENSG00000156381	GRCh38_ANKRD9	0.291211	2.12758	9.85857e-46	0.0187485	-3.54545	1.71145e-37	0.0951448	-1.26488	4.04299e-13
GRCh38_ENSG00000035687	GRCh38_ADSS	1.61751	1.7307	9.94989e-46	0.184601	-2.81945	1.39283e-44	0.669489	-0.948946	3.33593e-11
GRCh38_ENSG00000111731	GRCh38_C2CD5	0.241971	2.22565	1.0133e-45	0.0201907	-3.15345	1.77409e-30	0.0703811	-1.43838	4.53086e-15
GRCh38_ENSG00000159459	GRCh38_UBR1	0.373417	2.02345	1.03953e-45	0.0288438	-3.31335	9.70629e-39	0.129466	-1.18607	1.00152e-12
GRCh38_ENSG00000168724	GRCh38_DNAJC21	3.97509	1.695	1.05937e-45	0.343963	-3.23808	1.71733e-58	1.75996	-0.840886	1.70963e-09
GRCh38_ENSG00000090447	GRCh38_TFAP4	0.252537	2.19936	1.072e-45	0.0173063	-3.43859	5.16124e-34	0.0773323	-1.35874	4.97622e-14
GRCh38_ENSG00000103510	GRCh38_KAT8	0.449073	1.9633	1.12834e-45	0.0331704	-3.39371	1.8775e-42	0.164222	-1.10864	5.83094e-12
GRCh38_ENSG00000064961	GRCh38_HMG20B	0.931324	1.77075	1.15806e-45	0.104559	-2.83177	2.84455e-41	0.374062	-0.990946	3.18745e-11
GRCh38_ENSG00000176623	GRCh38_RMDN1	5.07378	1.68722	1.21711e-45	0.643218	-2.67599	5.27426e-45	2.13706	-0.92942	2.92458e-11
GRCh38_ENSG00000176890	GRCh38_TYMS	3.25784	1.70001	1.2194e-45	0.411746	-2.67708	5.0554e-44	1.35853	-0.943565	2.09318e-11
GRCh38_ENSG00000130921	GRCh38_C12orf65	1.31235	1.74345	1.2333e-45	0.146382	-2.84946	5.28977e-44	0.539588	-0.957286	3.28289e-11
GRCh38_ENSG00000179632	GRCh38_MAF1	4.09554	1.69199	1.25132e-45	0.320888	-3.38455	2.54562e-62	1.83773	-0.818211	4.28801e-09
GRCh38_ENSG00000169689	GRCh38_CENPX	4.47678	1.69488	1.27597e-45	0.511257	-2.82911	2.4783e-48	1.90767	-0.907474	9.62657e-11
HHV8_4_gene-HHV8GK18_gp61	HHV8_4_ORF57	9.82592	-1.62807	1.33853e-45	26.6495	0.623818	2.63046e-05	32.6181	1.25756	1.28518e-23
GRCh38_ENSG00000146281	GRCh38_PM20D2	0.914207	1.77586	1.35962e-45	0.0959058	-2.93037	5.29185e-43	0.369718	-0.978007	5.77494e-11
GRCh38_ENSG00000133111	GRCh38_RFXAP	0.197803	2.35273	1.40703e-45	0.0144219	-3.31445	5.78767e-29	0.053003	-1.54975	1.35694e-15
GRCh38_ENSG00000139496	GRCh38_NUP58	0.907021	1.77477	1.52778e-45	0.074994	-3.27887	1.56015e-49	0.379276	-0.920703	6.2129e-10
GRCh38_ENSG00000184787	GRCh38_UBE2G2	2.3804	1.70847	1.56119e-45	0.299976	-2.67879	4.40966e-43	0.986204	-0.952653	1.79911e-11
GRCh38_ENSG00000071655	GRCh38_MBD3	0.822279	1.82384	1.65314e-45	0.0670619	-3.28826	1.30171e-48	0.331486	-0.972824	1.00691e-10
GRCh38_ENSG00000094916	GRCh38_CBX5	1.84743	1.71849	1.65458e-45	0.266084	-2.47729	1.33174e-37	0.739001	-1.01043	1.57946e-12
GRCh38_ENSG00000165898	GRCh38_ISCA2	0.620883	1.8764	1.65721e-45	0.0721096	-2.75746	1.9983e-36	0.227218	-1.12585	4.62131e-13
GRCh38_ENSG00000140992	GRCh38_PDPK1	0.523672	1.91623	1.67549e-45	0.0439869	-3.22028	4.14892e-42	0.195503	-1.08352	7.01528e-12
GRCh38_ENSG00000126226	GRCh38_PCID2	0.752118	1.83844	1.68395e-45	0.0728307	-3.03366	4.17863e-43	0.29282	-1.02917	1.27248e-11
GRCh38_ENSG00000189042	GRCh38_ZNF567	0.367711	2.02269	1.73357e-45	0.0346126	-3.02799	8.16633e-35	0.123819	-1.23495	1.56971e-13
GRCh38_ENSG00000203705	GRCh38_TATDN3	0.386942	2.05363	1.80517e-45	0.0288438	-3.36075	1.7656e-38	0.131639	-1.21233	7.94442e-13
GRCh38_ENSG00000134452	GRCh38_FBH1	1.21281	1.74382	1.84367e-45	0.121865	-3.00253	1.11796e-46	0.50657	-0.929998	1.18944e-10
GRCh38_ENSG00000137574	GRCh38_TGS1	3.09385	1.69747	1.87067e-45	0.20407	-3.63427	3.28765e-67	1.40545	-0.795239	1.33897e-08
GRCh38_ENSG00000146410	GRCh38_MTFR2	0.427095	1.97121	1.97442e-45	0.0389392	-3.08699	1.71415e-37	0.150755	-1.16654	7.6768e-13
GRCh38_ENSG00000198771	GRCh38_RCSD1	2.44486	1.70521	1.99972e-45	0.214165	-3.21616	8.36329e-56	1.07223	-0.854845	1.32799e-09
GRCh38_ENSG00000003056	GRCh38_M6PR	3.95142	1.68958	2.01134e-45	0.580482	-2.45563	3.84794e-39	1.61312	-0.982613	2.8729e-12
GRCh38_ENSG00000204261	GRCh38_PSMB8-AS1	0.386731	2.00337	2.11036e-45	0.0281227	-3.40446	2.2411e-40	0.137287	-1.15037	3.1447e-12
GRCh38_ENSG00000128731	GRCh38_HERC2	0.584112	1.8864	2.15322e-45	0.0490345	-3.2288	1.34849e-43	0.223308	-1.04957	1.61026e-11
GRCh38_ENSG00000277632	GRCh38_CCL3	0.308328	2.09175	2.15322e-45	0.030286	-2.94969	1.71082e-31	0.097317	-1.32878	1.8898e-14
GRCh38_ENSG00000099899	GRCh38_TRMT2A	0.968941	1.76479	2.15322e-45	0.0915792	-3.08612	1.56323e-46	0.401433	-0.939009	1.33695e-10
GRCh38_ENSG00000103479	GRCh38_RBL2	0.418219	1.97727	2.15635e-45	0.0317282	-3.35068	7.3686e-41	0.150755	-1.12994	3.95887e-12
GRCh38_ENSG00000146830	GRCh38_GIGYF1	0.233307	2.23482	2.18129e-45	0.0209118	-3.04831	6.70075e-29	0.066471	-1.47031	2.21993e-15
GRCh38_ENSG00000204568	GRCh38_MRPS18B	3.22086	1.69332	2.21291e-45	0.356942	-2.87307	9.98306e-49	1.38069	-0.897404	1.62053e-10
GRCh38_ENSG00000168811	GRCh38_IL12A	0.316993	2.07866	2.21704e-45	0.0504767	-2.24578	1.21663e-22	0.0894969	-1.51387	5.98365e-18
GRCh38_ENSG00000011485	GRCh38_PPP5C	0.812135	1.82287	2.29284e-45	0.074994	-3.10706	3.37772e-45	0.322363	-0.999576	3.35358e-11
GRCh38_ENSG00000093183	GRCh38_SEC22C	0.414204	1.97815	2.29717e-45	0.0295649	-3.43777	7.32445e-42	0.15032	-1.11832	6.50344e-12
GRCh38_ENSG00000120159	GRCh38_CAAP1	1.09806	1.75413	2.40791e-45	0.0973479	-3.18323	1.52079e-49	0.46269	-0.912358	3.37544e-10
GRCh38_ENSG00000115207	GRCh38_GTF3C2	0.855669	1.81383	2.43494e-45	0.0663408	-3.36438	1.95928e-50	0.349733	-0.951364	2.13106e-10
GRCh38_ENSG00000119640	GRCh38_ACYP1	0.515853	1.9144	2.44747e-45	0.0591299	-2.76706	7.44503e-35	0.183338	-1.16687	2.34953e-13
GRCh38_ENSG00000160305	GRCh38_DIP2A	0.290154	2.11649	2.52951e-45	0.0274016	-3.00041	2.29308e-31	0.0903658	-1.34605	1.6656e-14
GRCh38_ENSG00000205268	GRCh38_PDE7A	0.869828	1.77771	2.54067e-45	0.0836471	-3.05704	5.53798e-45	0.355815	-0.957873	1.53491e-10
GRCh38_ENSG00000157212	GRCh38_PAXIP1	0.386942	2.00012	2.54166e-45	0.037497	-2.99106	5.70889e-35	0.132073	-1.21681	2.06061e-13
GRCh38_ENSG00000179262	GRCh38_RAD23A	2.86012	1.69621	2.54437e-45	0.370643	-2.64031	8.91837e-43	1.19083	-0.947055	1.91775e-11
GRCh38_ENSG00000120071	GRCh38_KANSL1	0.87025	1.77533	2.58316e-45	0.098069	-2.82469	1.3272e-40	0.347995	-0.997373	2.93027e-11
GRCh38_ENSG00000136104	GRCh38_RNASEH2B	2.48712	1.69999	2.9894e-45	0.300697	-2.74209	9.91552e-45	1.04529	-0.929923	4.78729e-11
GRCh38_ENSG00000168283	GRCh38_BMI1	1.07799	1.75419	3.06958e-45	0.0814838	-3.41575	6.82178e-54	0.46269	-0.880348	1.35388e-09
GRCh38_ENSG00000121486	GRCh38_TRMT1L	0.630181	1.86583	3.08996e-45	0.0562455	-3.14485	4.00182e-43	0.242858	-1.04039	1.64657e-11
GRCh38_ENSG00000169715	GRCh38_MT1E	1.16717	1.74464	3.11406e-45	0.107443	-3.13055	8.80336e-49	0.493102	-0.910037	3.2013e-10
GRCh38_ENSG00000123545	GRCh38_NDUFAF4	1.18999	1.74147	3.15292e-45	0.0995112	-3.27193	4.93771e-52	0.510046	-0.885799	8.32767e-10
GRCh38_ENSG00000182481	GRCh38_KPNA2	6.73567	1.69052	3.26039e-45	0.935982	-2.53914	2.6717e-42	2.78005	-0.963711	8.20129e-12
GRCh38_ENSG00000128928	GRCh38_IVD	0.480138	1.92999	3.34374e-45	0.0338915	-3.46671	1.6439e-44	0.181166	-1.06244	2.49271e-11
GRCh38_ENSG00000005483	GRCh38_KMT2E	1.70373	1.71844	3.42597e-45	0.188927	-2.86462	7.03817e-46	0.715541	-0.926622	8.88852e-11
GRCh38_ENSG00000148459	GRCh38_PDSS1	0.964714	1.76123	3.60868e-45	0.0850893	-3.18789	1.88602e-48	0.404474	-0.919228	3.2013e-10
GRCh38_ENSG00000157184	GRCh38_CPT2	0.528321	1.90384	3.68884e-45	0.0403814	-3.35921	2.48155e-44	0.201585	-1.04904	2.5757e-11
GRCh38_ENSG00000075151	GRCh38_EIF4G3	1.05242	1.75424	3.71035e-45	0.12475	-2.75595	1.20457e-40	0.424459	-0.987675	1.431e-11
GRCh38_ENSG00000103429	GRCh38_BFAR	1.09045	1.74771	3.8343e-45	0.103117	-3.0899	1.23319e-47	0.457911	-0.919726	2.36769e-10
GRCh38_ENSG00000130520	GRCh38_LSM4	7.97067	1.67217	3.87358e-45	0.785995	-3.05158	9.23141e-57	3.53426	-0.843851	1.20347e-09
GRCh38_ENSG00000104679	GRCh38_R3HCC1	0.864333	1.77011	3.89189e-45	0.0886948	-2.96324	3.61955e-43	0.35234	-0.965527	1.1456e-10
GRCh38_ENSG00000153201	GRCh38_RANBP2	2.55369	1.69929	3.94579e-45	0.239404	-3.11781	1.03439e-53	1.11567	-0.862926	9.45762e-10
GRCh38_ENSG00000198146	GRCh38_ZNF770	0.659979	1.85327	4.01674e-45	0.0605721	-3.10726	5.16474e-43	0.255892	-1.03278	1.84057e-11
GRCh38_ENSG00000116237	GRCh38_ICMT	0.597214	1.87453	4.18341e-45	0.05264	-3.1605	9.3624e-43	0.228956	-1.04733	1.54392e-11
GRCh38_ENSG00000111196	GRCh38_MAGOHB	3.06553	1.68872	4.38973e-45	0.375691	-2.72487	5.27419e-45	1.29727	-0.920772	6.04586e-11
GRCh38_ENSG00000106460	GRCh38_TMEM106B	0.598693	1.8733	4.47072e-45	0.0706674	-2.73369	1.10069e-35	0.218963	-1.12742	5.41217e-13
GRCh38_ENSG00000217128	GRCh38_FNIP1	0.391803	1.9901	4.5643e-45	0.0259595	-3.54026	2.6097e-42	0.142065	-1.11727	9.83459e-12
GRCh38_ENSG00000076513	GRCh38_ANKRD13A	0.314457	2.0723	4.66456e-45	0.0216329	-3.46397	6.75926e-38	0.106441	-1.21628	1.20924e-12
GRCh38_ENSG00000100401	GRCh38_RANGAP1	1.2536	1.73749	4.67419e-45	0.10528	-3.26697	2.20232e-52	0.538719	-0.882219	9.65615e-10
GRCh38_ENSG00000165689	GRCh38_ENTR1	0.50423	1.91331	4.67806e-45	0.0425447	-3.21338	1.77236e-41	0.188552	-1.08123	9.13984e-12
GRCh38_ENSG00000174231	GRCh38_PRPF8	1.72951	1.7139	4.76504e-45	0.143498	-3.292	2.03478e-55	0.758117	-0.853474	1.9695e-09
GRCh38_ENSG00000168887	GRCh38_C2orf68	0.80812	1.81572	4.93746e-45	0.0692252	-3.21793	3.40645e-47	0.325838	-0.974225	9.84007e-11
GRCh38_ENSG00000081791	GRCh38_DELE1	0.29586	2.09858	5.01386e-45	0.0237962	-3.23438	2.51746e-34	0.0960137	-1.2813	1.85567e-13
GRCh38_ENSG00000050130	GRCh38_JKAMP	0.596157	1.87197	5.02773e-45	0.045429	-3.3721	3.68268e-46	0.2333	-1.01278	6.41503e-11
GRCh38_ENSG00000234710	GRCh38_AC060834.2	0.986481	1.75947	5.28847e-45	0.103117	-2.93957	7.96194e-44	0.404474	-0.958123	6.44857e-11
GRCh38_ENSG00000172167	GRCh38_MTBP	0.390324	1.98862	5.41552e-45	0.0338915	-3.15214	2.73243e-37	0.136852	-1.17409	1.13961e-12
GRCh38_ENSG00000134851	GRCh38_TMEM165	1.32249	1.73081	5.55914e-45	0.140614	-2.92258	1.29917e-45	0.553491	-0.929585	1.14365e-10
GRCh38_ENSG00000143228	GRCh38_NUF2	2.39731	1.69789	5.86803e-45	0.230751	-3.079	1.66273e-52	1.04485	-0.867366	8.19585e-10
GRCh38_ENSG00000148843	GRCh38_PDCD11	2.26903	1.69742	5.98349e-45	0.214887	-3.10272	8.59694e-53	0.991417	-0.863103	9.79179e-10
GRCh38_ENSG00000111653	GRCh38_ING4	0.661669	1.84842	6.26875e-45	0.0634564	-3.04402	5.10548e-42	0.255892	-1.03816	1.44107e-11
GRCh38_ENSG00000105793	GRCh38_GTPBP10	0.958797	1.75649	6.31472e-45	0.0785995	-3.29557	2.02448e-50	0.407081	-0.898528	7.68654e-10
GRCh38_ENSG00000118596	GRCh38_SLC16A7	1.11624	1.74574	6.33503e-45	0.131239	-2.77012	2.37375e-41	0.454001	-0.975227	2.28437e-11
GRCh38_ENSG00000124228	GRCh38_DDX27	3.12153	1.68633	6.33986e-45	0.38146	-2.72964	4.40433e-45	1.32421	-0.917106	7.29656e-11
GRCh38_ENSG00000183891	GRCh38_TTC32	0.407018	1.97163	6.68431e-45	0.0266805	-3.5601	3.58764e-43	0.149886	-1.09484	1.8353e-11
GRCh38_ENSG00000133302	GRCh38_SLF1	0.802203	1.81366	6.74657e-45	0.0793206	-3.00852	2.84256e-43	0.317584	-1.00603	2.73818e-11
GRCh38_ENSG00000143493	GRCh38_INTS7	0.517332	1.90149	7.06042e-45	0.0259595	-3.96206	2.14687e-52	0.20593	-0.977135	4.61661e-10
GRCh38_ENSG00000065989	GRCh38_PDE4A	0.380602	1.99255	7.36071e-45	0.0317282	-3.20946	1.22619e-37	0.133811	-1.16861	1.57459e-12
GRCh38_ENSG00000152795	GRCh38_HNRNPDL	9.74668	1.66587	7.55666e-45	1.21649	-2.70426	2.13317e-47	4.18941	-0.899467	1.01351e-10
GRCh38_ENSG00000143157	GRCh38_POGK	0.643495	1.85145	7.57966e-45	0.0584088	-3.1233	4.84887e-43	0.250244	-1.02802	2.55722e-11
GRCh38_ENSG00000177479	GRCh38_ARIH2	2.09088	1.69946	7.65737e-45	0.201186	-3.07854	8.25455e-52	0.910175	-0.869065	8.3015e-10
GRCh38_ENSG00000136044	GRCh38_APPL2	0.256341	2.16515	7.65938e-45	0.0194696	-3.29904	6.1505e-33	0.0795045	-1.34361	7.41246e-14
GRCh38_ENSG00000134352	GRCh38_IL6ST	1.33179	1.72919	7.84106e-45	0.126913	-3.08398	4.54788e-49	0.566959	-0.900505	4.15707e-10
GRCh38_ENSG00000145833	GRCh38_DDX46	5.7568	1.67228	7.89888e-45	0.801859	-2.5391	9.50868e-43	2.4112	-0.942621	1.67168e-11
GRCh38_ENSG00000139437	GRCh38_TCHP	0.438506	1.94604	7.9712e-45	0.0389392	-3.13018	1.83688e-38	0.158575	-1.13083	2.89207e-12
GRCh38_ENSG00000261889	GRCh38_AC108134.2	0.0598059	-2.05818	8.3007e-45	0.318003	1.55219	2.10289e-21	0.208536	0.818167	1.77676e-07
GRCh38_ENSG00000102309	GRCh38_PIN4	1.79925	1.70851	8.30167e-45	0.146382	-3.32208	4.25399e-56	0.793742	-0.84362	2.94564e-09
GRCh38_ENSG00000137807	GRCh38_KIF23	0.922448	1.76989	8.34603e-45	0.0923003	-3.00103	1.93888e-44	0.377538	-0.958801	1.24481e-10
GRCh38_ENSG00000165934	GRCh38_CPSF2	0.903429	1.76463	8.40754e-45	0.0771573	-3.23347	1.20793e-48	0.379276	-0.916102	7.58882e-10
GRCh38_ENSG00000154059	GRCh38_IMPACT	0.364753	2.00673	8.5456e-45	0.0367759	-2.93082	2.21048e-33	0.12295	-1.23618	1.51771e-13
GRCh38_ENSG00000146842	GRCh38_TMEM209	0.68407	1.83805	8.96357e-45	0.0757151	-2.8365	9.90919e-39	0.260671	-1.06559	3.94317e-12
GRCh38_ENSG00000196456	GRCh38_ZNF775	0.138631	2.64289	8.96357e-45	0.00648986	-3.84613	4.5728e-27	0.0312805	-1.77944	4.01439e-16
GRCh38_ENSG00000100162	GRCh38_CENPM	1.18386	1.73183	8.96357e-45	0.162247	-2.54633	4.10713e-37	0.473117	-1.00856	3.87028e-12
GRCh38_ENSG00000145388	GRCh38_METTL14	0.339393	2.03346	9.2755e-45	0.0245173	-3.40398	2.21366e-38	0.117736	-1.18279	2.283e-12
GRCh38_ENSG00000104320	GRCh38_NBN	4.08836	1.6735	9.76644e-45	0.383623	-3.12324	1.11108e-55	1.82252	-0.834047	2.22727e-09
GRCh38_ENSG00000141447	GRCh38_OSBPL1A	0.972111	1.75179	1.00086e-44	0.108164	-2.84902	6.14198e-42	0.397088	-0.966276	4.36502e-11
GRCh38_ENSG00000071564	GRCh38_TCF3	1.55812	1.71085	1.04441e-44	0.135566	-3.22226	3.64911e-53	0.680785	-0.859731	1.65859e-09
GRCh38_ENSG00000134330	GRCh38_IAH1	0.999583	1.74665	1.05434e-44	0.104559	-2.94115	5.92972e-44	0.414032	-0.943525	1.03662e-10
GRCh38_ENSG00000119285	GRCh38_HEATR1	0.856091	1.76713	1.06263e-44	0.0894159	-2.93775	1.30074e-42	0.348864	-0.966743	1.0848e-10
GRCh38_ENSG00000167088	GRCh38_SNRPD1	13.9475	1.65802	1.18688e-44	1.22875	-3.22118	8.93656e-62	6.34212	-0.80326	6.17866e-09
GRCh38_ENSG00000174442	GRCh38_ZWILCH	0.648567	1.84534	1.19247e-44	0.0511978	-3.32756	1.67641e-46	0.258064	-0.990151	1.11133e-10
GRCh38_ENSG00000167996	GRCh38_FTH1	13.8044	1.65791	1.21957e-44	1.26408	-3.16425	3.66713e-60	6.24871	-0.81122	4.41274e-09
GRCh38_ENSG00000169760	GRCh38_NLGN1	0.674349	1.83799	1.22376e-44	0.0555244	-3.26846	4.76391e-46	0.268491	-0.990726	9.26296e-11
GRCh38_ENSG00000147475	GRCh38_ERLIN2	1.74536	1.70644	1.23717e-44	0.185322	-2.93116	1.69753e-47	0.745084	-0.901184	2.69032e-10
GRCh38_ENSG00000104133	GRCh38_SPG11	0.349114	2.01868	1.23717e-44	0.0338915	-2.98246	1.5816e-33	0.117302	-1.23906	2.04065e-13
GRCh38_ENSG00000101546	GRCh38_RBFA	0.47084	1.92052	1.23717e-44	0.0432658	-3.08675	9.31266e-39	0.172912	-1.11015	4.2821e-12
GRCh38_ENSG00000136271	GRCh38_DDX56	2.38463	1.68865	1.24373e-44	0.30286	-2.67118	6.24293e-43	1.00271	-0.931673	4.63908e-11
GRCh38_ENSG00000136874	GRCh38_STX17	0.412936	1.95894	1.26198e-44	0.0158641	-4.31711	4.06602e-52	0.160312	-1.0076	4.44243e-10
GRCh38_ENSG00000103253	GRCh38_HAGHL	0.990707	1.74432	1.2865e-44	0.12475	-2.66809	2.88222e-38	0.398392	-0.994872	1.09048e-11
GRCh38_ENSG00000185504	GRCh38_FAAP100	0.232884	2.20875	1.42479e-44	0.0115375	-3.8837	1.06608e-36	0.0734222	-1.30849	7.27157e-13
GRCh38_ENSG00000103423	GRCh38_DNAJA3	0.896244	1.75311	1.46005e-44	0.10528	-2.76809	9.20686e-40	0.362332	-0.983604	4.84337e-11
GRCh38_ENSG00000120963	GRCh38_ZNF706	8.74223	1.65968	1.46636e-44	0.878295	-3.0267	4.30257e-56	3.90485	-0.834069	1.81086e-09
GRCh38_ENSG00000162623	GRCh38_TYW3	2.04122	1.69424	1.50281e-44	0.228587	-2.85579	1.38564e-46	0.872812	-0.901299	2.10525e-10
GRCh38_ENSG00000243335	GRCh38_KCTD7	0.26564	2.13671	1.52946e-44	0.0209118	-3.25422	5.87112e-33	0.083849	-1.31977	1.24247e-13
GRCh38_ENSG00000171103	GRCh38_TRMT61B	0.381236	1.98274	1.54175e-44	0.0281227	-3.38688	5.71705e-40	0.137287	-1.13017	7.04297e-12
GRCh38_ENSG00000129518	GRCh38_EAPP	1.22507	1.72418	1.54636e-44	0.155036	-2.66619	8.72881e-40	0.500488	-0.972581	1.85561e-11
GRCh38_ENSG00000122483	GRCh38_CCDC18	0.656597	1.83945	1.58451e-44	0.0699463	-2.8918	2.50503e-39	0.251547	-1.05609	7.2195e-12
GRCh38_ENSG00000147679	GRCh38_UTP23	3.5799	1.67212	1.61322e-44	0.416072	-2.80719	1.82516e-47	1.54925	-0.885943	2.5384e-10
GRCh38_ENSG00000119314	GRCh38_PTBP3	0.837283	1.79703	1.61499e-44	0.0627353	-3.41681	3.8116e-51	0.347995	-0.926136	6.16357e-10
GRCh38_ENSG00000152253	GRCh38_SPC25	1.07482	1.79342	1.62347e-44	0.11826	-2.85849	1.42141e-40	0.425328	-1.01163	1.84361e-11
GRCh38_ENSG00000175066	GRCh38_GK5	0.231616	2.20866	1.63034e-44	0.0180274	-3.25246	7.55129e-31	0.0690777	-1.39982	3.25617e-14
GRCh38_ENSG00000091436	GRCh38_MAP3K20	0.736902	1.81829	1.64282e-44	0.0548033	-3.42147	1.09992e-49	0.301509	-0.948301	3.71337e-10
GRCh38_ENSG00000158864	GRCh38_NDUFS2	6.68094	1.66105	1.69336e-44	0.84224	-2.68998	6.8576e-47	2.8778	-0.896844	1.21529e-10
GRCh38_ENSG00000151835	GRCh38_SACS	0.612852	1.85301	1.70344e-44	0.0656197	-2.88081	2.00679e-38	0.231997	-1.07339	4.69894e-12
GRCh38_ENSG00000205213	GRCh38_LGR4	0.806429	1.80251	1.74967e-44	0.0771573	-3.05885	2.7396e-44	0.323666	-0.984966	6.37446e-11
GRCh38_ENSG00000142444	GRCh38_TIMM29	0.665684	1.85078	1.77074e-44	0.0807627	-2.6988	1.32536e-35	0.246768	-1.10959	9.73883e-13
GRCh38_ENSG00000105486	GRCh38_LIG1	0.537197	1.88155	1.77915e-44	0.0627353	-2.74623	6.22477e-35	0.195503	-1.13375	7.36354e-13
GRCh38_ENSG00000135829	GRCh38_DHX9	3.52073	1.6723	1.77935e-44	0.405256	-2.82143	9.20781e-48	1.52579	-0.883449	2.91307e-10
GRCh38_ENSG00000196747	GRCh38_HIST1H2AI	0.259089	2.14672	1.77935e-44	0.015143	-3.67154	8.41201e-37	0.0842835	-1.26796	1.03904e-12
GRCh38_ENSG00000013583	GRCh38_HEBP1	0.447171	1.93027	1.82422e-44	0.0425447	-3.03332	2.32673e-37	0.16205	-1.13046	2.57091e-12
GRCh38_ENSG00000069275	GRCh38_NUCKS1	13.0483	1.65377	1.90239e-44	1.72991	-2.61716	2.93199e-45	5.60311	-0.904055	7.61963e-11
GRCh38_ENSG00000163939	GRCh38_PBRM1	0.75719	1.81142	1.90945e-44	0.0843682	-2.83295	1.43952e-39	0.294558	-1.03632	9.25632e-12
GRCh38_ENSG00000023697	GRCh38_DERA	1.65449	1.70128	1.93398e-44	0.166573	-3.01021	6.0751e-49	0.714672	-0.881883	6.0175e-10
GRCh38_ENSG00000134574	GRCh38_DDB2	0.800723	1.80246	1.99764e-44	0.0735518	-3.11835	2.72507e-45	0.323232	-0.975088	9.82414e-11
GRCh38_ENSG00000075188	GRCh38_NUP37	1.89371	1.69616	1.99939e-44	0.166573	-3.21049	3.14066e-54	0.835884	-0.845566	2.51187e-09
GRCh38_ENSG00000170364	GRCh38_SETMAR	0.499158	1.91932	2.17898e-44	0.0569666	-2.77202	4.6329e-34	0.176822	-1.17131	3.84132e-13
GRCh38_ENSG00000205981	GRCh38_DNAJC19	4.58646	1.66266	2.23488e-44	0.453569	-3.04831	3.81829e-54	2.048	-0.833736	2.11533e-09
GRCh38_ENSG00000104518	GRCh38_GSDMD	2.2069	1.68388	2.55784e-44	0.244452	-2.87437	2.33304e-47	0.953186	-0.886354	3.58757e-10
GRCh38_ENSG00000102172	GRCh38_SMS	4.12767	1.6652	2.60683e-44	0.487461	-2.78525	3.47044e-47	1.79168	-0.88242	2.80667e-10
GRCh38_ENSG00000117593	GRCh38_DARS2	0.5298	1.88045	2.64714e-44	0.0425447	-3.292	2.28456e-43	0.204626	-1.03311	4.93438e-11
GRCh38_ENSG00000127774	GRCh38_EMC6	2.98396	1.67303	2.73616e-44	0.292765	-3.05666	6.16432e-53	1.3229	-0.843637	1.79911e-09
GRCh38_ENSG00000140043	GRCh38_PTGR2	0.459005	1.91881	2.77232e-44	0.0627353	-2.50548	1.33517e-29	0.156402	-1.23614	2.50871e-14
GRCh38_ENSG00000262919	GRCh38_CCNQ	0.457949	1.91871	2.77546e-44	0.0324493	-3.46171	9.92246e-44	0.174215	-1.05062	5.15006e-11
GRCh38_ENSG00000131626	GRCh38_PPFIA1	0.435759	1.93354	2.86319e-44	0.0367759	-3.20577	1.60319e-39	0.160312	-1.10427	8.22062e-12
GRCh38_ENSG00000132478	GRCh38_UNK	0.563824	1.86543	2.86593e-44	0.0497556	-3.15927	4.303e-42	0.21766	-1.03725	3.0186e-11
GRCh38_ENSG00000117748	GRCh38_RPA2	1.39329	1.71016	2.89902e-44	0.193254	-2.53373	1.17684e-37	0.565655	-0.98668	8.0994e-12
GRCh38_ENSG00000130305	GRCh38_NSUN5	1.68534	1.70581	2.90077e-44	0.201186	-2.75812	6.29594e-43	0.706417	-0.932942	8.06917e-11
GRCh38_ENSG00000168259	GRCh38_DNAJC7	4.24622	1.66166	3.06761e-44	0.524237	-2.72017	9.59864e-46	1.83469	-0.891246	1.79974e-10
GRCh38_ENSG00000178035	GRCh38_IMPDH2	3.98798	1.66288	3.13495e-44	0.505488	-2.68071	1.34083e-44	1.71347	-0.900656	1.22204e-10
GRCh38_ENSG00000126261	GRCh38_UBA2	3.5127	1.66652	3.17e-44	0.464386	-2.61716	1.00953e-42	1.49321	-0.918264	6.15263e-11
GRCh38_ENSG00000144306	GRCh38_SCRN3	0.323332	2.03608	3.19666e-44	0.0288438	-3.0992	4.87179e-34	0.108613	-1.23581	4.14267e-13
GRCh38_ENSG00000125977	GRCh38_EIF2S2	9.73505	1.65122	3.27028e-44	1.13212	-2.81212	2.42938e-50	4.28456	-0.861873	5.25969e-10
GRCh38_ENSG00000167699	GRCh38_GLOD4	1.03614	1.73302	3.32047e-44	0.103838	-3.00707	1.4288e-45	0.436623	-0.91697	3.04513e-10
GRCh38_ENSG00000163964	GRCh38_PIGX	0.955627	1.73663	3.3381e-44	0.129797	-2.55718	4.40829e-36	0.381014	-1.01118	1.19635e-11
GRCh38_ENSG00000184898	GRCh38_RBM43	0.177938	2.3828	3.36513e-44	0.0129797	-3.30214	2.73381e-27	0.0464863	-1.58487	2.3097e-15
GRCh38_ENSG00000129315	GRCh38_CCNT1	0.960276	1.74091	3.39772e-44	0.114654	-2.74707	7.4227e-40	0.391006	-0.974177	5.80562e-11
GRCh38_ENSG00000023228	GRCh38_NDUFS1	1.61434	1.69691	3.41869e-44	0.228587	-2.50637	9.87072e-38	0.659931	-0.978042	8.86527e-12
GRCh38_ENSG00000167962	GRCh38_ZNF598	0.549665	1.86975	3.43535e-44	0.0584088	-2.8871	1.92106e-37	0.205495	-1.09078	3.94317e-12
GRCh38_ENSG00000135387	GRCh38_CAPRIN1	2.77221	1.6726	3.44804e-44	0.380739	-2.55861	9.04213e-41	1.16389	-0.938167	2.94343e-11
GRCh38_ENSG00000174243	GRCh38_DDX23	1.61878	1.69774	3.47506e-44	0.16441	-2.9979	1.47648e-48	0.700335	-0.879984	6.81039e-10
GRCh38_ENSG00000146414	GRCh38_SHPRH	0.75402	1.80537	3.5656e-44	0.0793206	-2.91847	4.41196e-41	0.297599	-1.01292	2.52544e-11
GRCh38_ENSG00000108384	GRCh38_RAD51C	2.63167	1.67611	3.59401e-44	0.301418	-2.82715	5.91144e-47	1.13783	-0.886486	3.22111e-10
GRCh38_ENSG00000101191	GRCh38_DIDO1	0.579885	1.85627	3.66366e-44	0.0576877	-2.98687	1.1646e-39	0.22157	-1.05674	1.23011e-11
GRCh38_ENSG00000234616	GRCh38_JRK	0.44865	1.92177	3.69158e-44	0.0288438	-3.59994	2.6642e-45	0.172043	-1.03638	9.62657e-11
GRCh38_ENSG00000162927	GRCh38_PUS10	0.276206	2.1051	3.71144e-44	0.0245173	-3.08933	8.64186e-32	0.0877591	-1.31472	9.72806e-14
GRCh38_ENSG00000125482	GRCh38_TTF1	1.67013	1.69652	3.81323e-44	0.168736	-3.00607	6.52382e-49	0.723795	-0.877309	7.59737e-10
GRCh38_ENSG00000163933	GRCh38_RFT1	0.562767	1.86272	3.89612e-44	0.05264	-3.07499	1.0087e-40	0.215922	-1.04827	2.00301e-11
GRCh38_ENSG00000137871	GRCh38_ZNF280D	0.281278	2.09526	3.92303e-44	0.0201907	-3.39463	2.04092e-35	0.0929725	-1.25109	9.11682e-13
GRCh38_ENSG00000250571	GRCh38_GLI4	0.89561	1.74183	4.11197e-44	0.0930214	-2.95135	2.94825e-43	0.372759	-0.936131	3.43872e-10
GRCh38_ENSG00000119041	GRCh38_GTF3C3	0.956261	1.74442	4.12265e-44	0.102396	-2.90674	2.12269e-42	0.39535	-0.94717	1.14183e-10
GRCh38_ENSG00000184897	GRCh38_H1FX	2.85716	1.67754	4.1449e-44	0.405256	-2.50971	2.22727e-39	1.18692	-0.955286	1.59119e-11
GRCh38_ENSG00000069011	GRCh38_PITX1	0.774519	1.79944	4.21559e-44	0.0562455	-3.46041	5.77071e-51	0.322363	-0.923035	8.96133e-10
GRCh38_ENSG00000148444	GRCh38_COMMD3	2.87068	1.66911	4.22496e-44	0.330983	-2.81903	4.56772e-47	1.24687	-0.880217	3.74404e-10
GRCh38_ENSG00000163798	GRCh38_SLC4A1AP	2.17161	1.68184	4.30942e-44	0.196138	-3.17528	3.08337e-54	0.966219	-0.835117	3.33866e-09
GRCh38_ENSG00000137168	GRCh38_PPIL1	0.847849	1.75473	4.33475e-44	0.0713885	-3.25522	6.50719e-48	0.359291	-0.902026	1.96922e-09
GRCh38_ENSG00000150722	GRCh38_PPP1R1C	0.592142	1.85027	4.35057e-44	0.045429	-3.36607	5.37308e-46	0.235472	-0.989903	1.57809e-10
GRCh38_ENSG00000168476	GRCh38_REEP4	0.478025	1.90207	4.39347e-44	0.0396603	-3.23841	3.3338e-41	0.180732	-1.06465	2.37398e-11
GRCh38_ENSG00000196678	GRCh38_ERI2	0.245986	2.16147	4.78159e-44	0.0158641	-3.52811	1.37333e-34	0.0782012	-1.30315	5.21867e-13
GRCh38_ENSG00000164180	GRCh38_TMEM161B	0.377432	1.97234	4.93046e-44	0.0396603	-2.87745	3.88103e-33	0.129901	-1.20813	3.46143e-13
GRCh38_ENSG00000132485	GRCh38_ZRANB2	3.57885	1.66405	5.04147e-44	0.524237	-2.46493	5.27407e-39	1.49364	-0.950558	1.46297e-11
GRCh38_ENSG00000004468	GRCh38_CD38	1.19062	1.71719	5.06761e-44	0.132682	-2.85525	1.61433e-43	0.500053	-0.926519	1.5527e-10
GRCh38_ENSG00000164252	GRCh38_AGGF1	0.465345	1.90674	5.1074e-44	0.0411025	-3.14626	1.46503e-39	0.17378	-1.08454	1.24047e-11
GRCh38_ENSG00000204498	GRCh38_NFKBIL1	0.620883	1.83762	5.11536e-44	0.0483134	-3.3489	2.51246e-46	0.24894	-0.978611	2.11278e-10
GRCh38_ENSG00000099956	GRCh38_SMARCB1	0.975069	1.73066	5.18092e-44	0.106722	-2.87739	1.68009e-42	0.406212	-0.937179	1.34163e-10
GRCh38_ENSG00000136827	GRCh38_TOR1A	0.584323	1.85028	5.26187e-44	0.0497556	-3.21462	2.1178e-43	0.22939	-1.0119	7.23053e-11
GRCh38_ENSG00000241058	GRCh38_NSUN6	0.738804	1.80526	5.2701e-44	0.0872526	-2.74818	7.55433e-38	0.285869	-1.04673	6.48966e-12
GRCh38_ENSG00000108395	GRCh38_TRIM37	0.430265	1.92902	5.37485e-44	0.0353337	-3.24565	6.39339e-40	0.159444	-1.09285	1.43493e-11
GRCh38_ENSG00000151962	GRCh38_RBM46	0.431955	1.92777	5.37956e-44	0.0310071	-3.43964	1.32462e-42	0.162919	-1.06321	4.34436e-11
GRCh38_ENSG00000006634	GRCh38_DBF4	5.03173	1.6577	5.37956e-44	0.424004	-3.28514	2.83991e-60	2.29998	-0.794008	1.19691e-08
GRCh38_ENSG00000196636	GRCh38_SDHAF3	2.74642	1.66724	5.76817e-44	0.382181	-2.54014	2.52174e-40	1.15521	-0.936232	3.16967e-11
GRCh38_ENSG00000157036	GRCh38_EXOG	0.527898	1.87254	5.81857e-44	0.0396603	-3.3896	8.30042e-45	0.206799	-1.01059	1.17337e-10
GRCh38_ENSG00000058063	GRCh38_ATP11B	0.956261	1.7335	6.01181e-44	0.114654	-2.74229	9.21883e-40	0.39144	-0.966738	4.19345e-11
GRCh38_ENSG00000119953	GRCh38_SMNDC1	1.04164	1.74819	6.16667e-44	0.108885	-2.94222	3.69199e-43	0.430975	-0.945135	1.48011e-10
GRCh38_ENSG00000099995	GRCh38_SF3A1	1.56573	1.69667	6.19147e-44	0.168736	-2.91057	1.98682e-46	0.672096	-0.893811	4.181e-10
GRCh38_ENSG00000101361	GRCh38_NOP56	5.96897	1.65084	6.30108e-44	0.832145	-2.54222	6.27315e-43	2.54458	-0.917224	5.11595e-11
GRCh38_ENSG00000136146	GRCh38_MED4	1.84828	1.6827	6.41176e-44	0.220655	-2.76306	5.56834e-44	0.789398	-0.905932	1.80949e-10
GRCh38_ENSG00000196642	GRCh38_RABL6	1.84194	1.68387	6.52845e-44	0.196138	-2.93171	8.53477e-48	0.800259	-0.875993	6.81034e-10
GRCh38_ENSG00000140943	GRCh38_MBTPS1	1.51163	1.69452	6.66956e-44	0.15792	-2.95657	3.10864e-47	0.65298	-0.883336	6.29509e-10
GRCh38_ENSG00000124383	GRCh38_MPHOSPH10	4.24981	1.65475	7.18283e-44	0.382181	-3.18968	1.68268e-57	1.93244	-0.803848	7.888e-09
GRCh38_ENSG00000236287	GRCh38_ZBED5	0.409766	1.94048	7.36888e-44	0.0338915	-3.23193	4.5567e-39	0.15032	-1.10747	1.06283e-11
GRCh38_ENSG00000247240	GRCh38_UBL7-AS1	0.513528	2.11984	7.58841e-44	0.0425447	-3.20621	1.02795e-34	0.163354	-1.3134	2.43674e-13
GRCh38_ENSG00000160117	GRCh38_ANKLE1	0.625109	1.83174	7.6012e-44	0.0641775	-2.94656	8.37537e-40	0.242424	-1.03683	1.97691e-11
GRCh38_ENSG00000178896	GRCh38_EXOSC4	7.18432	1.64464	7.73582e-44	0.6973	-3.08042	1.47194e-57	3.26186	-0.809066	5.22572e-09
GRCh38_ENSG00000255857	GRCh38_PXN-AS1	0.308117	2.04293	7.8025e-44	0.0324493	-2.85667	2.2122e-30	0.0999237	-1.29273	7.52045e-14
GRCh38_ENSG00000186812	GRCh38_ZNF397	0.181108	2.3521	7.9642e-44	0.0100953	-3.67917	1.54118e-30	0.0503963	-1.48771	4.09986e-14
GRCh38_ENSG00000166938	GRCh38_DIS3L	0.272825	2.14319	7.97693e-44	0.0201907	-3.34237	2.01109e-33	0.0864558	-1.31235	2.99492e-13
GRCh38_ENSG00000118600	GRCh38_RXYLT1	2.23459	1.67311	8.29907e-44	0.227866	-2.99864	2.68106e-50	0.985335	-0.852896	1.52225e-09
GRCh38_ENSG00000132603	GRCh38_NIP7	2.23247	1.67398	8.42506e-44	0.231472	-2.97392	1.02334e-49	0.981425	-0.857968	1.26327e-09
GRCh38_ENSG00000125447	GRCh38_GGA3	0.308962	2.04166	8.59857e-44	0.0230751	-3.35114	2.07443e-36	0.106006	-1.19918	2.67771e-12
GRCh38_ENSG00000167904	GRCh38_TMEM68	0.670968	1.81631	8.77454e-44	0.0706674	-2.9131	6.46617e-40	0.262408	-1.02594	2.27138e-11
GRCh38_ENSG00000197111	GRCh38_PCBP2	9.16785	1.64026	9.46209e-44	0.963384	-2.96434	1.61848e-54	4.1325	-0.822804	2.78646e-09
GRCh38_ENSG00000125629	GRCh38_INSIG2	0.401313	1.94376	9.49908e-44	0.0389392	-2.99975	1.52071e-35	0.143369	-1.15142	2.15866e-12
GRCh38_ENSG00000197903	GRCh38_HIST1H2BK	0.367923	1.97259	1.01361e-43	0.0331704	-3.09875	7.88915e-36	0.129901	-1.1652	2.27349e-12
GRCh38_ENSG00000137492	GRCh38_THAP12	0.966827	1.72642	1.0428e-43	0.108164	-2.84588	7.06669e-42	0.402736	-0.938311	1.35426e-10
GRCh38_ENSG00000149357	GRCh38_LAMTOR1	3.19233	1.6575	1.05253e-43	0.367759	-2.82294	1.6989e-47	1.3998	-0.86653	6.29509e-10
GRCh38_ENSG00000162407	GRCh38_PLPP3	0.704569	1.805	1.12417e-43	0.0569666	-3.30178	3.82281e-47	0.288475	-0.949925	4.01224e-10
GRCh38_ENSG00000140006	GRCh38_WDR89	0.412724	1.93266	1.13031e-43	0.0317282	-3.33886	1.33214e-40	0.153796	-1.08255	2.74936e-11
GRCh38_ENSG00000123636	GRCh38_BAZ2B	0.398143	1.94361	1.13692e-43	0.0317282	-3.28407	2.32623e-39	0.14641	-1.10265	1.54044e-11
GRCh38_ENSG00000243927	GRCh38_MRPS6	0.983945	1.72128	1.13984e-43	0.11177	-2.82461	1.37832e-41	0.410556	-0.936613	1.32169e-10
GRCh38_ENSG00000158545	GRCh38_ZC3H18	1.37131	1.69922	1.1584e-43	0.169458	-2.70712	2.79573e-41	0.574344	-0.93561	8.38511e-11
GRCh38_ENSG00000120539	GRCh38_MASTL	0.573757	1.84584	1.18102e-43	0.0584088	-2.95492	4.67753e-39	0.220267	-1.05087	1.58553e-11
GRCh38_ENSG00000070669	GRCh38_ASNS	1.93915	1.67393	1.20467e-43	0.271132	-2.53058	5.65159e-39	0.810251	-0.945893	2.88844e-11
GRCh38_ENSG00000120549	GRCh38_KIAA1217	0.145817	2.53408	1.26236e-43	0.00576877	-4.08641	2.37333e-29	0.0364939	-1.62965	1.32713e-14
GRCh38_ENSG00000149532	GRCh38_CPSF7	0.444846	1.90949	1.28867e-43	0.0411025	-3.07933	5.29293e-38	0.164657	-1.09885	9.05448e-12
GRCh38_ENSG00000088205	GRCh38_DDX18	12.7431	1.63756	1.29839e-43	1.49267	-2.80444	3.51573e-50	5.66394	-0.848041	9.49678e-10
GRCh38_ENSG00000071994	GRCh38_PDCD2	4.35336	1.64694	1.34686e-43	0.473039	-2.91232	1.32477e-50	1.94243	-0.838834	1.73753e-09
GRCh38_ENSG00000112701	GRCh38_SENP6	1.54164	1.68813	1.35494e-43	0.189648	-2.71668	4.00652e-42	0.652111	-0.921199	1.24269e-10
GRCh38_ENSG00000112249	GRCh38_ASCC3	2.0577	1.67275	1.42817e-43	0.192533	-3.12491	8.55393e-53	0.917995	-0.832562	3.878e-09
GRCh38_ENSG00000130810	GRCh38_PPAN	1.30622	1.70317	1.53488e-43	0.141335	-2.90216	7.92045e-45	0.557401	-0.902347	4.061e-10
GRCh38_ENSG00000156531	GRCh38_PHF6	1.87047	1.67566	1.57961e-43	0.196138	-2.9561	1.9407e-48	0.819809	-0.862696	1.21082e-09
GRCh38_ENSG00000164087	GRCh38_POC1A	0.387154	1.9493	1.61421e-43	0.0338915	-3.14679	4.14282e-37	0.139893	-1.13102	6.09727e-12
GRCh38_ENSG00000136527	GRCh38_TRA2B	4.86541	1.64974	1.62585e-43	0.672061	-2.55592	6.18508e-43	2.07972	-0.91278	7.56133e-11
GRCh38_ENSG00000115282	GRCh38_TTC31	0.243028	2.20945	1.70189e-43	0.0230751	-2.97144	1.15885e-27	0.0699466	-1.45827	8.07671e-15
GRCh38_ENSG00000115750	GRCh38_TAF1B	0.930902	1.73053	1.70887e-43	0.0757151	-3.31163	1.72976e-50	0.403605	-0.868033	2.99706e-09
GRCh38_ENSG00000181222	GRCh38_POLR2A	2.33602	1.66637	1.7159e-43	0.216329	-3.14202	7.25955e-54	1.04876	-0.823121	5.22553e-09
GRCh38_ENSG00000110756	GRCh38_HPS5	0.538465	1.85575	1.76318e-43	0.0519189	-3.03118	1.44502e-39	0.206799	-1.04794	2.43361e-11
GRCh38_ENSG00000159596	GRCh38_TMEM69	0.491972	1.87782	1.85114e-43	0.0468712	-3.04277	1.04029e-38	0.185945	-1.07026	1.61552e-11
GRCh38_ENSG00000121775	GRCh38_TMEM39B	0.401947	1.93484	1.89981e-43	0.0274016	-3.50987	1.82846e-42	0.151623	-1.06126	6.94413e-11
GRCh38_ENSG00000103657	GRCh38_HERC1	0.441676	1.9058	1.93222e-43	0.0252384	-3.77029	2.75946e-47	0.173346	-0.999958	4.15422e-10
GRCh38_ENSG00000171793	GRCh38_CTPS1	1.00296	1.7165	2.00757e-43	0.090137	-3.1696	1.64931e-48	0.434451	-0.872961	1.92637e-09
GRCh38_ENSG00000136504	GRCh38_KAT7	0.474432	1.88509	2.08859e-43	0.0346126	-3.42674	8.52203e-44	0.184642	-1.01883	1.37505e-10
GRCh38_ENSG00000120948	GRCh38_TARDBP	0.929422	1.72824	2.16073e-43	0.074994	-3.32369	1.0457e-50	0.404039	-0.863922	3.52705e-09
GRCh38_ENSG00000099622	GRCh38_CIRBP	3.12047	1.65079	2.20077e-43	0.558128	-2.16826	5.70118e-32	1.256	-1.01583	6.46607e-13
GRCh38_ENSG00000186577	GRCh38_SMIM29	0.397297	1.97108	2.22483e-43	0.0274016	-3.48662	6.50481e-41	0.145541	-1.10371	3.07874e-11
GRCh38_ENSG00000141510	GRCh38_TP53	0.501482	1.8708	2.2301e-43	0.0612932	-2.68013	3.06078e-33	0.182469	-1.13607	9.55209e-13
GRCh38_ENSG00000067704	GRCh38_IARS2	2.51565	1.65935	2.24815e-43	0.321609	-2.66753	4.97377e-43	1.08222	-0.89914	1.85693e-10
GRCh38_ENSG00000167110	GRCh38_GOLGA2	0.469149	1.88732	2.2712e-43	0.0497556	-2.8838	1.04806e-35	0.172912	-1.11078	4.06168e-12
GRCh38_ENSG00000133243	GRCh38_BTBD2	0.581153	1.83521	2.27885e-43	0.0548033	-3.06877	4.99305e-41	0.227652	-1.01877	5.61525e-11
GRCh38_ENSG00000113013	GRCh38_HSPA9	4.17416	1.64369	2.33666e-43	0.435542	-2.9728	5.19476e-52	1.87813	-0.824975	3.22612e-09
GRCh38_ENSG00000112159	GRCh38_MDN1	1.18555	1.70457	2.33904e-43	0.113933	-3.07544	4.72827e-48	0.513956	-0.874541	1.46544e-09
GRCh38_ENSG00000197275	GRCh38_RAD54B	0.348692	1.98109	2.37806e-43	0.0317282	-3.08231	7.00669e-35	0.122081	-1.17741	2.11085e-12
GRCh38_ENSG00000257103	GRCh38_LSM14A	1.66696	1.67493	2.59423e-43	0.195417	-2.79105	3.85342e-44	0.718582	-0.891626	3.81958e-10
GRCh38_ENSG00000008869	GRCh38_HEATR5B	0.351862	1.97654	2.62277e-43	0.0317282	-3.09643	3.39263e-35	0.123819	-1.1698	2.72187e-12
GRCh38_ENSG00000156787	GRCh38_TBC1D31	0.399411	1.93317	2.68172e-43	0.0382181	-3.02169	7.53403e-36	0.144238	-1.13532	4.11236e-12
GRCh38_ENSG00000132541	GRCh38_RIDA	1.96493	1.66684	2.75139e-43	0.224261	-2.83308	6.87445e-46	0.856303	-0.874765	6.62772e-10
GRCh38_ENSG00000141696	GRCh38_P3H4	0.355666	1.97035	2.90834e-43	0.0266805	-3.36237	9.90919e-39	0.129032	-1.11975	1.69329e-11
GRCh38_ENSG00000030066	GRCh38_NUP160	0.642438	1.81442	3.05003e-43	0.0785995	-2.69271	1.39133e-35	0.24503	-1.06892	4.88951e-12
GRCh38_ENSG00000136243	GRCh38_NUPL2	2.04502	1.66505	3.1619e-43	0.175947	-3.24961	1.29517e-55	0.927118	-0.806283	1.14215e-08
GRCh38_ENSG00000172466	GRCh38_ZNF24	1.18302	1.70148	3.22251e-43	0.0894159	-3.42721	4.08112e-55	0.528727	-0.822146	1.21385e-08
GRCh38_ENSG00000197226	GRCh38_TBC1D9B	0.264794	2.09381	3.23647e-43	0.015143	-3.71159	1.25589e-37	0.0899314	-1.20573	8.01205e-12
GRCh38_ENSG00000171634	GRCh38_BPTF	4.65387	1.63879	3.26117e-43	0.563176	-2.75472	8.18547e-47	2.05539	-0.858653	7.41929e-10
GRCh38_ENSG00000205138	GRCh38_SDHAF1	0.683013	1.7995	3.33111e-43	0.067783	-3.00356	1.06205e-41	0.27327	-0.990687	8.84508e-11
GRCh38_ENSG00000113384	GRCh38_GOLPH3	0.675828	1.80028	3.43259e-43	0.0584088	-3.20499	4.95844e-45	0.275442	-0.958756	3.27908e-10
GRCh38_ENSG00000085491	GRCh38_SLC25A24	0.56636	1.83695	3.459e-43	0.0699463	-2.67293	3.13177e-34	0.211578	-1.09898	2.31354e-12
GRCh38_ENSG00000024048	GRCh38_UBR2	0.764375	1.77867	3.51879e-43	0.0670619	-3.18917	3.92297e-46	0.31628	-0.937706	5.13314e-10
GRCh38_ENSG00000156976	GRCh38_EIF4A2	3.65323	1.6437	3.53981e-43	0.575435	-2.36067	1.20933e-36	1.52666	-0.953165	1.21707e-11
GRCh38_ENSG00000095906	GRCh38_NUBP2	1.51565	1.67839	3.57073e-43	0.192533	-2.67101	5.64115e-41	0.642553	-0.919594	1.31311e-10
GRCh38_ENSG00000129317	GRCh38_PUS7L	2.14435	1.66131	3.60027e-43	0.204791	-3.09732	2.12442e-52	0.962743	-0.824224	5.19132e-09
GRCh38_ENSG00000185379	GRCh38_RAD51D	0.341507	1.98238	3.93065e-43	0.0245173	-3.42154	7.75252e-39	0.123384	-1.12419	1.84567e-11
GRCh38_ENSG00000112146	GRCh38_FBXO9	1.61307	1.6755	3.9513e-43	0.169458	-2.95259	1.55764e-47	0.706852	-0.862968	1.43263e-09
GRCh38_ENSG00000134686	GRCh38_PHC2	0.22908	2.16958	4.19105e-43	0.00937425	-4.14899	1.63762e-38	0.0755945	-1.23934	9.1613e-12
GRCh38_ENSG00000126858	GRCh38_RHOT1	0.289309	2.17191	4.20966e-43	0.0274016	-2.98759	8.41177e-29	0.0860213	-1.4127	2.51919e-14
GRCh38_ENSG00000106723	GRCh38_SPIN1	0.35482	1.96692	4.2482e-43	0.0237962	-3.52283	1.27621e-40	0.13077	-1.09379	4.37879e-11
GRCh38_ENSG00000150244	GRCh38_TRIM48	0.166104	3.33017	4.30464e-43	0.00432658	-4.56689	1.00532e-23	0.0234604	-2.43971	1.00894e-17
GRCh38_ENSG00000174276	GRCh38_ZNHIT2	0.832422	1.72669	4.30464e-43	0.0778784	-3.10654	1.46991e-45	0.355815	-0.893402	2.22101e-09
GRCh38_ENSG00000213463	GRCh38_SYNJ2BP	0.848906	1.7349	4.32905e-43	0.0793206	-3.10704	9.80844e-46	0.360594	-0.902411	1.50666e-09
GRCh38_ENSG00000183617	GRCh38_MRPL54	3.56722	1.64146	4.39816e-43	0.338194	-3.11415	5.16911e-55	1.62832	-0.800246	9.76311e-09
GRCh38_ENSG00000146670	GRCh38_CDCA5	0.869616	1.72737	4.72341e-43	0.0923003	-2.92202	1.65364e-42	0.364939	-0.925135	5.636e-10
GRCh38_ENSG00000164961	GRCh38_WASHC5	0.904063	1.71933	4.79809e-43	0.0987901	-2.88123	4.98176e-42	0.380145	-0.923626	5.38037e-10
GRCh38_ENSG00000186665	GRCh38_C17orf58	1.7834	1.66761	4.81162e-43	0.212723	-2.76723	6.14996e-44	0.771151	-0.888065	4.30499e-10
GRCh38_ENSG00000114857	GRCh38_NKTR	1.56869	1.6777	4.89737e-43	0.236519	-2.41658	1.10695e-35	0.642988	-0.977885	1.04253e-11
GRCh38_ENSG00000128944	GRCh38_KNSTRN	1.11835	1.70222	5.05958e-43	0.107443	-3.0758	1.33122e-47	0.485716	-0.871815	1.8128e-09
GRCh38_ENSG00000154144	GRCh38_TBRG1	0.886311	1.7195	5.10826e-43	0.0822049	-3.12142	1.87992e-46	0.381448	-0.883306	2.80623e-09
GRCh38_ENSG00000155506	GRCh38_LARP1	1.98015	1.66163	5.12903e-43	0.203349	-2.98999	1.62706e-49	0.880198	-0.84152	2.74405e-09
GRCh38_ENSG00000114861	GRCh38_FOXP1	1.58771	1.67764	5.28706e-43	0.140614	-3.20297	6.32709e-53	0.710327	-0.826259	7.10761e-09
GRCh38_ENSG00000037897	GRCh38_METTL1	0.41674	1.91091	5.43527e-43	0.0468712	-2.79131	4.79229e-33	0.149017	-1.15656	1.36921e-12
GRCh38_ENSG00000119048	GRCh38_UBE2B	2.62787	1.6486	5.47772e-43	0.2632	-3.03075	8.37563e-52	1.18431	-0.820758	5.01638e-09
GRCh38_ENSG00000104365	GRCh38_IKBKB	0.498312	1.86166	5.56442e-43	0.0648986	-2.58824	1.13058e-31	0.180297	-1.14743	6.02957e-13
GRCh38_ENSG00000166801	GRCh38_FAM111A	1.75001	1.6699	5.65751e-43	0.19758	-2.84789	1.15112e-45	0.762027	-0.875354	8.08209e-10
GRCh38_ENSG00000131351	GRCh38_HAUS8	0.68407	1.7918	6.17228e-43	0.090137	-2.58827	2.41941e-34	0.261974	-1.06702	3.71245e-12
GRCh38_ENSG00000128789	GRCh38_PSMG2	3.28933	1.64125	6.32566e-43	0.343242	-2.97255	3.65763e-51	1.48278	-0.822207	4.17178e-09
GRCh38_ENSG00000160194	GRCh38_NDUFV3	1.96895	1.65782	6.71511e-43	0.25022	-2.67579	2.44346e-42	0.848917	-0.89549	2.68611e-10
GRCh38_ENSG00000118193	GRCh38_KIF14	0.933437	1.72612	6.72847e-43	0.0800416	-3.23544	4.26181e-49	0.403605	-0.873778	2.85671e-09
GRCh38_ENSG00000116127	GRCh38_ALMS1	0.218302	2.18711	6.98088e-43	0.022354	-2.86163	3.65502e-26	0.0629954	-1.4567	7.65757e-15
GRCh38_ENSG00000150776	GRCh38_NKAPD1	1.45584	1.67416	7.06666e-43	0.14494	-3.03126	1.2474e-48	0.643422	-0.848332	2.84301e-09
GRCh38_ENSG00000196367	GRCh38_TRRAP	0.43111	1.89766	7.07048e-43	0.0346126	-3.28377	1.74985e-40	0.164222	-1.05243	6.60281e-11
GRCh38_ENSG00000052126	GRCh38_PLEKHA5	0.917165	1.71468	7.19948e-43	0.102396	-2.85073	1.4965e-41	0.385793	-0.924098	5.15125e-10
GRCh38_ENSG00000141428	GRCh38_C18orf21	0.73183	1.7787	7.39439e-43	0.0656197	-3.15674	4.28049e-45	0.301943	-0.942579	4.77502e-10
GRCh38_ENSG00000155850	GRCh38_SLC26A2	0.170965	2.35996	7.41714e-43	0.0122586	-3.32599	5.08891e-27	0.0456174	-1.55371	9.79526e-15
GRCh38_ENSG00000175220	GRCh38_ARHGAP1	0.379334	1.93556	7.59831e-43	0.0259595	-3.50208	2.03687e-41	0.142934	-1.06277	9.3468e-11
GRCh38_ENSG00000116497	GRCh38_S100PBP	0.279165	2.055	8.03705e-43	0.0288438	-2.8791	1.7452e-29	0.0899314	-1.30096	1.35784e-13
GRCh38_ENSG00000007376	GRCh38_RPUSD1	0.597848	1.81496	8.35345e-43	0.0548033	-3.1143	3.87705e-42	0.238948	-0.988799	1.57548e-10
GRCh38_ENSG00000135211	GRCh38_TMEM60	0.764375	1.76993	8.46305e-43	0.0713885	-3.09957	1.51735e-44	0.315846	-0.942017	4.25462e-10
GRCh38_ENSG00000121390	GRCh38_PSPC1	1.64096	1.66656	8.49512e-43	0.19758	-2.75313	3.05825e-43	0.709024	-0.889559	4.45237e-10
GRCh38_ENSG00000160049	GRCh38_DFFA	1.40153	1.67525	8.80867e-43	0.189648	-2.57751	1.16912e-38	0.588681	-0.936291	7.30234e-11
GRCh38_ENSG00000157778	GRCh38_PSMG3	3.6247	1.63507	8.94242e-43	0.392276	-2.92028	2.9357e-50	1.63354	-0.824205	3.60954e-09
GRCh38_ENSG00000100749	GRCh38_VRK1	0.816996	1.75841	9.1115e-43	0.0850893	-2.94306	2.61267e-42	0.335396	-0.955928	1.98732e-10
GRCh38_ENSG00000136536	GRCh38_MARCH7	1.17393	1.69035	9.49612e-43	0.119702	-2.99118	2.93872e-46	0.51048	-0.87252	1.56428e-09
GRCh38_ENSG00000104164	GRCh38_BLOC1S6	1.51903	1.66845	9.7976e-43	0.135566	-3.19325	2.14543e-52	0.683826	-0.817571	9.441e-09
GRCh38_ENSG00000004779	GRCh38_NDUFAB1	8.28471	1.62081	9.97991e-43	0.917955	-2.88988	2.20875e-52	3.76365	-0.813886	4.22553e-09
GRCh38_ENSG00000100023	GRCh38_PPIL2	0.433435	1.89196	1.03771e-42	0.0403814	-3.06976	1.43488e-37	0.162485	-1.0808	2.04786e-11
GRCh38_ENSG00000169217	GRCh38_CD2BP2	1.02854	1.69875	1.03777e-42	0.115375	-2.84798	2.24807e-42	0.437927	-0.906947	4.54812e-10
GRCh38_ENSG00000135272	GRCh38_MDFIC	0.898991	1.73708	1.05385e-42	0.0843682	-3.10094	8.02787e-45	0.381014	-0.905889	2.19322e-09
GRCh38_ENSG00000110906	GRCh38_KCTD10	0.438929	1.88688	1.09303e-42	0.0338915	-3.34245	1.45892e-41	0.169436	-1.03211	1.22204e-10
GRCh38_ENSG00000128951	GRCh38_DUT	15.073	1.61666	1.09962e-42	2.19934	-2.48206	9.97439e-42	6.55152	-0.891993	1.30537e-10
GRCh38_ENSG00000111266	GRCh38_DUSP16	1.67457	1.66141	1.11072e-42	0.231472	-2.54956	8.45647e-39	0.70859	-0.926942	8.31299e-11
GRCh38_ENSG00000262814	GRCh38_MRPL12	6.7363	1.62096	1.11539e-42	0.58553	-3.24764	2.86731e-60	3.15672	-0.759262	4.08927e-08
GRCh38_ENSG00000089154	GRCh38_GCN1	1.24811	1.68408	1.13773e-42	0.11826	-3.10072	5.5214e-49	0.550884	-0.848131	3.82971e-09
GRCh38_ENSG00000162702	GRCh38_ZNF281	0.899202	1.71298	1.15101e-42	0.140614	-2.35191	1.28721e-31	0.354512	-1.03561	5.64545e-12
GRCh38_ENSG00000173141	GRCh38_MRPL57	4.39563	1.62668	1.23329e-42	0.408861	-3.14584	1.66828e-56	2.03453	-0.779527	2.06588e-08
GRCh38_ENSG00000066117	GRCh38_SMARCD1	1.75762	1.65779	1.23508e-42	0.234356	-2.60403	2.97488e-40	0.751166	-0.910649	1.57592e-10
GRCh38_ENSG00000266962	GRCh38_AC067852.2	0.217457	2.18152	1.23508e-42	0.0108164	-3.87624	1.81241e-35	0.0699466	-1.27933	4.32337e-12
GRCh38_ENSG00000273983	GRCh38_HIST1H3G	0.196747	2.24749	1.30386e-42	0.0252384	-2.52316	1.9696e-21	0.0508308	-1.62462	9.05031e-17
GRCh38_ENSG00000130935	GRCh38_NOL11	2.40132	1.64578	1.34809e-42	0.253826	-2.95152	1.53668e-49	1.07657	-0.830538	3.73888e-09
GRCh38_ENSG00000184992	GRCh38_BRI3BP	1.78425	1.65788	1.35217e-42	0.206233	-2.81573	4.87071e-45	0.781577	-0.867873	1.02468e-09
GRCh38_ENSG00000198642	GRCh38_KLHL9	0.298818	2.01982	1.35652e-42	0.0201907	-3.49553	1.43133e-37	0.105572	-1.15401	1.66851e-11
GRCh38_ENSG00000127580	GRCh38_WDR24	0.236476	2.13335	1.36211e-42	0.0100953	-4.10012	6.40858e-39	0.079939	-1.20571	2.02178e-11
GRCh38_ENSG00000170558	GRCh38_CDH2	1.24789	1.68182	1.38768e-42	0.156478	-2.68837	2.17849e-40	0.528727	-0.919613	1.92877e-10
GRCh38_ENSG00000254858	GRCh38_MPV17L2	0.260145	2.08093	1.45582e-42	0.022354	-3.13705	1.63251e-31	0.084718	-1.27782	6.45214e-13
GRCh38_ENSG00000230555	GRCh38_AL450326.1	0.184067	2.28994	1.49354e-42	0.0100953	-3.71139	3.08777e-31	0.0538719	-1.41527	3.36166e-13
GRCh38_ENSG00000159445	GRCh38_THEM4	1.26882	1.6799	1.49645e-42	0.108164	-3.25652	2.45239e-52	0.569131	-0.82098	1.11598e-08
GRCh38_ENSG00000158042	GRCh38_MRPL17	3.00488	1.63462	1.51251e-42	0.299255	-3.04248	1.2072e-52	1.37026	-0.803599	9.32428e-09
GRCh38_ENSG00000137714	GRCh38_FDX1	3.05391	1.63392	1.5178e-42	0.289881	-3.1134	2.07163e-54	1.40197	-0.792027	1.48891e-08
GRCh38_ENSG00000104824	GRCh38_HNRNPL	1.4309	1.67344	1.52736e-42	0.214165	-2.42798	3.08601e-35	0.58955	-0.969911	1.76762e-11
GRCh38_ENSG00000128626	GRCh38_MRPS12	3.30433	1.63195	1.52773e-42	0.336031	-3.01252	2.92239e-52	1.50581	-0.805458	8.22613e-09
GRCh38_ENSG00000198521	GRCh38_ZNF43	0.491127	1.85216	1.54443e-42	0.0519189	-2.89577	1.82393e-36	0.186379	-1.06871	1.7113e-11
GRCh38_ENSG00000128694	GRCh38_OSGEPL1	0.21471	2.18785	1.58872e-42	0.0180274	-3.14396	9.14053e-29	0.0642988	-1.39586	8.33924e-14
GRCh38_ENSG00000188483	GRCh38_IER5L	0.181954	-1.98877	1.59677e-42	0.588414	0.610768	0.000945034	0.803734	1.55167	1.90623e-24
GRCh38_ENSG00000129933	GRCh38_MAU2	0.337069	1.96805	1.60594e-42	0.0259595	-3.32304	1.88849e-37	0.122081	-1.12276	2.15742e-11
GRCh38_ENSG00000046647	GRCh38_GEMIN8	0.189139	2.26814	1.64232e-42	0.0100953	-3.75421	5.37899e-32	0.0564786	-1.38619	5.51946e-13
GRCh38_ENSG00000109881	GRCh38_CCDC34	2.14625	1.65626	1.64232e-42	0.268969	-2.69717	1.12834e-42	0.928856	-0.889385	4.1091e-10
GRCh38_ENSG00000064607	GRCh38_SUGP2	0.643706	1.7918	1.76144e-42	0.0858104	-2.57037	1.37963e-33	0.245899	-1.07113	3.94317e-12
GRCh38_ENSG00000100324	GRCh38_TAB1	0.124261	2.65299	1.77032e-42	0.00432658	-4.20628	4.69038e-27	0.0286738	-1.74055	9.94566e-15
GRCh38_ENSG00000144021	GRCh38_CIAO1	3.97213	1.6258	1.77219e-42	0.375691	-3.12116	1.46408e-55	1.83599	-0.782128	1.9508e-08
GRCh38_ENSG00000075292	GRCh38_ZNF638	1.98628	1.65178	1.81655e-42	0.185322	-3.13314	8.31655e-53	0.901051	-0.808352	1.11934e-08
GRCh38_ENSG00000137133	GRCh38_HINT2	1.87681	1.65014	1.92485e-42	0.273295	-2.47483	1.24766e-37	0.793308	-0.93158	5.86145e-11
GRCh38_ENSG00000104998	GRCh38_IL27RA	0.705414	1.77414	1.93584e-42	0.0721096	-2.96549	2.23097e-41	0.286738	-0.969155	1.82869e-10
GRCh38_ENSG00000169718	GRCh38_DUS1L	2.37956	1.64031	1.96281e-42	0.261758	-2.89374	3.72018e-48	1.06527	-0.834376	3.06653e-09
GRCh38_ENSG00000104714	GRCh38_ERICH1	0.697806	1.79498	1.9902e-42	0.0620142	-3.16589	5.20498e-44	0.284565	-0.95898	4.2551e-10
GRCh38_ENSG00000214706	GRCh38_IFRD2	1.79967	1.65448	1.99135e-42	0.206233	-2.82918	2.14989e-45	0.79157	-0.861569	1.34771e-09
GRCh38_ENSG00000108468	GRCh38_CBX1	2.69993	1.63675	1.99907e-42	0.367759	-2.5782	4.32244e-41	1.16954	-0.892618	2.36769e-10
GRCh38_ENSG00000078403	GRCh38_MLLT10	0.75719	1.76155	2.09604e-42	0.082926	-2.86774	2.85715e-40	0.307591	-0.973166	1.2159e-10
GRCh38_ENSG00000004897	GRCh38_CDC27	0.923928	1.70719	2.09667e-42	0.0757151	-3.30513	2.67807e-50	0.407515	-0.843546	8.17151e-09
GRCh38_ENSG00000145088	GRCh38_EAF2	2.0165	1.64599	2.12578e-42	0.239404	-2.77912	8.61461e-45	0.888018	-0.861568	1.13782e-09
GRCh38_ENSG00000153048	GRCh38_CARHSP1	1.33116	1.67031	2.18252e-42	0.171621	-2.64996	6.1159e-40	0.566524	-0.914688	2.02065e-10
GRCh38_ENSG00000051825	GRCh38_MPHOSPH9	0.379968	1.92229	2.36476e-42	0.0605721	-2.27403	1.41294e-24	0.123819	-1.30883	4.95702e-15
GRCh38_ENSG00000204899	GRCh38_MZT1	1.63653	1.65661	2.37854e-42	0.212002	-2.64677	7.02788e-41	0.703811	-0.90002	2.83707e-10
GRCh38_ENSG00000186660	GRCh38_ZFP91	0.627223	1.79275	2.437e-42	0.0555244	-3.17014	1.34683e-43	0.256326	-0.955574	4.73264e-10
GRCh38_ENSG00000075856	GRCh38_SART3	1.67626	1.65476	2.44624e-42	0.201907	-2.75508	2.16387e-43	0.731181	-0.875906	7.6778e-10
GRCh38_ENSG00000131089	GRCh38_ARHGEF9	0.288252	2.02747	2.45316e-42	0.0194696	-3.49298	6.79405e-37	0.101227	-1.16247	1.69514e-11
GRCh38_ENSG00000148660	GRCh38_CAMK2G	0.278742	2.04123	2.5532e-42	0.0259595	-3.03097	3.03528e-31	0.0925381	-1.25356	7.8564e-13
GRCh38_ENSG00000136261	GRCh38_BZW2	3.97107	1.62269	2.67649e-42	0.53289	-2.60422	1.13789e-42	1.74519	-0.871105	4.65016e-10
GRCh38_ENSG00000205611	GRCh38_LINC01597	0.237744	2.11947	2.71691e-42	0.0173063	-3.36205	1.54157e-32	0.0768978	-1.28157	1.42261e-12
GRCh38_ENSG00000188130	GRCh38_MAPK12	0.805795	1.74825	2.83654e-42	0.0771573	-3.06799	1.60145e-44	0.337568	-0.923268	7.53518e-10
GRCh38_ENSG00000136875	GRCh38_PRPF4	1.83095	1.64954	2.8483e-42	0.184601	-3.01912	9.15328e-50	0.823719	-0.823374	6.29144e-09
GRCh38_ENSG00000138688	GRCh38_KIAA1109	0.193577	2.24307	2.87867e-42	0.0173063	-3.04095	2.34096e-26	0.0547408	-1.47925	1.98967e-14
GRCh38_ENSG00000147654	GRCh38_EBAG9	3.64372	1.62331	2.89315e-42	0.438426	-2.76588	1.60415e-46	1.63093	-0.839008	1.91793e-09
GRCh38_ENSG00000028203	GRCh38_VEZT	0.966827	1.69728	2.89419e-42	0.0923003	-3.08455	1.54745e-46	0.421852	-0.864748	3.06178e-09
GRCh38_ENSG00000162642	GRCh38_C1orf52	0.987326	1.70283	2.95992e-42	0.121865	-2.70576	1.39692e-38	0.412294	-0.939492	1.58916e-10
GRCh38_ENSG00000198862	GRCh38_LTN1	1.04354	1.68669	2.95992e-42	0.102396	-3.04723	1.78469e-46	0.457477	-0.859126	3.12028e-09
GRCh38_ENSG00000269386	GRCh38_RAB11B-AS1	0.263315	2.06696	2.9935e-42	0.0209118	-3.25223	6.39438e-33	0.0877591	-1.24197	2.19338e-12
GRCh38_ENSG00000077684	GRCh38_JADE1	0.666952	1.7792	3.00747e-42	0.0612932	-3.11924	1.79122e-43	0.274139	-0.948776	5.06568e-10
GRCh38_ENSG00000142684	GRCh38_ZNF593	2.49283	1.63447	3.07508e-42	0.252384	-3.01754	2.83946e-51	1.13435	-0.807262	9.1472e-09
GRCh38_ENSG00000069493	GRCh38_CLEC2D	5.74496	1.61596	3.10344e-42	0.727586	-2.69225	8.50843e-47	2.565	-0.845319	1.27726e-09
GRCh38_ENSG00000164414	GRCh38_SLC35A1	0.291211	2.1101	3.15931e-42	0.0173063	-3.66098	1.3593e-36	0.097317	-1.23041	8.65129e-12
GRCh38_ENSG00000100578	GRCh38_KIAA0586	0.668854	1.77728	3.29875e-42	0.0540822	-3.30593	1.25559e-46	0.279786	-0.918956	1.62276e-09
GRCh38_ENSG00000214941	GRCh38_ZSWIM7	0.743242	1.75945	3.29875e-42	0.0858104	-2.79031	1.06788e-38	0.299771	-0.98588	8.01367e-11
GRCh38_ENSG00000124596	GRCh38_OARD1	1.86878	1.64527	3.36815e-42	0.217771	-2.80649	4.48242e-45	0.825891	-0.855512	1.58299e-09
GRCh38_ENSG00000163781	GRCh38_TOPBP1	1.50677	1.66004	3.78676e-42	0.176668	-2.79325	1.09924e-43	0.657324	-0.874362	1.0127e-09
GRCh38_ENSG00000133997	GRCh38_MED6	1.41442	1.66022	3.79346e-42	0.135566	-3.08969	1.07704e-49	0.635167	-0.823787	8.09823e-09
GRCh38_ENSG00000125826	GRCh38_RBCK1	1.18745	1.67393	3.79346e-42	0.115375	-3.06546	6.99754e-48	0.526555	-0.842378	4.99616e-09
GRCh38_ENSG00000148773	GRCh38_MKI67	3.62027	1.638	3.81113e-42	0.436263	-2.76058	1.28057e-45	1.60095	-0.856522	1.3356e-09
GRCh38_ENSG00000040633	GRCh38_PHF23	0.95774	1.69551	3.95545e-42	0.0858104	-3.17766	2.83528e-48	0.421852	-0.848711	5.99481e-09
GRCh38_ENSG00000131732	GRCh38_ZCCHC9	1.34384	1.6654	3.98479e-42	0.171621	-2.66506	4.37461e-40	0.575213	-0.905925	3.02118e-10
GRCh38_ENSG00000174446	GRCh38_SNAPC5	1.25719	1.69354	4.07082e-42	0.122586	-3.05681	8.26136e-47	0.548712	-0.865424	2.96738e-09
GRCh38_ENSG00000151461	GRCh38_UPF2	1.98522	1.65164	4.0851e-42	0.276901	-2.53883	1.18171e-38	0.845442	-0.918322	1.28094e-10
GRCh38_ENSG00000233098	GRCh38_CCDC144NL-AS1	1.26079	1.6668	4.12963e-42	0.124028	-3.04921	5.2066e-48	0.561311	-0.83717	5.43967e-09
GRCh38_ENSG00000149313	GRCh38_AASDHPPT	1.69993	1.64951	4.1825e-42	0.171621	-3.01672	2.74685e-49	0.764634	-0.823647	6.7068e-09
GRCh38_ENSG00000130227	GRCh38_XPO7	0.519445	1.82773	4.18987e-42	0.0338915	-3.60031	1.12762e-47	0.21375	-0.935615	2.12067e-09
GRCh38_ENSG00000152219	GRCh38_ARL14EP	1.16801	1.67129	4.21778e-42	0.118981	-2.99641	2.39306e-46	0.515693	-0.850543	3.46894e-09
GRCh38_ENSG00000156599	GRCh38_ZDHHC5	0.461119	1.87792	4.21778e-42	0.0382181	-3.24324	3.13838e-40	0.17769	-1.03711	1.25007e-10
GRCh38_ENSG00000138032	GRCh38_PPM1B	1.20098	1.67044	4.26051e-42	0.136287	-2.83788	2.84612e-43	0.52221	-0.877349	1.15172e-09
GRCh38_ENSG00000129173	GRCh38_E2F8	0.402369	1.89602	4.29207e-42	0.0324493	-3.27555	1.72951e-39	0.153361	-1.05154	9.977e-11
GRCh38_ENSG00000132005	GRCh38_RFX1	0.400045	1.89856	4.35823e-42	0.0331704	-3.23491	8.1716e-39	0.151623	-1.06052	7.35077e-11
GRCh38_ENSG00000136159	GRCh38_NUDT15	0.55685	1.81007	4.82626e-42	0.0634564	-2.79588	3.5972e-36	0.215922	-1.0414	2.65086e-11
GRCh38_ENSG00000063854	GRCh38_HAGH	0.670545	1.77293	4.90742e-42	0.0951847	-2.48143	2.71945e-32	0.256761	-1.07131	3.34963e-12
GRCh38_ENSG00000206418	GRCh38_RAB12	0.182165	2.27497	5.00489e-42	0.0180274	-2.88858	3.29191e-24	0.049093	-1.55141	4.37771e-15
GRCh38_ENSG00000137055	GRCh38_PLAA	0.618769	1.79494	5.02943e-42	0.0540822	-3.18802	1.77323e-43	0.25285	-0.955205	5.99903e-10
GRCh38_ENSG00000166164	GRCh38_BRD7	2.59089	1.62722	5.06901e-42	0.341799	-2.62759	3.31051e-42	1.13783	-0.871049	5.94602e-10
GRCh38_ENSG00000122008	GRCh38_POLK	0.464077	1.85327	5.07252e-42	0.0266805	-3.77285	3.01483e-48	0.189421	-0.943812	2.49906e-09
GRCh38_ENSG00000175354	GRCh38_PTPN2	1.33221	1.66306	5.11889e-42	0.115375	-3.23726	2.41841e-52	0.604321	-0.80538	1.88735e-08
GRCh38_ENSG00000269335	GRCh38_IKBKG	0.364964	1.9239	5.47313e-42	0.0317282	-3.15937	1.31526e-36	0.13468	-1.10028	2.91086e-11
GRCh38_ENSG00000033178	GRCh38_UBA6	0.73014	1.75714	5.4831e-42	0.0648986	-3.17355	2.23679e-45	0.306722	-0.916299	1.3356e-09
GRCh38_ENSG00000168411	GRCh38_RFWD3	0.568473	1.8034	5.60406e-42	0.0591299	-2.93115	1.30963e-38	0.225046	-1.00753	9.5194e-11
GRCh38_ENSG00000151725	GRCh38_CENPU	1.43386	1.65651	5.73497e-42	0.207676	-2.48036	1.07774e-36	0.603452	-0.93733	6.86628e-11
GRCh38_ENSG00000157426	GRCh38_AASDH	0.355877	1.93296	5.86226e-42	0.0237962	-3.53299	8.34943e-41	0.13468	-1.05563	1.66048e-10
GRCh38_ENSG00000138036	GRCh38_DYNC2LI1	0.420755	1.87959	5.93137e-42	0.0382181	-3.10797	9.02026e-38	0.159878	-1.0603	5.49252e-11
GRCh38_ENSG00000189369	GRCh38_GSPT2	1.01712	1.68142	6.03581e-42	0.0843682	-3.2938	4.195e-51	0.457042	-0.817263	1.71897e-08
GRCh38_ENSG00000107164	GRCh38_FUBP3	0.6697	1.77111	6.04589e-42	0.0591299	-3.1792	1.5982e-44	0.278483	-0.93057	1.00288e-09
GRCh38_ENSG00000184281	GRCh38_TSSC4	1.83053	1.64253	6.08679e-42	0.147825	-3.34628	4.27135e-57	0.850221	-0.769116	5.48393e-08
GRCh38_ENSG00000079387	GRCh38_SENP1	0.639057	1.77925	6.2169e-42	0.0771573	-2.71878	4.09557e-36	0.251547	-1.02285	3.10277e-11
GRCh38_ENSG00000163026	GRCh38_WDCP	0.359681	1.92747	6.24633e-42	0.0230751	-3.59331	9.99289e-42	0.137287	-1.04227	2.55441e-10
GRCh38_ENSG00000259834	GRCh38_AL365361.1	0.107143	3.04441	6.48912e-42	0.00504767	-3.75631	1.1604e-20	0.017378	-2.24077	2.63567e-17
GRCh38_ENSG00000139233	GRCh38_LLPH	4.84428	1.61277	6.63738e-42	0.505488	-2.97944	2.50787e-52	2.23351	-0.789801	1.41775e-08
GRCh38_ENSG00000121067	GRCh38_SPOP	1.15829	1.66994	6.66325e-42	0.0915792	-3.36758	9.18409e-54	0.527858	-0.795489	3.27618e-08
GRCh38_ENSG00000069509	GRCh38_FUNDC1	0.544171	1.81174	6.84285e-42	0.0504767	-3.09584	8.66712e-41	0.21766	-0.987942	2.39018e-10
GRCh38_ENSG00000267260	GRCh38_AC020928.2	0.236899	2.10721	6.99085e-42	0.00793206	-4.43197	2.42827e-41	0.0829801	-1.15086	1.28958e-10
GRCh38_ENSG00000128829	GRCh38_EIF2AK4	1.17773	1.67262	7.13719e-42	0.15792	-2.59052	1.01767e-37	0.496578	-0.930112	1.43886e-10
GRCh38_ENSG00000177192	GRCh38_PUS1	0.546918	1.80895	7.14871e-42	0.0612932	-2.82026	2.09858e-36	0.212881	-1.03509	3.61199e-11
GRCh38_ENSG00000005810	GRCh38_MYCBP2	2.46705	1.62876	7.27274e-42	0.20407	-3.31569	2.73719e-58	1.15521	-0.758366	6.73952e-08
GRCh38_ENSG00000101911	GRCh38_PRPS2	0.83834	1.69402	7.297e-42	0.113933	-2.56366	2.09844e-35	0.346257	-0.960172	1.51486e-10
GRCh38_ENSG00000041802	GRCh38_LSG1	1.40745	1.65659	7.48988e-42	0.157199	-2.86524	7.59065e-45	0.620396	-0.857081	2.21039e-09
GRCh38_ENSG00000011304	GRCh38_PTBP1	2.7105	1.62359	7.67083e-42	0.294207	-2.9174	3.01739e-49	1.2321	-0.811809	7.27765e-09
GRCh38_ENSG00000184445	GRCh38_KNTC1	0.35482	1.92867	7.9091e-42	0.0418236	-2.71595	3.18686e-30	0.123819	-1.19323	9.89788e-13
GRCh38_ENSG00000112029	GRCh38_FBXO5	1.25825	1.67775	7.98671e-42	0.168015	-2.59608	4.62394e-38	0.528727	-0.934847	1.35936e-10
GRCh38_ENSG00000087586	GRCh38_AURKA	0.857782	1.71208	8.0683e-42	0.0735518	-3.2371	2.73234e-48	0.374931	-0.858062	8.21792e-09
GRCh38_ENSG00000122966	GRCh38_CIT	0.491338	1.90249	8.13641e-42	0.0425447	-3.17713	1.61381e-38	0.184642	-1.07495	6.04989e-11
GRCh38_ENSG00000028137	GRCh38_TNFRSF1B	0.38652	1.90089	8.19633e-42	0.022354	-3.74839	9.62969e-45	0.152058	-0.996424	9.13185e-10
GRCh38_ENSG00000154654	GRCh38_NCAM2	0.913361	1.69475	8.28375e-42	0.0995112	-2.89056	2.53054e-42	0.391875	-0.894458	1.09731e-09
GRCh38_ENSG00000110060	GRCh38_PUS3	1.09151	1.67517	8.36386e-42	0.0793206	-3.48866	1.56134e-55	0.499619	-0.786445	5.28576e-08
GRCh38_ENSG00000126804	GRCh38_ZBTB1	0.401313	1.88862	8.38208e-42	0.0475923	-2.71696	1.29161e-31	0.144672	-1.14723	2.48909e-12
GRCh38_ENSG00000123124	GRCh38_WWP1	0.864967	1.69747	8.42594e-42	0.0908581	-2.9431	6.97517e-43	0.372325	-0.888082	2.51555e-09
GRCh38_ENSG00000055130	GRCh38_CUL1	1.51332	1.64756	8.64989e-42	0.132682	-3.22345	4.87303e-53	0.693818	-0.79058	2.76931e-08
GRCh38_ENSG00000188811	GRCh38_NHLRC3	0.311498	1.97737	8.65312e-42	0.0346126	-2.79009	8.61998e-30	0.105572	-1.23185	6.81484e-13
GRCh38_ENSG00000104218	GRCh38_CSPP1	1.30051	1.65838	8.81154e-42	0.193254	-2.4413	2.04227e-35	0.543498	-0.948901	4.77004e-11
GRCh38_ENSG00000004534	GRCh38_RBM6	1.66484	1.64418	8.95893e-42	0.21705	-2.63995	8.0104e-41	0.722492	-0.887334	4.91457e-10
GRCh38_ENSG00000145041	GRCh38_DCAF1	0.409343	1.88156	9.10206e-42	0.0346126	-3.21036	8.14708e-39	0.156837	-1.04569	1.08293e-10
GRCh38_ENSG00000113328	GRCh38_CCNG1	0.902161	1.68251	9.20962e-42	0.116096	-2.64739	1.50259e-37	0.380145	-0.928518	4.4694e-10
GRCh38_ENSG00000163629	GRCh38_PTPN13	0.654484	1.77021	9.25352e-42	0.0562455	-3.2183	6.3558e-45	0.27327	-0.923676	1.41931e-09
GRCh38_ENSG00000118260	GRCh38_CREB1	0.48204	1.83677	9.29449e-42	0.0447079	-3.0888	3.53314e-39	0.188986	-1.01646	1.35426e-10
GRCh38_ENSG00000143942	GRCh38_CHAC2	1.77938	1.63812	9.48636e-42	0.204791	-2.8261	2.76699e-45	0.792439	-0.843836	2.73118e-09
GRCh38_ENSG00000125450	GRCh38_NUP85	0.58073	1.80564	9.74057e-42	0.0728307	-2.65651	7.37868e-34	0.222004	-1.06663	1.02712e-11
GRCh38_ENSG00000171222	GRCh38_SCAND1	2.31151	1.62587	9.94406e-42	0.248778	-2.92885	7.36262e-49	1.05007	-0.812281	7.87443e-09
GRCh38_ENSG00000141027	GRCh38_NCOR1	2.22719	1.62761	1.05802e-41	0.255268	-2.83541	1.56323e-46	1.00098	-0.830584	3.85722e-09
GRCh38_ENSG00000135845	GRCh38_PIGC	0.975492	1.68158	1.05853e-41	0.100953	-2.96943	2.04932e-44	0.426196	-0.866146	2.75219e-09
GRCh38_ENSG00000123219	GRCh38_CENPK	1.39942	1.65272	1.05992e-41	0.193975	-2.54635	5.60057e-38	0.596067	-0.917479	1.69288e-10
GRCh38_ENSG00000084754	GRCh38_HADHA	3.81215	1.60968	1.07461e-41	0.483134	-2.69182	8.09098e-45	1.71043	-0.838163	1.93417e-09
GRCh38_ENSG00000023902	GRCh38_PLEKHO1	0.272402	2.03133	1.07805e-41	0.0144219	-3.83107	2.50622e-39	0.0977515	-1.12506	9.61072e-11
GRCh38_ENSG00000198961	GRCh38_PJA2	1.0334	1.67381	1.08064e-41	0.116818	-2.84167	2.51413e-42	0.448353	-0.880188	1.3356e-09
GRCh38_ENSG00000160949	GRCh38_TONSL	0.633562	1.82027	1.10905e-41	0.0785995	-2.67093	8.2246e-34	0.239817	-1.08052	9.08424e-12
GRCh38_ENSG00000151498	GRCh38_ACAD8	0.269021	2.07932	1.14812e-41	0.0158641	-3.67194	1.29583e-36	0.0921036	-1.19503	2.09705e-11
GRCh38_ENSG00000075790	GRCh38_BCAP29	2.24558	1.62705	1.19029e-41	0.314398	-2.53874	1.07728e-39	0.975343	-0.890201	3.12277e-10
GRCh38_ENSG00000243725	GRCh38_TTC4	0.250001	2.06879	1.29126e-41	0.015143	-3.63139	6.45822e-36	0.0860213	-1.18808	2.17813e-11
GRCh38_ENSG00000188419	GRCh38_CHM	0.281912	2.18411	1.29707e-41	0.015143	-3.78944	1.59846e-35	0.0899314	-1.29459	5.68077e-12
GRCh38_ENSG00000156374	GRCh38_PCGF6	0.411668	1.87572	1.32845e-41	0.0310071	-3.37814	3.78338e-41	0.160747	-1.01461	3.26256e-10
GRCh38_ENSG00000160075	GRCh38_SSU72	5.61563	1.59948	1.3384e-41	0.586972	-2.97999	6.35613e-53	2.61583	-0.775118	2.25474e-08
GRCh38_ENSG00000124541	GRCh38_RRP36	2.05792	1.62816	1.36293e-41	0.19758	-3.09609	4.35829e-52	0.947538	-0.78804	2.32736e-08
GRCh38_ENSG00000242114	GRCh38_MTFP1	0.394761	1.88669	1.37146e-41	0.0274016	-3.49182	5.5643e-42	0.15423	-1.01124	4.84253e-10
GRCh38_ENSG00000118873	GRCh38_RAB3GAP2	0.98627	1.677	1.39322e-41	0.090137	-3.15268	4.37273e-48	0.439664	-0.832183	1.02631e-08
GRCh38_ENSG00000064763	GRCh38_FAR2	0.815305	1.69207	1.41592e-41	0.11177	-2.55092	5.43794e-35	0.3367	-0.9608	1.59815e-10
GRCh38_ENSG00000116138	GRCh38_DNAJC16	0.194845	2.21475	1.43171e-41	0.00721096	-4.2582	4.36619e-36	0.0625609	-1.27571	1.54052e-11
GRCh38_ENSG00000185591	GRCh38_SP1	0.479715	1.8327	1.44634e-41	0.0576877	-2.71021	2.47482e-33	0.180732	-1.08504	9.46029e-12
GRCh38_ENSG00000196151	GRCh38_WDSUB1	0.225276	2.12261	1.45603e-41	0.0187485	-3.16901	8.00588e-30	0.07125	-1.31764	7.18477e-13
GRCh38_ENSG00000120251	GRCh38_GRIA2	0.263526	2.04345	1.46033e-41	0.0288438	-2.79559	7.56128e-28	0.084718	-1.3061	1.99917e-13
GRCh38_ENSG00000138311	GRCh38_ZNF365	0.215132	2.14981	1.47637e-41	0.0137008	-3.53848	1.53295e-32	0.0690777	-1.28755	3.19594e-12
GRCh38_ENSG00000198912	GRCh38_C1orf174	0.600384	1.79371	1.49064e-41	0.045429	-3.3968	2.60386e-46	0.249809	-0.924286	2.31821e-09
GRCh38_ENSG00000134365	GRCh38_CFHR4	0.212385	2.15567	1.51704e-41	0.0165852	-3.25074	9.11951e-30	0.0660366	-1.33953	6.42432e-13
GRCh38_ENSG00000130119	GRCh38_GNL3L	0.487746	1.8279	1.52109e-41	0.0490345	-2.9734	1.27459e-37	0.19029	-1.02674	9.03099e-11
GRCh38_ENSG00000100580	GRCh38_TMED8	0.567205	1.79299	1.54005e-41	0.0670619	-2.74529	1.64019e-35	0.22157	-1.03254	3.45712e-11
GRCh38_ENSG00000137710	GRCh38_RDX	1.29058	1.65303	1.61026e-41	0.103117	-3.35679	1.45253e-54	0.595198	-0.778747	5.37931e-08
GRCh38_ENSG00000140416	GRCh38_TPM1	0.728449	1.80727	1.64024e-41	0.0670619	-3.11282	5.98246e-42	0.29282	-0.981086	3.81959e-10
GRCh38_ENSG00000118007	GRCh38_STAG1	0.800301	1.70136	1.66622e-41	0.0735518	-3.137	9.59864e-46	0.349733	-0.860807	8.54682e-09
GRCh38_ENSG00000095564	GRCh38_BTAF1	0.335589	1.93921	1.68382e-41	0.0281227	-3.20672	4.69464e-36	0.12295	-1.10903	3.53188e-11
GRCh38_ENSG00000218891	GRCh38_ZNF579	0.469994	1.83547	1.72304e-41	0.0288438	-3.68335	2.54665e-47	0.193331	-0.934284	3.24258e-09
GRCh38_ENSG00000089094	GRCh38_KDM2B	0.601018	1.77951	1.75603e-41	0.0548033	-3.12874	1.83763e-42	0.247203	-0.947317	7.55389e-10
GRCh38_ENSG00000111726	GRCh38_CMAS	1.14223	1.65841	1.79274e-41	0.136287	-2.76593	1.75561e-41	0.497446	-0.87742	1.20006e-09
GRCh38_ENSG00000111850	GRCh38_SMIM8	0.646876	1.76357	1.95782e-41	0.0771573	-2.73984	1.29312e-36	0.258498	-1.00053	7.23681e-11
GRCh38_ENSG00000101003	GRCh38_GINS1	0.361583	1.91048	2.001e-41	0.0353337	-2.99242	2.85434e-34	0.132508	-1.11468	1.76882e-11
GRCh38_ENSG00000126787	GRCh38_DLGAP5	1.84638	1.63246	2.03607e-41	0.194696	-2.95659	2.23904e-48	0.836753	-0.814739	9.28552e-09
GRCh38_ENSG00000144381	GRCh38_HSPD1	21.2649	1.58735	2.05027e-41	2.65219	-2.72208	3.78387e-48	9.74256	-0.807439	4.99616e-09
GRCh38_ENSG00000204574	GRCh38_ABCF1	4.26566	1.60135	2.0615e-41	0.504767	-2.79554	1.36683e-47	1.94851	-0.808923	6.29198e-09
GRCh38_ENSG00000138658	GRCh38_ZGRF1	0.200762	2.18527	2.08101e-41	0.0187485	-2.98953	1.82232e-26	0.0590853	-1.42407	7.26329e-14
GRCh38_ENSG00000101773	GRCh38_RBBP8	1.75191	1.63288	2.08823e-41	0.232193	-2.61809	1.42141e-40	0.765068	-0.87919	6.47311e-10
GRCh38_ENSG00000134744	GRCh38_TUT4	1.41442	1.64285	2.10657e-41	0.145661	-2.98765	1.55054e-47	0.637774	-0.820814	8.99209e-09
GRCh38_ENSG00000163104	GRCh38_SMARCAD1	0.88293	1.68237	2.18731e-41	0.0850893	-3.07266	1.53481e-45	0.389268	-0.850038	1.04154e-08
GRCh38_ENSG00000130413	GRCh38_STK33	0.381025	1.89162	2.25364e-41	0.0367759	-3.01516	3.11674e-35	0.142065	-1.08954	3.10277e-11
GRCh38_ENSG00000038219	GRCh38_BOD1L1	2.37554	1.61752	2.30106e-41	0.313677	-2.62798	6.13646e-42	1.05137	-0.859883	1.07572e-09
GRCh38_ENSG00000257167	GRCh38_TMPO-AS1	0.623419	1.76894	2.31969e-41	0.0511978	-3.28359	1.9247e-45	0.261974	-0.912772	2.55679e-09
GRCh38_ENSG00000096746	GRCh38_HNRNPH3	5.43008	1.59733	2.39174e-41	0.667735	-2.73983	5.07874e-48	2.47333	-0.814993	4.61138e-09
GRCh38_ENSG00000145386	GRCh38_CCNA2	1.42351	1.65122	2.4123e-41	0.129076	-3.17293	1.63125e-51	0.648201	-0.801612	2.32851e-08
GRCh38_ENSG00000114520	GRCh38_SNX4	0.834113	1.68372	2.50271e-41	0.090137	-2.9038	7.57295e-42	0.361463	-0.879592	3.69397e-09
GRCh38_ENSG00000171425	GRCh38_ZNF581	0.450552	1.84138	2.50728e-41	0.0562455	-2.65256	7.89547e-32	0.167264	-1.10791	5.55571e-12
GRCh38_ENSG00000087365	GRCh38_SF3B2	6.25617	1.59244	2.5323e-41	0.848009	-2.59634	1.84848e-44	2.8135	-0.838531	1.56101e-09
GRCh38_ENSG00000185238	GRCh38_PRMT3	0.579674	1.78199	2.5953e-41	0.0685041	-2.74839	9.0659e-36	0.228521	-1.0194	5.38772e-11
GRCh38_ENSG00000198924	GRCh38_DCLRE1A	0.420966	1.85995	2.64107e-41	0.0439869	-2.90805	6.35072e-35	0.159009	-1.07447	3.00444e-11
GRCh38_ENSG00000145014	GRCh38_TMEM44	0.165259	2.32282	2.67638e-41	0.0108164	-3.45432	1.34132e-27	0.0460518	-1.48867	1.24924e-13
GRCh38_ENSG00000139266	GRCh38_MARCH9	0.779168	1.72943	2.72243e-41	0.0822049	-2.92914	1.09853e-41	0.326707	-0.925925	7.38651e-10
GRCh38_ENSG00000115761	GRCh38_NOL10	1.24641	1.65223	2.72963e-41	0.144219	-2.81318	5.32029e-43	0.548277	-0.861606	2.18547e-09
GRCh38_ENSG00000147536	GRCh38_GINS4	0.378912	1.89124	2.73317e-41	0.0569666	-2.36633	6.28617e-26	0.129032	-1.24186	7.80213e-14
GRCh38_ENSG00000116478	GRCh38_HDAC1	2.02939	1.621	2.76628e-41	0.253826	-2.70713	3.49523e-43	0.904093	-0.847485	2.02312e-09
GRCh38_ENSG00000189403	GRCh38_HMGB1	43.1186	1.58268	2.79368e-41	4.95393	-2.84509	1.47482e-51	20.0851	-0.779532	1.55684e-08
GRCh38_ENSG00000173914	GRCh38_RBM4B	0.224853	2.11237	2.96308e-41	0.0165852	-3.34128	1.67887e-31	0.0729878	-1.27647	3.14706e-12
GRCh38_ENSG00000159792	GRCh38_PSKH1	0.114751	2.68376	2.96406e-41	0.00144219	-5.31887	1.02971e-29	0.0273704	-1.68265	1.75742e-13
GRCh38_ENSG00000124459	GRCh38_ZNF45	0.39772	1.87565	2.99582e-41	0.022354	-3.79463	7.89901e-46	0.159878	-0.964787	2.3495e-09
GRCh38_ENSG00000129083	GRCh38_COPB1	2.13885	1.61891	3.04854e-41	0.246615	-2.82821	3.34776e-46	0.967088	-0.822149	5.64625e-09
GRCh38_ENSG00000034533	GRCh38_ASTE1	0.177093	2.26576	3.0736e-41	0.0137008	-3.23571	7.26404e-27	0.0503963	-1.46436	1.04376e-13
GRCh38_ENSG00000086189	GRCh38_DIMT1	1.07228	1.65987	3.22263e-41	0.108164	-3.01233	5.00793e-46	0.478331	-0.835195	7.67927e-09
GRCh38_ENSG00000142207	GRCh38_URB1	0.396452	1.87466	3.32935e-41	0.0382181	-3.02104	8.44732e-36	0.149886	-1.06965	5.3405e-11
GRCh38_ENSG00000138095	GRCh38_LRPPRC	4.589	1.59698	3.33486e-41	0.608605	-2.62738	1.70816e-43	2.06408	-0.837049	1.94079e-09
GRCh38_ENSG00000167799	GRCh38_NUDT8	0.438295	1.84581	3.35944e-41	0.0389392	-3.14722	6.79461e-39	0.171608	-1.01649	2.24645e-10
GRCh38_ENSG00000173153	GRCh38_ESRRA	0.43111	1.85112	3.39699e-41	0.0447079	-2.9212	2.21433e-35	0.164222	-1.06207	4.39914e-11
GRCh38_ENSG00000140829	GRCh38_DHX38	0.820377	1.68406	3.62321e-41	0.107443	-2.62021	2.40014e-36	0.344085	-0.935991	4.31895e-10
GRCh38_ENSG00000204842	GRCh38_ATXN2	1.57038	1.63449	3.69352e-41	0.202628	-2.657	6.33646e-41	0.68817	-0.872698	1.00856e-09
GRCh38_ENSG00000139613	GRCh38_SMARCC2	1.22359	1.64844	3.72593e-41	0.172342	-2.52267	7.69158e-37	0.521341	-0.91781	2.02348e-10
GRCh38_ENSG00000010318	GRCh38_PHF7	0.150677	2.39255	3.74325e-41	0.00793206	-3.73153	5.74227e-28	0.0408384	-1.52187	1.76553e-13
GRCh38_ENSG00000167193	GRCh38_CRK	0.600807	1.79473	3.75971e-41	0.0511978	-3.22434	3.61431e-43	0.246334	-0.949421	1.15981e-09
GRCh38_ENSG00000103051	GRCh38_COG4	0.51226	1.80498	3.82401e-41	0.0620142	-2.70669	6.07874e-34	0.197241	-1.05421	2.37398e-11
GRCh38_ENSG00000164211	GRCh38_STARD4	0.549031	1.78968	3.8405e-41	0.05264	-3.05199	3.1481e-40	0.222439	-0.970778	4.40121e-10
GRCh38_ENSG00000178999	GRCh38_AURKB	1.28488	1.65236	3.85889e-41	0.121865	-3.1059	2.41418e-49	0.581295	-0.812589	1.69034e-08
GRCh38_ENSG00000168872	GRCh38_DDX19A	0.974224	1.6669	3.87402e-41	0.113212	-2.80184	4.05189e-41	0.423155	-0.879799	1.52864e-09
GRCh38_ENSG00000141867	GRCh38_BRD4	2.8673	1.60509	4.07934e-41	0.294928	-3.00082	1.82212e-51	1.33246	-0.777676	2.75812e-08
GRCh38_ENSG00000093000	GRCh38_NUP50	1.68175	1.62824	4.07934e-41	0.181716	-2.92099	4.05835e-47	0.762027	-0.815975	9.28552e-09
GRCh38_ENSG00000136167	GRCh38_LCP1	4.60146	1.5937	4.19583e-41	0.541543	-2.80538	5.2819e-48	2.11665	-0.798597	9.4773e-09
GRCh38_ENSG00000236859	GRCh38_NIFK-AS1	0.325023	1.93845	4.22791e-41	0.0317282	-2.98581	8.57662e-33	0.116433	-1.14687	1.13345e-11
GRCh38_ENSG00000153767	GRCh38_GTF2E1	0.21154	2.14175	4.27516e-41	0.0108164	-3.84192	7.40396e-35	0.0699466	-1.24014	1.97691e-11
GRCh38_ENSG00000163162	GRCh38_RNF149	0.39455	1.94573	4.31556e-41	0.0584088	-2.38022	5.66086e-25	0.128598	-1.30409	3.07695e-14
GRCh38_ENSG00000079313	GRCh38_REXO1	0.635253	1.75809	4.32866e-41	0.0757151	-2.74174	1.71041e-36	0.255023	-0.993842	9.99105e-11
GRCh38_ENSG00000135108	GRCh38_FBXO21	0.879337	1.68076	4.39495e-41	0.0973479	-2.86945	1.19589e-41	0.380579	-0.882569	2.89732e-09
GRCh38_ENSG00000204371	GRCh38_EHMT2	1.10588	1.65565	4.47401e-41	0.134124	-2.74211	8.50498e-41	0.481372	-0.878922	1.29132e-09
GRCh38_ENSG00000163320	GRCh38_CGGBP1	0.976126	1.66844	4.76369e-41	0.115375	-2.77651	1.2203e-40	0.422286	-0.886387	1.26882e-09
GRCh38_ENSG00000137310	GRCh38_TCF19	0.433012	1.84444	4.87155e-41	0.0396603	-3.103	4.2773e-38	0.169001	-1.02216	1.85693e-10
GRCh38_ENSG00000141741	GRCh38_MIEN1	1.53593	1.63061	5.00316e-41	0.180995	-2.79198	8.78852e-44	0.685564	-0.84161	3.5555e-09
GRCh38_ENSG00000182208	GRCh38_MOB2	0.591719	1.79092	5.04297e-41	0.045429	-3.37596	1.93946e-45	0.246334	-0.923957	2.89882e-09
GRCh38_ENSG00000121621	GRCh38_KIF18A	0.435548	1.84317	5.04736e-41	0.0367759	-3.22111	7.02476e-40	0.172043	-1.00197	3.99625e-10
GRCh38_ENSG00000139746	GRCh38_RBM26	2.89478	1.60317	5.16483e-41	0.390834	-2.59853	7.23066e-42	1.29119	-0.849948	1.41942e-09
GRCh38_ENSG00000148730	GRCh38_EIF4EBP2	0.765009	1.72477	5.22568e-41	0.0951847	-2.68714	4.459e-37	0.313239	-0.967862	1.44093e-10
GRCh38_ENSG00000134882	GRCh38_UBAC2	0.546918	1.78658	5.33077e-41	0.0497556	-3.12891	2.09139e-41	0.223742	-0.954787	8.13193e-10
GRCh38_ENSG00000165688	GRCh38_PMPCA	1.17182	1.64643	5.40536e-41	0.165852	-2.51562	1.83308e-36	0.499619	-0.917071	2.17453e-10
GRCh38_ENSG00000139350	GRCh38_NEDD1	0.533815	1.79162	5.53086e-41	0.0497556	-3.0922	1.5571e-40	0.216791	-0.966179	5.82666e-10
GRCh38_ENSG00000138686	GRCh38_BBS7	0.418853	1.85269	5.88668e-41	0.0447079	-2.87822	2.00837e-34	0.158575	-1.07207	3.35358e-11
GRCh38_ENSG00000104889	GRCh38_RNASEH2A	0.456892	1.82773	5.90954e-41	0.0483134	-2.89837	9.46605e-36	0.176822	-1.04029	7.35842e-11
GRCh38_ENSG00000181544	GRCh38_FANCB	0.592565	1.76805	5.91806e-41	0.0641775	-2.87939	3.19262e-38	0.239817	-0.977602	2.45886e-10
GRCh38_ENSG00000128050	GRCh38_PAICS	4.95248	1.58775	5.93748e-41	0.615816	-2.7252	3.20058e-46	2.26914	-0.807024	6.3228e-09
GRCh38_ENSG00000197256	GRCh38_KANK2	0.411879	1.8557	6.05064e-41	0.0360548	-3.16514	2.53376e-38	0.160312	-1.02429	2.22268e-10
GRCh38_ENSG00000108651	GRCh38_UTP6	2.84025	1.60099	6.10375e-41	0.313677	-2.89669	6.23204e-49	1.31117	-0.790337	1.66358e-08
GRCh38_ENSG00000115232	GRCh38_ITGA4	0.948019	1.66632	6.26357e-41	0.129076	-2.56758	2.63279e-36	0.400564	-0.927672	2.28462e-10
GRCh38_ENSG00000135486	GRCh38_HNRNPA1	29.1578	1.57503	6.36406e-41	4.4333	-2.42961	1.53157e-40	13.0122	-0.856465	5.83378e-10
GRCh38_ENSG00000136560	GRCh38_TANK	0.796285	1.68145	6.46563e-41	0.0937425	-2.77778	4.22266e-39	0.341044	-0.900391	1.86416e-09
GRCh38_ENSG00000109762	GRCh38_SNX25	0.313611	1.94812	6.61196e-41	0.0295649	-3.03332	6.25735e-33	0.112088	-1.14862	1.34013e-11
GRCh38_ENSG00000205765	GRCh38_C5orf51	0.347001	1.90918	6.61961e-41	0.0324493	-3.05507	1.43429e-34	0.128163	-1.10153	3.87468e-11
GRCh38_ENSG00000042429	GRCh38_MED17	0.331574	1.92632	6.82611e-41	0.0274016	-3.22853	3.72094e-36	0.12295	-1.09119	7.40154e-11
GRCh38_ENSG00000161888	GRCh38_SPC24	0.381025	1.93804	6.90275e-41	0.0519189	-2.50326	1.03304e-26	0.127729	-1.25876	1.76068e-13
GRCh38_ENSG00000131375	GRCh38_CAPN7	0.773885	1.71961	7.11722e-41	0.0648986	-3.26651	1.04309e-47	0.337134	-0.861946	9.12329e-09
GRCh38_ENSG00000108666	GRCh38_C17orf75	0.468726	1.81975	7.12266e-41	0.0411025	-3.17262	4.00873e-40	0.187683	-0.98395	5.2579e-10
GRCh38_ENSG00000058262	GRCh38_SEC61A1	1.12258	1.65077	7.1493e-41	0.116096	-2.97798	1.02017e-45	0.50266	-0.830849	8.91263e-09
GRCh38_ENSG00000145868	GRCh38_FBXO38	0.217457	2.11774	7.24916e-41	0.0108164	-3.8859	1.22523e-35	0.0734222	-1.20978	3.73802e-11
GRCh38_ENSG00000147649	GRCh38_MTDH	23.3995	1.57447	7.33634e-41	2.06233	-3.23819	1.97499e-62	11.3483	-0.710349	2.43853e-07
GRCh38_ENSG00000140463	GRCh38_BBS4	0.386308	1.87391	7.36683e-41	0.0360548	-3.06734	3.80329e-36	0.146844	-1.0605	8.69123e-11
GRCh38_ENSG00000178607	GRCh38_ERN1	0.546073	1.80672	7.38747e-41	0.0576877	-2.90715	5.00873e-37	0.215053	-1.01561	1.31311e-10
GRCh38_ENSG00000205339	GRCh38_IPO7	2.77918	1.60173	7.46321e-41	0.305745	-2.90218	5.6018e-49	1.28293	-0.790205	1.7583e-08
GRCh38_ENSG00000162542	GRCh38_TMCO4	0.266908	2.01374	7.50031e-41	0.0158641	-3.67097	1.65695e-37	0.0960137	-1.12415	1.1157e-10
GRCh38_ENSG00000136731	GRCh38_UGGT1	0.636944	1.75155	7.53983e-41	0.059851	-3.09132	1.68811e-42	0.266753	-0.922567	1.60763e-09
GRCh38_ENSG00000130749	GRCh38_ZC3H4	0.469149	1.81811	7.58595e-41	0.0425447	-3.12426	1.90756e-39	0.187248	-0.989819	4.29419e-10
GRCh38_ENSG00000135446	GRCh38_CDK4	5.14733	1.58435	8.17231e-41	0.583367	-2.8634	9.37566e-50	2.39904	-0.777898	2.09345e-08
GRCh38_ENSG00000178988	GRCh38_MRFAP1L1	0.516909	1.7942	8.2686e-41	0.0252384	-4.02023	2.47169e-53	0.223308	-0.858747	3.45112e-08
GRCh38_ENSG00000168556	GRCh38_ING2	1.55009	1.62972	8.35754e-41	0.235077	-2.41774	2.05706e-35	0.6608	-0.921641	1.32467e-10
GRCh38_ENSG00000254004	GRCh38_ZNF260	0.171387	2.2726	8.47748e-41	0.00793206	-3.93596	1.45176e-31	0.0516997	-1.36775	3.21437e-12
GRCh38_ENSG00000013503	GRCh38_POLR3B	0.570164	1.77211	8.6368e-41	0.0382181	-3.57449	8.36905e-49	0.244161	-0.879162	1.19422e-08
GRCh38_ENSG00000170571	GRCh38_EMB	0.856725	1.67198	8.89875e-41	0.118981	-2.5362	4.76238e-35	0.358857	-0.941172	3.08035e-10
GRCh38_ENSG00000114503	GRCh38_NCBP2	3.12047	1.59672	9.14621e-41	0.42112	-2.60074	6.52783e-42	1.39937	-0.842193	1.91981e-09
GRCh38_ENSG00000148935	GRCh38_GAS2	0.565726	1.7726	9.15564e-41	0.0627353	-2.84316	3.67164e-37	0.227218	-0.989529	1.91628e-10
GRCh38_ENSG00000113569	GRCh38_NUP155	0.500003	1.79969	9.1762e-41	0.0548033	-2.85298	4.87834e-36	0.196806	-1.01778	1.05666e-10
GRCh38_ENSG00000114395	GRCh38_CYB561D2	0.839185	1.67748	9.46395e-41	0.0742729	-3.19744	2.13706e-47	0.375366	-0.825916	2.83399e-08
GRCh38_ENSG00000101654	GRCh38_RNMT	3.40873	1.59553	9.57709e-41	0.443474	-2.65565	2.20339e-43	1.54013	-0.829441	3.2073e-09
GRCh38_ENSG00000234545	GRCh38_FAM133B	2.85462	1.59662	9.66847e-41	0.400208	-2.54383	1.77034e-40	1.2712	-0.854401	1.16042e-09
GRCh38_ENSG00000168393	GRCh38_DTYMK	3.11646	1.59448	9.85942e-41	0.398045	-2.68302	4.4472e-44	1.4137	-0.822691	4.18332e-09
GRCh38_ENSG00000164347	GRCh38_GFM2	0.67456	1.73836	1.00204e-40	0.074994	-2.84867	6.30999e-39	0.278483	-0.950397	4.53471e-10
GRCh38_ENSG00000164305	GRCh38_CASP3	1.16696	1.64043	1.01396e-40	0.119702	-2.99247	2.58521e-46	0.527424	-0.817107	1.35189e-08
GRCh38_ENSG00000126602	GRCh38_TRAP1	2.38061	1.60303	1.02282e-40	0.308629	-2.65828	1.16205e-42	1.06962	-0.837168	2.77885e-09
GRCh38_ENSG00000229989	GRCh38_MIR181A1HG	0.284448	1.98094	1.02717e-40	0.0252384	-3.11132	1.39786e-32	0.0999237	-1.17068	1.36051e-11
GRCh38_ENSG00000138867	GRCh38_GUCD1	0.504441	1.79619	1.04743e-40	0.037497	-3.4177	1.09627e-44	0.20984	-0.923691	3.63721e-09
GRCh38_ENSG00000117877	GRCh38_CD3EAP	0.978873	1.66108	1.05497e-40	0.10528	-2.91702	2.08602e-43	0.432279	-0.85238	4.99996e-09
GRCh38_ENSG00000169976	GRCh38_SF3B5	4.02771	1.58603	1.05648e-40	0.509815	-2.69878	4.04948e-45	1.84251	-0.810166	6.01855e-09
GRCh38_ENSG00000132305	GRCh38_IMMT	3.74347	1.58878	1.06098e-40	0.398045	-2.95607	2.69962e-51	1.75431	-0.767058	3.67127e-08
GRCh38_ENSG00000080189	GRCh38_SLC35C2	1.16738	1.64304	1.06287e-40	0.0966269	-3.30619	1.18597e-52	0.540457	-0.77429	7.43676e-08
GRCh38_ENSG00000174720	GRCh38_LARP7	2.5072	1.60005	1.06766e-40	0.284112	-2.85843	1.46981e-47	1.1539	-0.79586	1.45422e-08
GRCh38_ENSG00000119862	GRCh38_LGALSL	1.11349	1.64343	1.08907e-40	0.127634	-2.82798	1.40096e-42	0.493971	-0.84885	4.04081e-09
GRCh38_ENSG00000105341	GRCh38_DMAC2	0.523038	1.78778	1.10904e-40	0.05264	-2.9807	1.46864e-38	0.210709	-0.980792	3.63937e-10
GRCh38_ENSG00000167721	GRCh38_TSR1	2.69317	1.59754	1.12315e-40	0.333146	-2.72943	9.46605e-45	1.22515	-0.816913	5.84518e-09
GRCh38_ENSG00000153317	GRCh38_ASAP1	0.827139	1.67764	1.13597e-40	0.0858104	-2.9648	6.48522e-43	0.362332	-0.862251	7.3666e-09
GRCh38_ENSG00000132300	GRCh38_PTCD3	1.56531	1.62289	1.13818e-40	0.202628	-2.6546	7.26683e-41	0.69208	-0.860033	1.68424e-09
GRCh38_ENSG00000174840	GRCh38_PDE12	0.80664	1.68131	1.14384e-40	0.0728307	-3.16701	2.09912e-46	0.358857	-0.834415	2.30141e-08
GRCh38_ENSG00000173226	GRCh38_IQCB1	0.863276	1.66706	1.14384e-40	0.12475	-2.47831	5.25305e-34	0.36016	-0.94922	2.1197e-10
GRCh38_ENSG00000145390	GRCh38_USP53	0.547763	1.77653	1.15033e-40	0.0353337	-3.62776	5.78477e-49	0.234604	-0.877818	1.45543e-08
GRCh38_ENSG00000106266	GRCh38_SNX8	0.383138	1.92649	1.1675e-40	0.0475923	-2.64136	9.73716e-29	0.132508	-1.20902	1.18118e-12
GRCh38_ENSG00000182979	GRCh38_MTA1	0.704357	1.72902	1.21363e-40	0.0822049	-2.77966	4.57072e-38	0.290648	-0.953415	3.4785e-10
GRCh38_ENSG00000109184	GRCh38_DCUN1D4	0.188505	2.24354	1.21572e-40	0.0173063	-3.00169	4.28026e-25	0.053003	-1.48815	4.70273e-14
GRCh38_ENSG00000161204	GRCh38_ABCF3	0.490282	1.80163	1.26763e-40	0.0425447	-3.19226	5.48023e-41	0.199413	-0.961144	1.01084e-09
GRCh38_ENSG00000159055	GRCh38_MIS18A	0.774941	1.71329	1.27945e-40	0.0959058	-2.69745	2.3513e-37	0.320625	-0.952621	2.57954e-10
GRCh38_ENSG00000133104	GRCh38_SPART	1.56468	1.61999	1.2844e-40	0.16441	-2.96342	1.32505e-47	0.71641	-0.799673	1.89942e-08
GRCh38_ENSG00000100722	GRCh38_ZC3H14	0.491338	1.82997	1.32518e-40	0.0382181	-3.3453	3.32441e-42	0.19811	-0.969978	1.35282e-09
GRCh38_ENSG00000137337	GRCh38_MDC1	0.794172	1.69187	1.36373e-40	0.0886948	-2.8532	3.7157e-40	0.340175	-0.897763	2.57372e-09
GRCh38_ENSG00000117475	GRCh38_BLZF1	0.551356	1.77378	1.38812e-40	0.0584088	-2.90945	6.1438e-38	0.222873	-0.978191	3.27289e-10
GRCh38_ENSG00000162600	GRCh38_OMA1	0.219148	2.10569	1.39418e-40	0.0122586	-3.72676	1.59402e-34	0.0738567	-1.21506	3.13017e-11
HHV8_4_gene-HHV8GK18_gp51	HHV8_4_ORF45	16.1932	-1.55281	1.39525e-40	51.081	0.988033	8.01511e-12	45.3619	0.91204	2.2113e-12
GRCh38_ENSG00000198331	GRCh38_HYLS1	0.559386	1.77059	1.39991e-40	0.0353337	-3.65963	9.75817e-50	0.24112	-0.868087	1.86064e-08
GRCh38_ENSG00000015171	GRCh38_ZMYND11	0.247254	2.0398	1.4369e-40	0.0230751	-3.02328	1.19e-29	0.0821112	-1.25245	2.5643e-12
GRCh38_ENSG00000188177	GRCh38_ZC3H6	0.20203	2.15075	1.47193e-40	0.0180274	-3.05982	3.39043e-27	0.061692	-1.3696	4.08234e-13
GRCh38_ENSG00000197771	GRCh38_MCMBP	0.698652	1.76404	1.50808e-40	0.0771573	-2.85395	4.41566e-38	0.282828	-0.978408	2.88833e-10
GRCh38_ENSG00000115364	GRCh38_MRPL19	3.24558	1.58785	1.55462e-40	0.344684	-2.95767	7.14567e-51	1.52232	-0.765701	4.07156e-08
GRCh38_ENSG00000183735	GRCh38_TBK1	0.897089	1.65778	1.55462e-40	0.100232	-2.86076	1.18275e-41	0.394916	-0.858527	3.94998e-09
GRCh38_ENSG00000139579	GRCh38_NABP2	2.5053	1.59659	1.66328e-40	0.30935	-2.73206	1.71218e-44	1.14087	-0.815298	6.63631e-09
GRCh38_ENSG00000138614	GRCh38_INTS14	0.361794	1.88316	1.67852e-40	0.0245173	-3.52335	4.41991e-41	0.142065	-1.003	9.80239e-10
GRCh38_ENSG00000181610	GRCh38_MRPS23	4.3559	1.57991	1.7342e-40	0.45429	-2.98688	1.71483e-52	2.06104	-0.752396	6.07918e-08
GRCh38_ENSG00000101189	GRCh38_MRGBP	0.619826	1.74783	1.73692e-40	0.0584088	-3.08741	3.44468e-42	0.260236	-0.919012	2.00607e-09
GRCh38_ENSG00000108788	GRCh38_MLX	1.34405	1.62647	1.79995e-40	0.17739	-2.6243	1.74978e-39	0.590419	-0.870277	1.32374e-09
GRCh38_ENSG00000172932	GRCh38_ANKRD13D	0.496199	1.79413	1.85034e-40	0.0468712	-3.07076	2.59877e-39	0.200716	-0.97223	6.34538e-10
GRCh38_ENSG00000175575	GRCh38_PAAF1	0.600807	1.75245	1.89549e-40	0.0692252	-2.79181	6.98127e-37	0.243727	-0.977063	2.38461e-10
GRCh38_ENSG00000198040	GRCh38_ZNF84	0.325657	1.9184	1.97699e-40	0.0324493	-2.95968	1.53816e-32	0.118171	-1.12922	2.15797e-11
GRCh38_ENSG00000023608	GRCh38_SNAPC1	0.4216	1.84536	2.04667e-40	0.059851	-2.46134	5.0512e-28	0.151623	-1.16035	1.2782e-12
GRCh38_ENSG00000169660	GRCh38_HEXDC	0.282757	1.97235	2.08408e-40	0.0194696	-3.47389	1.69947e-36	0.103399	-1.10476	1.43886e-10
GRCh38_ENSG00000110274	GRCh38_CEP164	0.674983	1.72962	2.08486e-40	0.0591299	-3.19875	4.95844e-45	0.290213	-0.882186	6.11009e-09
GRCh38_ENSG00000120733	GRCh38_KDM3B	0.48838	1.79603	2.08933e-40	0.0483134	-3.00284	4.3376e-38	0.195937	-0.985849	4.181e-10
GRCh38_ENSG00000073584	GRCh38_SMARCE1	0.999583	1.65018	2.20624e-40	0.152872	-2.39855	5.83111e-33	0.417942	-0.949668	8.3132e-11
GRCh38_ENSG00000178700	GRCh38_DHFR2	0.148353	2.37015	2.25076e-40	0.00648986	-3.97841	2.71638e-29	0.0417073	-1.46571	1.30108e-12
GRCh38_ENSG00000161048	GRCh38_NAPEPLD	0.184701	2.20438	2.26093e-40	0.015143	-3.16608	5.32958e-27	0.0547408	-1.40856	3.48275e-13
GRCh38_ENSG00000157954	GRCh38_WIPI2	1.95035	1.60396	2.26368e-40	0.168015	-3.25997	1.30299e-55	0.926684	-0.738626	1.6509e-07
GRCh38_ENSG00000167393	GRCh38_PPP2R3B	0.138631	2.43059	2.36549e-40	0.00648986	-3.87163	2.0068e-27	0.0369283	-1.543	3.62535e-13
GRCh38_ENSG00000090889	GRCh38_KIF4A	0.873843	1.67029	2.36549e-40	0.0951847	-2.89532	4.37523e-42	0.382317	-0.866235	5.64836e-09
GRCh38_ENSG00000115760	GRCh38_BIRC6	1.83665	1.60657	2.41049e-40	0.168015	-3.17095	3.04598e-53	0.864992	-0.753523	9.9908e-08
GRCh38_ENSG00000187231	GRCh38_SESTD1	0.179206	2.22057	2.43304e-40	0.0115375	-3.4986	3.24688e-29	0.0543064	-1.36916	1.73035e-12
GRCh38_ENSG00000146223	GRCh38_RPL7L1	3.97509	1.57965	2.43995e-40	0.404535	-3.02289	3.91129e-53	1.88726	-0.746433	8.13686e-08
GRCh38_ENSG00000182504	GRCh38_CEP97	0.174135	2.24148	2.44934e-40	0.0137008	-3.21441	1.75263e-26	0.0503963	-1.44062	2.65545e-13
GRCh38_ENSG00000118564	GRCh38_FBXL5	0.236476	2.05573	2.46939e-40	0.015143	-3.552	2.3193e-34	0.0816768	-1.18373	4.04344e-11
GRCh38_ENSG00000069869	GRCh38_NEDD4	0.258455	2.00934	2.54742e-40	0.0216329	-3.18589	5.20004e-32	0.0894969	-1.18872	1.52148e-11
GRCh38_ENSG00000175595	GRCh38_ERCC4	0.536985	1.77253	2.59676e-40	0.0324493	-3.72156	5.60045e-50	0.231997	-0.863558	2.55991e-08
GRCh38_ENSG00000138381	GRCh38_ASNSD1	1.22909	1.6281	2.60347e-40	0.152151	-2.71826	6.01672e-41	0.545236	-0.852731	3.00602e-09
GRCh38_ENSG00000050426	GRCh38_LETMD1	0.588972	1.75255	2.62482e-40	0.0757151	-2.63037	6.21193e-34	0.234169	-1.01142	6.86244e-11
GRCh38_ENSG00000272047	GRCh38_GTF2H5	1.67245	1.60807	2.68288e-40	0.212723	-2.6841	7.87196e-42	0.750731	-0.837333	3.72424e-09
GRCh38_ENSG00000156802	GRCh38_ATAD2	5.03596	1.5811	2.75174e-40	0.73047	-2.4975	2.27269e-41	2.25697	-0.847313	1.38924e-09
GRCh38_ENSG00000141994	GRCh38_DUS3L	0.604822	1.74679	2.77578e-40	0.0605721	-2.99834	1.96183e-40	0.251982	-0.932525	1.29078e-09
GRCh38_ENSG00000163421	GRCh38_PROK2	0.290999	1.96053	2.79354e-40	0.0360548	-2.63242	5.94895e-27	0.0977515	-1.24949	6.67906e-13
GRCh38_ENSG00000117625	GRCh38_RCOR3	0.367077	1.87252	2.80501e-40	0.0324493	-3.14455	1.53396e-36	0.140762	-1.04568	1.96778e-10
GRCh38_ENSG00000151690	GRCh38_MFSD6	0.160398	2.30366	2.84177e-40	0.00793206	-3.83487	9.55329e-30	0.0469207	-1.41229	2.13378e-12
GRCh38_ENSG00000133657	GRCh38_ATP13A3	1.11666	1.63769	3.19453e-40	0.149988	-2.59478	7.77758e-38	0.484413	-0.889146	8.71285e-10
GRCh38_ENSG00000186001	GRCh38_LRCH3	0.423291	1.91239	3.20824e-40	0.0411025	-3.00548	4.47907e-34	0.155099	-1.1152	3.81641e-11
GRCh38_ENSG00000120699	GRCh38_EXOSC8	2.89858	1.58428	3.26136e-40	0.369922	-2.68617	5.89114e-44	1.32594	-0.810525	7.1498e-09
GRCh38_ENSG00000221909	GRCh38_FAM200A	0.281278	1.97022	3.27382e-40	0.0324493	-2.7337	6.06297e-28	0.0951448	-1.23584	1.36921e-12
GRCh38_ENSG00000126814	GRCh38_TRMT5	0.587282	1.79385	3.3644e-40	0.0656197	-2.82864	6.66352e-36	0.231562	-1.01653	1.44564e-10
GRCh38_ENSG00000257151	GRCh38_PWAR6	0.151311	2.34516	3.43893e-40	0.00865315	-3.62673	2.04062e-27	0.0421417	-1.48495	4.70955e-13
GRCh38_ENSG00000097046	GRCh38_CDC7	0.207947	2.15841	3.48322e-40	0.0122586	-3.64191	3.27646e-32	0.0669055	-1.28243	1.06389e-11
GRCh38_ENSG00000132199	GRCh38_ENOSF1	0.341295	1.89376	3.48787e-40	0.0411025	-2.68981	1.4967e-29	0.122081	-1.15856	5.03972e-12
GRCh38_ENSG00000119705	GRCh38_SLIRP	13.6844	1.56143	3.53348e-40	1.41046	-3.00978	6.98203e-56	6.5802	-0.728781	1.24086e-07
GRCh38_ENSG00000112365	GRCh38_ZBTB24	0.562767	1.75798	3.62061e-40	0.045429	-3.30844	1.40109e-44	0.238948	-0.897079	6.47325e-09
GRCh38_ENSG00000112584	GRCh38_FAM120B	0.244718	2.03145	3.62301e-40	0.0173063	-3.4185	1.37038e-33	0.0851524	-1.17607	4.01389e-11
GRCh38_ENSG00000134318	GRCh38_ROCK2	1.53361	1.60884	3.62624e-40	0.15143	-3.0571	1.37143e-49	0.714237	-0.772523	5.35255e-08
GRCh38_ENSG00000176715	GRCh38_ACSF3	0.228235	2.06779	3.6935e-40	0.0165852	-3.37024	4.31981e-32	0.0768978	-1.22268	1.56796e-11
GRCh38_ENSG00000153786	GRCh38_ZDHHC7	0.307694	1.93031	3.75321e-40	0.0201907	-3.55352	8.02597e-39	0.116867	-1.04932	5.03796e-10
GRCh38_ENSG00000169062	GRCh38_UPF3A	1.51649	1.63447	3.77064e-40	0.199744	-2.62631	4.64938e-39	0.662103	-0.879094	1.28578e-09
GRCh38_ENSG00000185269	GRCh38_NOTUM	0.197381	2.34964	3.89155e-40	0.00793206	-4.13131	6.021e-32	0.0569131	-1.43119	3.37473e-12
GRCh38_ENSG00000248508	GRCh38_SRP14-AS1	0.224853	2.07528	3.89802e-40	0.0201907	-3.06826	8.15895e-29	0.0729878	-1.28309	2.18698e-12
GRCh38_ENSG00000168496	GRCh38_FEN1	2.57377	1.58767	3.93229e-40	0.312235	-2.76024	2.45295e-45	1.18388	-0.799942	1.23499e-08
GRCh38_ENSG00000127603	GRCh38_MACF1	2.35779	1.59113	4.03259e-40	0.266084	-2.86615	1.65992e-47	1.09351	-0.784555	2.46111e-08
GRCh38_ENSG00000091651	GRCh38_ORC6	1.50614	1.61263	4.11716e-40	0.200465	-2.61531	7.58372e-40	0.668186	-0.85659	2.03927e-09
GRCh38_ENSG00000197321	GRCh38_SVIL	0.479504	1.79199	4.12032e-40	0.0411025	-3.21128	4.78029e-41	0.196806	-0.947595	1.82008e-09
GRCh38_ENSG00000085365	GRCh38_SCAMP1	0.564881	1.75635	4.15147e-40	0.0713885	-2.65422	5.62265e-34	0.224611	-1.01031	8.48569e-11
GRCh38_ENSG00000169508	GRCh38_GPR183	0.144126	2.41258	4.15147e-40	0.00504767	-4.25633	7.87593e-30	0.0399695	-1.48118	1.7657e-12
GRCh38_ENSG00000169607	GRCh38_CKAP2L	0.768601	1.70144	4.20525e-40	0.0663408	-3.22797	5.54385e-47	0.338437	-0.847518	1.5607e-08
GRCh38_ENSG00000177030	GRCh38_DEAF1	0.261836	1.99795	4.23037e-40	0.0201907	-3.30512	1.70735e-33	0.0925381	-1.15676	4.19345e-11
GRCh38_ENSG00000183742	GRCh38_MACC1	0.163991	2.27668	4.23765e-40	0.0108164	-3.44945	1.88498e-27	0.0473552	-1.43789	6.82549e-13
GRCh38_ENSG00000277224	GRCh38_HIST1H2BF	0.0934071	2.90829	4.24887e-40	0.00721096	-3.09972	2.28991e-17	0.0152058	-2.24333	1.42006e-17
GRCh38_ENSG00000112592	GRCh38_TBP	0.285293	1.95835	4.27334e-40	0.0216329	-3.3398	2.91673e-35	0.104268	-1.1085	1.17292e-10
GRCh38_ENSG00000278259	GRCh38_MYO19	0.63483	1.73236	4.27334e-40	0.0908581	-2.47655	7.02041e-32	0.251113	-1.02488	2.89465e-11
GRCh38_ENSG00000154832	GRCh38_CXXC1	0.837706	1.65716	4.28668e-40	0.0973479	-2.80234	5.22401e-40	0.366677	-0.868489	5.57712e-09
GRCh38_ENSG00000177383	GRCh38_MAGEF1	1.7946	1.59999	4.38688e-40	0.226424	-2.69809	2.23544e-42	0.811989	-0.825501	5.67702e-09
GRCh38_ENSG00000120798	GRCh38_NR2C1	0.272191	1.97838	4.40979e-40	0.0165852	-3.64318	1.25244e-37	0.100358	-1.08946	3.24637e-10
GRCh38_ENSG00000151287	GRCh38_TEX30	0.243662	2.03176	4.67225e-40	0.0158641	-3.53453	1.04402e-34	0.0855869	-1.1602	6.88519e-11
GRCh38_ENSG00000147419	GRCh38_CCDC25	4.47932	1.57243	4.7262e-40	0.610768	-2.5913	1.52062e-42	2.0454	-0.816782	4.61138e-09
GRCh38_ENSG00000178974	GRCh38_FBXO34	0.324389	1.90824	4.81512e-40	0.0274016	-3.19943	1.79409e-35	0.121646	-1.07568	1.40771e-10
GRCh38_ENSG00000104643	GRCh38_MTMR9	0.277897	1.96921	4.86992e-40	0.0230751	-3.20728	2.06807e-33	0.0994893	-1.141	4.57299e-11
GRCh38_ENSG00000273702	GRCh38_AC091271.1	0.423713	1.8229	4.96096e-40	0.0382181	-3.1286	3.06939e-38	0.168567	-0.99399	6.0153e-10
GRCh38_ENSG00000285437	GRCh38_POLR2J3	1.80496	1.59973	5.11809e-40	0.325935	-2.16331	1.11322e-30	0.757683	-0.955624	2.15742e-11
GRCh38_ENSG00000135315	GRCh38_CEP162	0.384618	1.84916	5.14741e-40	0.0331704	-3.18584	1.08537e-37	0.150755	-1.01345	4.93532e-10
GRCh38_ENSG00000154814	GRCh38_OXNAD1	0.457315	1.80198	5.21171e-40	0.0439869	-3.04115	6.1438e-38	0.183338	-0.985612	5.48551e-10
GRCh38_ENSG00000083168	GRCh38_KAT6A	1.3656	1.61744	5.28414e-40	0.193254	-2.52272	2.09659e-37	0.596501	-0.882327	8.22507e-10
GRCh38_ENSG00000138382	GRCh38_METTL5	3.19909	1.57648	5.29117e-40	0.444195	-2.56275	2.782e-41	1.45107	-0.827346	3.30655e-09
GRCh38_ENSG00000104957	GRCh38_CCDC130	0.35165	1.87847	5.33444e-40	0.0403814	-2.76277	7.07673e-31	0.128598	-1.1246	1.40312e-11
GRCh38_ENSG00000168502	GRCh38_MTCL1	0.175825	2.22392	5.48899e-40	0.015143	-3.09063	1.41268e-25	0.0508308	-1.44534	2.18689e-13
GRCh38_ENSG00000189091	GRCh38_SF3B3	1.81489	1.59914	5.52974e-40	0.175226	-3.09318	2.03004e-51	0.854131	-0.756632	8.96966e-08
GRCh38_ENSG00000124107	GRCh38_SLPI	7.59197	1.5652	5.63194e-40	0.673504	-3.22952	1.75032e-61	3.70543	-0.701327	4.06784e-07
GRCh38_ENSG00000173818	GRCh38_ENDOV	0.361794	1.8673	5.71829e-40	0.037497	-2.91478	2.58168e-33	0.135983	-1.08072	6.14927e-11
GRCh38_ENSG00000174796	GRCh38_THAP6	0.291211	1.94598	5.79747e-40	0.0259595	-3.1115	5.52177e-33	0.105137	-1.13166	4.56196e-11
GRCh38_ENSG00000132182	GRCh38_NUP210	1.03171	1.63804	5.8101e-40	0.116096	-2.85565	1.23891e-42	0.460953	-0.837673	8.01137e-09
GRCh38_ENSG00000130348	GRCh38_QRSL1	0.54565	1.75878	5.91223e-40	0.05264	-3.04874	3.87517e-40	0.226349	-0.937022	1.58975e-09
GRCh38_ENSG00000116750	GRCh38_UCHL5	5.03659	1.56626	5.99662e-40	0.741287	-2.47895	3.07536e-41	2.2787	-0.834541	2.01273e-09
GRCh38_ENSG00000004478	GRCh38_FKBP4	3.62259	1.57192	6.09335e-40	0.460059	-2.69664	8.02524e-45	1.67524	-0.794674	1.21428e-08
GRCh38_ENSG00000066777	GRCh38_ARFGEF1	0.866869	1.6488	6.19974e-40	0.0800416	-3.14181	1.0618e-46	0.394482	-0.802727	3.83076e-08
GRCh38_ENSG00000134516	GRCh38_DOCK2	1.00635	1.63555	6.43106e-40	0.11826	-2.79206	3.49817e-41	0.447485	-0.846554	5.43967e-09
GRCh38_ENSG00000136108	GRCh38_CKAP2	2.11392	1.59136	6.52147e-40	0.235077	-2.8874	1.60978e-47	0.982294	-0.781058	3.08469e-08
GRCh38_ENSG00000040275	GRCh38_SPDL1	0.770926	1.6959	6.52691e-40	0.0735518	-3.08292	2.013e-44	0.3367	-0.863035	8.62114e-09
GRCh38_ENSG00000155906	GRCh38_RMND1	0.702244	1.71004	6.73768e-40	0.0865315	-2.7034	1.08472e-36	0.291517	-0.94744	4.40554e-10
GRCh38_ENSG00000144182	GRCh38_LIPT1	0.384195	1.87343	6.90298e-40	0.0317282	-3.24391	1.15505e-37	0.148582	-1.03124	4.29202e-10
GRCh38_ENSG00000163605	GRCh38_PPP4R2	1.57757	1.60444	7.00762e-40	0.165852	-2.96593	9.11318e-48	0.731181	-0.782105	3.83326e-08
GRCh38_ENSG00000145882	GRCh38_PCYOX1L	0.0900259	2.95252	7.10213e-40	0.00360548	-3.9313	9.18619e-21	0.0160747	-2.09685	1.00494e-15
GRCh38_ENSG00000135341	GRCh38_MAP3K7	0.705203	1.70884	7.10323e-40	0.0757151	-2.90621	2.21385e-40	0.299771	-0.906797	2.09448e-09
GRCh38_ENSG00000083720	GRCh38_OXCT1	0.683859	1.71429	7.13365e-40	0.0944636	-2.5335	1.95559e-33	0.276745	-0.990152	8.5843e-11
GRCh38_ENSG00000088888	GRCh38_MAVS	0.344465	1.88178	7.38778e-40	0.0259595	-3.36993	1.69944e-38	0.133811	-1.02146	6.63901e-10
GRCh38_ENSG00000134684	GRCh38_YARS	1.87047	1.59261	7.41034e-40	0.240846	-2.66968	5.11957e-42	0.848483	-0.822895	6.04131e-09
GRCh38_ENSG00000137040	GRCh38_RANBP6	0.491127	1.77931	7.42826e-40	0.0540822	-2.84967	8.58307e-36	0.196372	-0.99534	2.75326e-10
GRCh38_ENSG00000175895	GRCh38_PLEKHF2	0.693791	1.71091	7.53423e-40	0.0778784	-2.84029	4.7949e-39	0.292386	-0.921204	1.2651e-09
GRCh38_ENSG00000143553	GRCh38_SNAPIN	1.34849	1.6116	7.554e-40	0.141335	-2.96789	7.89905e-47	0.621699	-0.789506	3.33167e-08
GRCh38_ENSG00000119321	GRCh38_FKBP15	0.428785	1.81738	7.88116e-40	0.0396603	-3.09351	8.90844e-38	0.170739	-0.993668	6.03016e-10
GRCh38_ENSG00000163435	GRCh38_ELF3	0.015427	-2.88456	7.90604e-40	0.0576877	-0.0292388	1	0.149886	2.57795	1.63784e-34
GRCh38_ENSG00000024862	GRCh38_CCDC28A	0.689353	1.7109	8.01689e-40	0.0692252	-3.00345	7.20434e-42	0.295427	-0.892194	3.98315e-09
GRCh38_ENSG00000173482	GRCh38_PTPRM	0.37384	1.8528	8.11223e-40	0.0411025	-2.83235	1.5485e-32	0.140762	-1.08085	4.85367e-11
GRCh38_ENSG00000117597	GRCh38_UTP25	0.681534	1.71879	8.13117e-40	0.0814838	-2.74575	4.86716e-37	0.282393	-0.948575	5.13683e-10
GRCh38_ENSG00000182973	GRCh38_CNOT10	0.97042	1.63975	8.33503e-40	0.11826	-2.73723	7.89549e-40	0.4275	-0.861745	3.39491e-09
GRCh38_ENSG00000174652	GRCh38_ZNF266	0.283391	1.95405	8.34722e-40	0.0158641	-3.76862	1.44286e-39	0.107309	-1.04932	8.95517e-10
GRCh38_ENSG00000163875	GRCh38_MEAF6	1.37194	1.60839	8.34909e-40	0.149267	-2.91367	8.82931e-46	0.630823	-0.795015	2.58887e-08
GRCh38_ENSG00000060339	GRCh38_CCAR1	2.98818	1.57576	8.39405e-40	0.285554	-3.11557	2.05436e-54	1.43412	-0.728206	1.8797e-07
GRCh38_ENSG00000065268	GRCh38_WDR18	2.83539	1.57614	8.46217e-40	0.358385	-2.70215	3.06285e-44	1.3077	-0.798215	1.22139e-08
GRCh38_ENSG00000160294	GRCh38_MCM3AP	0.615811	1.73001	8.49438e-40	0.0771573	-2.67323	4.39549e-35	0.250678	-0.976251	2.28109e-10
GRCh38_ENSG00000083123	GRCh38_BCKDHB	0.407441	1.82641	8.49536e-40	0.037497	-3.09778	2.87524e-37	0.161181	-1.00274	5.21648e-10
GRCh38_ENSG00000039319	GRCh38_ZFYVE16	0.378489	1.8973	8.56595e-40	0.0310071	-3.25074	5.86994e-37	0.143803	-1.05641	2.90204e-10
GRCh38_ENSG00000120451	GRCh38_SNX19	0.151945	2.32519	8.76359e-40	0.0122586	-3.15724	4.09668e-24	0.0408384	-1.54555	6.84984e-14
GRCh38_ENSG00000160214	GRCh38_RRP1	1.07186	1.62626	8.81991e-40	0.12475	-2.80873	5.68089e-42	0.480937	-0.833148	8.22646e-09
GRCh38_ENSG00000070950	GRCh38_RAD18	1.06826	1.62593	8.83566e-40	0.157199	-2.4614	7.14428e-35	0.459649	-0.906083	4.14087e-10
GRCh38_ENSG00000196365	GRCh38_LONP1	1.35419	1.62658	8.83566e-40	0.160804	-2.78074	6.60126e-42	0.605625	-0.839067	6.5544e-09
GRCh38_ENSG00000131374	GRCh38_TBC1D5	0.785296	1.66141	8.94099e-40	0.0843682	-2.91615	1.35423e-41	0.346692	-0.852471	1.22041e-08
GRCh38_ENSG00000104524	GRCh38_PYCR3	0.359681	1.8628	9.20309e-40	0.0382181	-2.87924	8.91808e-33	0.135114	-1.08256	5.87523e-11
GRCh38_ENSG00000213079	GRCh38_SCAF8	0.402369	1.82891	9.38186e-40	0.0317282	-3.31998	3.52402e-40	0.16205	-0.971512	1.73753e-09
GRCh38_ENSG00000119231	GRCh38_SENP5	1.02093	1.62643	9.45908e-40	0.148546	-2.47778	5.69335e-35	0.440099	-0.902682	4.89025e-10
GRCh38_ENSG00000172046	GRCh38_USP19	0.417374	1.81757	9.52587e-40	0.0367759	-3.16302	1.57572e-38	0.167264	-0.982562	9.86213e-10
GRCh38_ENSG00000120253	GRCh38_NUP43	0.23711	2.03237	1.00664e-39	0.0180274	-3.31429	3.65745e-32	0.0816768	-1.19255	3.05e-11
GRCh38_ENSG00000106462	GRCh38_EZH2	2.70268	1.5752	1.02261e-39	0.478808	-2.19835	2.02506e-32	1.16476	-0.916542	7.93078e-11
GRCh38_ENSG00000148840	GRCh38_PPRC1	0.412302	1.81989	1.05462e-39	0.0382181	-3.08889	2.26951e-37	0.163788	-0.997033	6.25489e-10
GRCh38_ENSG00000156162	GRCh38_DPY19L4	0.533604	1.75598	1.09501e-39	0.0728307	-2.53997	1.3669e-31	0.208971	-1.0362	3.78248e-11
GRCh38_ENSG00000247626	GRCh38_MARS2	0.191041	2.2433	1.10753e-39	0.0201907	-2.80171	1.02016e-22	0.0521341	-1.53676	2.28297e-14
GRCh38_ENSG00000102738	GRCh38_MRPS31	2.18302	1.58307	1.14099e-39	0.277622	-2.69073	5.09098e-43	1.00011	-0.808069	9.8992e-09
GRCh38_ENSG00000083535	GRCh38_PIBF1	0.686395	1.74423	1.14384e-39	0.0742729	-2.88747	1.70825e-38	0.283262	-0.949756	9.02415e-10
GRCh38_ENSG00000177707	GRCh38_NECTIN3	0.656597	1.71499	1.1569e-39	0.0858104	-2.6148	1.39584e-34	0.268491	-0.972071	2.03732e-10
GRCh38_ENSG00000197061	GRCh38_HIST1H4C	57.5764	1.55756	1.1569e-39	6.19061	-2.94869	9.44145e-54	27.6167	-0.734271	1.14896e-07
GRCh38_ENSG00000118058	GRCh38_KMT2A	1.77326	1.59135	1.17809e-39	0.249499	-2.53803	7.40721e-39	0.792439	-0.849295	2.18029e-09
GRCh38_ENSG00000048405	GRCh38_ZNF800	0.990707	1.63119	1.18803e-39	0.118981	-2.76075	1.92571e-40	0.440533	-0.847583	5.423e-09
GRCh38_ENSG00000166272	GRCh38_WBP1L	0.190407	2.15389	1.23618e-39	0.0137008	-3.35872	3.76782e-29	0.0599542	-1.318	4.2821e-12
GRCh38_ENSG00000241127	GRCh38_YAE1D1	0.570798	1.7413	1.2416e-39	0.0425447	-3.42735	1.29308e-46	0.247637	-0.863517	2.02998e-08
GRCh38_ENSG00000163689	GRCh38_C3orf67	0.150888	2.32808	1.25037e-39	0.0100953	-3.41495	5.70028e-26	0.0417073	-1.49975	3.01923e-13
GRCh38_ENSG00000179918	GRCh38_SEPHS2	1.35546	1.60581	1.27342e-39	0.120423	-3.21177	5.05219e-52	0.640815	-0.746722	1.67802e-07
GRCh38_ENSG00000068489	GRCh38_PRR11	0.896032	1.64239	1.28574e-39	0.0836471	-3.12749	9.08982e-47	0.409253	-0.797894	4.68584e-08
GRCh38_ENSG00000197429	GRCh38_IPP	0.269232	1.96829	1.29321e-39	0.0173063	-3.56902	1.00277e-36	0.0994893	-1.08758	3.45325e-10
GRCh38_ENSG00000135045	GRCh38_C9orf40	0.774096	1.68711	1.34022e-39	0.0908581	-2.78073	6.27178e-39	0.330183	-0.906118	1.6234e-09
GRCh38_ENSG00000105325	GRCh38_FZR1	0.191886	2.1469	1.40864e-39	0.0122586	-3.5259	1.31856e-30	0.061692	-1.28489	1.11648e-11
GRCh38_ENSG00000155729	GRCh38_KCTD18	0.142858	2.37128	1.49918e-39	0.00937425	-3.43024	3.1396e-25	0.0382317	-1.54461	2.06061e-13
GRCh38_ENSG00000198858	GRCh38_R3HDM4	0.862431	1.6414	1.52829e-39	0.0951847	-2.88174	1.33713e-41	0.385358	-0.836447	1.92755e-08
GRCh38_ENSG00000162694	GRCh38_EXTL2	1.09172	1.62155	1.54115e-39	0.161525	-2.45437	7.14375e-35	0.470945	-0.902746	4.87793e-10
GRCh38_ENSG00000164190	GRCh38_NIPBL	1.43513	1.60296	1.5746e-39	0.130518	-3.17857	9.33204e-52	0.678178	-0.748273	1.56616e-07
GRCh38_ENSG00000245694	GRCh38_CRNDE	1.39582	1.60659	1.59102e-39	0.199022	-2.51393	5.31359e-37	0.614314	-0.871914	1.2838e-09
GRCh38_ENSG00000170473	GRCh38_PYM1	1.25867	1.60836	1.60008e-39	0.157199	-2.70945	6.44424e-41	0.566524	-0.832278	6.68711e-09
GRCh38_ENSG00000121957	GRCh38_GPSM2	0.338125	1.87606	1.62757e-39	0.0281227	-3.2289	1.60917e-36	0.130335	-1.03575	4.49854e-10
GRCh38_ENSG00000118046	GRCh38_STK11	0.732464	1.72951	1.73846e-39	0.0778784	-2.91697	1.44502e-39	0.306722	-0.92805	1.74433e-09
GRCh38_ENSG00000122033	GRCh38_MTIF3	1.2033	1.61036	1.74294e-39	0.103117	-3.26253	4.27268e-52	0.569131	-0.744695	2.05401e-07
GRCh38_ENSG00000130312	GRCh38_MRPL34	5.60739	1.55412	1.75176e-39	0.576877	-3.01306	1.02597e-53	2.71228	-0.720095	1.9931e-07
GRCh38_ENSG00000130313	GRCh38_PGLS	2.28192	1.57476	1.7949e-39	0.320167	-2.54668	5.82955e-40	1.03443	-0.82867	3.89436e-09
GRCh38_ENSG00000198298	GRCh38_ZNF485	0.17498	2.20664	1.80224e-39	0.0122586	-3.38166	5.17236e-28	0.053003	-1.37189	2.15866e-12
GRCh38_ENSG00000068654	GRCh38_POLR1A	0.471474	1.77897	1.80957e-39	0.0403814	-3.21449	7.23283e-41	0.195503	-0.932776	3.42286e-09
GRCh38_ENSG00000144224	GRCh38_UBXN4	2.64858	1.5717	1.84959e-39	0.372085	-2.54588	2.1893e-40	1.20343	-0.82546	4.18968e-09
GRCh38_ENSG00000125686	GRCh38_MED1	0.756978	1.68942	1.86437e-39	0.0771573	-2.98721	1.90858e-42	0.329314	-0.871337	6.93758e-09
HHV8_4_gene-HHV8GK18_gp37	HHV8_4_ORF33	0.012257	-3.59301	1.89918e-39	0.330983	3.92042	1.92021e-49	0.0412728	-1.02173	0.00117712
GRCh38_ENSG00000139163	GRCh38_ETNK1	0.874899	1.63548	1.92406e-39	0.115375	-2.62055	8.6093e-37	0.381448	-0.880625	3.18738e-09
GRCh38_ENSG00000111445	GRCh38_RFC5	0.759726	1.68634	1.92541e-39	0.0886948	-2.78856	6.16967e-39	0.324535	-0.903693	1.88568e-09
GRCh38_ENSG00000183340	GRCh38_JRKL	0.153424	2.30101	1.93345e-39	0.00937425	-3.54441	4.00688e-27	0.0438796	-1.44884	1.2294e-12
GRCh38_ENSG00000113845	GRCh38_TIMMDC1	2.73057	1.56776	1.99384e-39	0.376412	-2.57498	3.66931e-41	1.24905	-0.814715	6.14103e-09
GRCh38_ENSG00000127481	GRCh38_UBR4	0.856514	1.64283	2.03551e-39	0.0800416	-3.12531	2.64634e-46	0.391006	-0.798606	7.3301e-08
GRCh38_ENSG00000113360	GRCh38_DROSHA	0.434491	1.7984	2.03551e-39	0.0396603	-3.11654	2.16381e-38	0.175953	-0.968947	1.28297e-09
GRCh38_ENSG00000188428	GRCh38_BLOC1S5	0.227812	2.04375	2.06807e-39	0.0187485	-3.19802	2.03033e-30	0.0768978	-1.22399	1.431e-11
GRCh38_ENSG00000110777	GRCh38_POU2AF1	0.338548	1.87362	2.09599e-39	0.0432658	-2.60636	2.41675e-28	0.121646	-1.15503	5.68464e-12
GRCh38_ENSG00000099968	GRCh38_BCL2L13	0.533604	1.74857	2.11451e-39	0.0584088	-2.86583	6.18552e-37	0.218963	-0.957924	7.85999e-10
GRCh38_ENSG00000160439	GRCh38_RDH13	0.539944	1.74604	2.12127e-39	0.0403814	-3.42018	8.51477e-46	0.2333	-0.869365	1.97226e-08
GRCh38_ENSG00000127989	GRCh38_MTERF1	0.425404	1.80276	2.13563e-39	0.0439869	-2.93411	1.52561e-35	0.168567	-1.00516	3.91659e-10
GRCh38_ENSG00000141293	GRCh38_SKAP1	1.13589	1.612	2.15476e-39	0.131961	-2.81486	1.72255e-42	0.515693	-0.816179	1.46023e-08
GRCh38_ENSG00000117620	GRCh38_SLC35A3	0.388633	1.82797	2.20282e-39	0.0396603	-2.94632	1.41354e-34	0.151189	-1.03079	2.46413e-10
GRCh38_ENSG00000117151	GRCh38_CTBS	0.560232	1.77277	2.2657e-39	0.0612932	-2.86274	2.89316e-36	0.22548	-0.9859	4.5749e-10
GRCh38_ENSG00000175792	GRCh38_RUVBL1	3.18704	1.56304	2.26583e-39	0.426889	-2.61913	1.37567e-42	1.47105	-0.800182	1.04154e-08
GRCh38_ENSG00000112144	GRCh38_ICK	0.421389	1.8052	2.31489e-39	0.0367759	-3.17943	7.08423e-39	0.170739	-0.966427	1.65507e-09
GRCh38_ENSG00000123975	GRCh38_CKS2	5.69741	1.55777	2.31964e-39	0.605721	-2.96378	3.55985e-52	2.73617	-0.73183	1.4253e-07
GRCh38_ENSG00000123200	GRCh38_ZC3H13	4.07927	1.55763	2.36438e-39	0.377854	-3.16629	8.16096e-57	1.99283	-0.70149	4.48141e-07
GRCh38_ENSG00000197299	GRCh38_BLM	0.519445	1.75226	2.44159e-39	0.0540822	-2.93783	8.30378e-38	0.214184	-0.948722	1.26535e-09
GRCh38_ENSG00000117228	GRCh38_GBP1	0.424981	1.80133	2.49495e-39	0.0367759	-3.19266	3.36585e-39	0.172912	-0.960172	1.97525e-09
GRCh38_ENSG00000138442	GRCh38_WDR12	1.57355	1.59025	2.50056e-39	0.21705	-2.56724	5.06504e-39	0.706417	-0.841498	3.43018e-09
GRCh38_ENSG00000100099	GRCh38_HPS4	0.295437	1.92095	2.50543e-39	0.0216329	-3.39757	1.74517e-36	0.111654	-1.05945	4.91119e-10
GRCh38_ENSG00000126003	GRCh38_PLAGL2	0.528744	1.74774	2.61173e-39	0.0497556	-3.08646	2.28073e-40	0.222004	-0.918563	3.60008e-09
GRCh38_ENSG00000139737	GRCh38_SLAIN1	0.244296	2.00308	2.64809e-39	0.0158641	-3.54305	7.25997e-35	0.0877591	-1.1279	1.87821e-10
GRCh38_ENSG00000163273	GRCh38_NPPC	1.54692	1.61124	2.66038e-39	0.303581	-2.03505	5.25052e-27	0.628216	-1.00953	3.96822e-12
GRCh38_ENSG00000133321	GRCh38_RARRES3	1.20246	1.61332	2.71463e-39	0.0850893	-3.54113	3.74001e-57	0.578254	-0.714584	6.85832e-07
GRCh38_ENSG00000167658	GRCh38_EEF2	21.6941	1.53992	2.71585e-39	3.01202	-2.57275	3.07394e-44	10.1414	-0.784136	1.30193e-08
GRCh38_ENSG00000131462	GRCh38_TUBG1	1.53488	1.59226	2.72159e-39	0.195417	-2.68554	1.74498e-41	0.697728	-0.819126	9.10315e-09
GRCh38_ENSG00000065060	GRCh38_UHRF1BP1	0.147296	2.33289	2.73502e-39	0.0100953	-3.37893	2.37579e-25	0.0404039	-1.51103	3.36567e-13
GRCh38_ENSG00000170846	GRCh38_AC093323.1	0.239858	2.06934	2.77982e-39	0.0173063	-3.38293	8.21071e-32	0.0808079	-1.2229	2.79907e-11
GRCh38_ENSG00000164209	GRCh38_SLC25A46	0.901738	1.63529	2.81033e-39	0.10528	-2.80068	1.4953e-40	0.401433	-0.84445	7.98465e-09
GRCh38_ENSG00000133028	GRCh38_SCO1	1.36624	1.59458	2.90507e-39	0.20407	-2.4472	8.3341e-36	0.601715	-0.873635	1.03919e-09
GRCh38_ENSG00000086300	GRCh38_SNX10	1.07989	1.61468	2.90572e-39	0.135566	-2.69943	8.54538e-40	0.48311	-0.841155	6.02594e-09
GRCh38_ENSG00000068097	GRCh38_HEATR6	0.441042	1.78901	2.9427e-39	0.0353337	-3.30732	2.57749e-41	0.182904	-0.93016	4.93657e-09
GRCh38_ENSG00000099810	GRCh38_MTAP	0.584746	1.72659	2.96527e-39	0.0634564	-2.88429	3.33727e-38	0.244596	-0.930117	1.60106e-09
GRCh38_ENSG00000153207	GRCh38_AHCTF1	1.15597	1.61741	3.19868e-39	0.120423	-2.9744	1.97717e-45	0.530899	-0.794647	3.97607e-08
GRCh38_ENSG00000079246	GRCh38_XRCC5	12.7516	1.54024	3.34831e-39	1.64987	-2.6774	6.84167e-47	6.03192	-0.763192	3.18227e-08
GRCh38_ENSG00000085224	GRCh38_ATRX	2.6657	1.56484	3.41491e-39	0.32882	-2.74054	6.00777e-45	1.24557	-0.778141	2.8383e-08
GRCh38_ENSG00000132773	GRCh38_TOE1	0.58538	1.72374	3.47418e-39	0.067783	-2.78973	1.18385e-36	0.242858	-0.944925	8.97971e-10
GRCh38_ENSG00000102178	GRCh38_UBL4A	0.620249	1.75732	3.54053e-39	0.0548033	-3.1794	4.74816e-42	0.260671	-0.915173	5.46389e-09
GRCh38_ENSG00000167972	GRCh38_ABCA3	0.269021	1.95584	3.565e-39	0.0230751	-3.16175	1.90423e-32	0.0968826	-1.13347	7.49641e-11
GRCh38_ENSG00000162980	GRCh38_ARL5A	1.74092	1.58017	3.57233e-39	0.202628	-2.82151	4.72368e-45	0.810686	-0.78002	3.56649e-08
GRCh38_ENSG00000105976	GRCh38_MET	0.203721	2.09565	3.65026e-39	0.0115375	-3.70525	3.64899e-33	0.0690777	-1.20607	7.58358e-11
GRCh38_ENSG00000090863	GRCh38_GLG1	1.9755	1.57744	3.6603e-39	0.305745	-2.3994	3.72251e-36	0.876288	-0.865764	1.03226e-09
GRCh38_ENSG00000053501	GRCh38_USE1	2.15978	1.57085	3.70491e-39	0.26969	-2.7204	9.3538e-44	1.00228	-0.788557	2.15618e-08
GRCh38_ENSG00000267100	GRCh38_ILF3-DT	1.96895	1.57501	3.76882e-39	0.199022	-3.03125	1.67697e-50	0.938849	-0.739654	1.55373e-07
GRCh38_ENSG00000185842	GRCh38_DNAH14	0.328827	1.87456	3.88188e-39	0.0569666	-2.15653	7.09379e-22	0.109047	-1.28857	3.9931e-14
GRCh38_ENSG00000110080	GRCh38_ST3GAL4	0.194422	2.12143	3.93519e-39	0.0122586	-3.54905	4.38524e-31	0.0638643	-1.25388	2.7521e-11
GRCh38_ENSG00000177595	GRCh38_PIDD1	0.198649	2.10935	4.09203e-39	0.0194696	-2.93174	7.90385e-26	0.061692	-1.34888	9.35155e-13
GRCh38_ENSG00000118308	GRCh38_LRMP	0.948019	1.64166	4.4741e-39	0.155757	-2.29307	3.91596e-30	0.392744	-0.96748	6.70746e-11
GRCh38_ENSG00000136213	GRCh38_CHST12	0.619192	1.71079	4.4869e-39	0.0591299	-3.07522	5.33326e-42	0.267187	-0.880087	8.38155e-09
GRCh38_ENSG00000001631	GRCh38_KRIT1	1.41273	1.59357	4.55786e-39	0.147825	-2.97442	2.78695e-47	0.6608	-0.768633	7.43676e-08
GRCh38_ENSG00000136631	GRCh38_VPS45	0.496833	1.75556	4.58153e-39	0.0663408	-2.57136	1.67332e-31	0.195503	-1.02793	7.26548e-11
GRCh38_ENSG00000129810	GRCh38_SGO1	1.01184	1.62422	4.58832e-39	0.0951847	-3.12141	9.29345e-48	0.468338	-0.779145	8.65874e-08
GRCh38_ENSG00000101126	GRCh38_ADNP	1.09215	1.61113	4.59891e-39	0.129076	-2.7894	1.04949e-41	0.49484	-0.819854	1.442e-08
GRCh38_ENSG00000172171	GRCh38_TEFM	0.602286	1.71493	4.65012e-39	0.0490345	-3.3059	1.90279e-45	0.264146	-0.850848	2.67378e-08
GRCh38_ENSG00000135069	GRCh38_PSAT1	0.523672	1.74381	4.65078e-39	0.0367759	-3.51051	1.15619e-46	0.228087	-0.855891	3.57264e-08
GRCh38_ENSG00000204439	GRCh38_C6orf47	0.32143	1.88153	4.65922e-39	0.0230751	-3.43646	2.90029e-38	0.125556	-1.01175	1.40323e-09
GRCh38_ENSG00000166582	GRCh38_CENPV	0.415894	1.7993	4.77621e-39	0.0396603	-3.05183	6.21632e-37	0.167264	-0.980425	1.0794e-09
GRCh38_ENSG00000151135	GRCh38_TMEM263	0.697595	1.70046	4.78529e-39	0.0620142	-3.18365	1.04126e-44	0.306288	-0.852582	2.02691e-08
GRCh38_ENSG00000169957	GRCh38_ZNF768	0.428574	1.79119	4.79282e-39	0.0468712	-2.85468	1.86903e-34	0.16987	-1.00722	3.40652e-10
GRCh38_ENSG00000139687	GRCh38_RB1	0.707739	1.68708	4.89788e-39	0.0728307	-2.97277	1.31675e-41	0.308026	-0.871012	7.92693e-09
GRCh38_ENSG00000067900	GRCh38_ROCK1	3.84681	1.55187	4.92504e-39	0.40814	-2.96724	1.15865e-51	1.85641	-0.724658	1.91329e-07
GRCh38_ENSG00000151422	GRCh38_FER	0.452877	1.77604	4.93063e-39	0.0497556	-2.85205	4.85793e-35	0.181601	-0.99087	4.6109e-10
GRCh38_ENSG00000164713	GRCh38_BRI3	3.61519	1.55174	4.943e-39	0.356221	-3.07619	3.66923e-54	1.76126	-0.707854	3.59991e-07
GRCh38_ENSG00000154839	GRCh38_SKA1	0.464922	1.77022	4.95357e-39	0.0367759	-3.33071	2.14168e-42	0.195937	-0.906701	9.01052e-09
GRCh38_ENSG00000226328	GRCh38_NUP50-DT	0.148353	2.48336	5.04274e-39	0.00648986	-3.96389	8.44231e-27	0.0382317	-1.58989	5.85141e-13
GRCh38_ENSG00000138078	GRCh38_PREPL	1.32207	1.60179	5.24675e-39	0.174505	-2.62923	5.01925e-39	0.592591	-0.841205	5.19592e-09
GRCh38_ENSG00000172216	GRCh38_CEBPB	0.964714	1.62373	5.39145e-39	0.124028	-2.66141	1.07281e-37	0.426631	-0.858903	4.04081e-09
GRCh38_ENSG00000141380	GRCh38_SS18	0.747257	1.67746	5.41541e-39	0.0706674	-3.09905	2.00074e-44	0.331486	-0.840199	2.19364e-08
GRCh38_ENSG00000164022	GRCh38_AIMP1	3.19698	1.55382	5.43128e-39	0.374249	-2.82094	1.60078e-47	1.51928	-0.751264	7.2572e-08
GRCh38_ENSG00000254470	GRCh38_AP5B1	0.300298	1.90494	5.51721e-39	0.0144219	-3.99474	6.84652e-43	0.119474	-0.975219	7.04447e-09
GRCh38_ENSG00000128654	GRCh38_MTX2	1.99769	1.57011	5.61063e-39	0.231472	-2.83094	5.53941e-46	0.938414	-0.767286	5.28259e-08
GRCh38_ENSG00000230453	GRCh38_ANKRD18B	0.523038	1.74206	5.62685e-39	0.0461501	-3.18088	9.57489e-42	0.222439	-0.897686	8.09265e-09
GRCh38_ENSG00000178605	GRCh38_GTPBP6	0.398565	1.80833	5.73447e-39	0.0237962	-3.7212	4.03983e-45	0.167698	-0.900589	2.12375e-08
GRCh38_ENSG00000078246	GRCh38_TULP3	0.291211	1.91528	5.78077e-39	0.022354	-3.33071	1.60326e-35	0.109916	-1.06268	4.84253e-10
GRCh38_ENSG00000158941	GRCh38_CCAR2	0.295014	1.9089	5.83943e-39	0.0295649	-2.94984	3.28892e-31	0.107744	-1.11973	6.09247e-11
GRCh38_ENSG00000108528	GRCh38_SLC25A11	1.1006	1.60378	5.84283e-39	0.13845	-2.69882	6.44567e-40	0.496578	-0.829028	9.02748e-09
GRCh38_ENSG00000119684	GRCh38_MLH3	0.348269	1.85233	5.89155e-39	0.0490345	-2.46862	1.14011e-26	0.124687	-1.16564	3.14706e-12
GRCh38_ENSG00000144827	GRCh38_ABHD10	0.298184	1.90454	5.921e-39	0.0209118	-3.4622	2.24073e-37	0.114695	-1.03289	1.05738e-09
GRCh38_ENSG00000064703	GRCh38_DDX20	0.415894	1.79604	5.9708e-39	0.0418236	-2.97531	7.00043e-36	0.166395	-0.990056	7.31061e-10
GRCh38_ENSG00000151093	GRCh38_OXSM	0.340027	1.85891	5.9708e-39	0.0259595	-3.35497	3.93673e-38	0.134245	-0.998513	1.56596e-09
GRCh38_ENSG00000164880	GRCh38_INTS1	0.872575	1.62886	6.01234e-39	0.131961	-2.41868	9.61412e-33	0.372325	-0.919531	7.89422e-10
GRCh38_ENSG00000113851	GRCh38_CRBN	1.3339	1.59326	6.12293e-39	0.133403	-3.04059	2.62626e-48	0.627782	-0.757817	1.17368e-07
GRCh38_ENSG00000111450	GRCh38_STX2	0.269232	1.94575	6.25759e-39	0.0252384	-3.03622	4.85964e-31	0.0964481	-1.14434	5.28302e-11
GRCh38_ENSG00000118197	GRCh38_DDX59	0.41357	1.79778	6.26915e-39	0.0411025	-2.99198	4.97008e-36	0.165526	-0.989024	7.7583e-10
GRCh38_ENSG00000175324	GRCh38_LSM1	8.70145	1.5361	6.3203e-39	0.946078	-2.93589	9.85122e-54	4.23807	-0.712582	2.40599e-07
GRCh38_ENSG00000131475	GRCh38_VPS25	1.67583	1.57926	6.39416e-39	0.218492	-2.65353	3.40603e-41	0.766806	-0.810997	1.15836e-08
GRCh38_ENSG00000166848	GRCh38_TERF2IP	3.13992	1.55247	6.45601e-39	0.481692	-2.41923	7.61014e-38	1.425	-0.83246	2.70228e-09
GRCh38_ENSG00000035499	GRCh38_DEPDC1B	0.542057	1.73238	6.54429e-39	0.0620142	-2.80452	3.72251e-36	0.223742	-0.951526	9.37665e-10
GRCh38_ENSG00000136280	GRCh38_CCM2	0.637155	1.70126	6.62338e-39	0.0663408	-2.95122	3.42336e-40	0.273704	-0.890163	5.35655e-09
GRCh38_ENSG00000171443	GRCh38_ZNF524	0.315513	1.88188	6.64441e-39	0.0259595	-3.24081	1.22756e-35	0.121212	-1.03992	6.15322e-10
GRCh38_ENSG00000155849	GRCh38_ELMO1	1.04671	1.60787	6.71669e-39	0.15143	-2.49033	2.11669e-35	0.45878	-0.878402	1.38937e-09
GRCh38_ENSG00000167693	GRCh38_NXN	1.34975	1.5901	6.92122e-39	0.155757	-2.83061	6.65906e-44	0.624306	-0.789165	3.41137e-08
GRCh38_ENSG00000271254	GRCh38_AC240274.1	0.269021	1.94461	7.01403e-39	0.0122586	-4.05251	2.86671e-41	0.104268	-1.01127	4.34573e-09
GRCh38_ENSG00000139174	GRCh38_PRICKLE1	0.344043	1.85103	7.08169e-39	0.0216329	-3.63334	1.34047e-41	0.139459	-0.95507	6.49545e-09
GRCh38_ENSG00000175348	GRCh38_TMEM9B	0.896878	1.62212	7.11482e-39	0.114654	-2.66951	5.46972e-38	0.397523	-0.855283	4.80694e-09
GRCh38_ENSG00000189046	GRCh38_ALKBH2	1.32376	1.58845	7.23061e-39	0.123307	-3.14584	1.75702e-50	0.630823	-0.737018	2.40325e-07
GRCh38_ENSG00000173456	GRCh38_RNF26	0.723377	1.7062	7.2334e-39	0.0742729	-2.97256	8.88257e-41	0.310198	-0.892315	5.66073e-09
GRCh38_ENSG00000213563	GRCh38_C8orf82	1.55453	1.57795	7.3449e-39	0.183879	-2.79751	5.4499e-44	0.723361	-0.781776	3.65735e-08
GRCh38_ENSG00000224578	GRCh38_HNRNPA1P48	1.21704	1.59436	7.34851e-39	0.15143	-2.71772	6.19827e-41	0.55436	-0.814861	1.38394e-08
GRCh38_ENSG00000095596	GRCh38_CYP26A1	0.771983	1.64306	7.38989e-39	0.0663408	-3.24615	3.53761e-47	0.355815	-0.781543	1.87434e-07
GRCh38_ENSG00000130299	GRCh38_GTPBP3	0.592565	1.71293	7.54731e-39	0.0951847	-2.3082	1.95637e-28	0.231997	-1.04662	1.5117e-11
GRCh38_ENSG00000107897	GRCh38_ACBD5	1.75783	1.57211	7.58732e-39	0.205512	-2.81667	4.74166e-45	0.823285	-0.771937	4.83581e-08
GRCh38_ENSG00000169371	GRCh38_SNUPN	1.29882	1.58973	7.62285e-39	0.128355	-3.05864	1.63107e-48	0.613879	-0.751172	1.47006e-07
GRCh38_ENSG00000156521	GRCh38_TYSND1	0.132926	2.40074	7.80995e-39	0.00865315	-3.42952	3.32287e-24	0.0347561	-1.57647	2.39488e-13
GRCh38_ENSG00000101158	GRCh38_NELFCD	1.35166	1.58604	7.80995e-39	0.203349	-2.43825	1.44491e-35	0.598674	-0.865898	1.47981e-09
GRCh38_ENSG00000187049	GRCh38_TMEM216	0.492606	1.79462	7.91595e-39	0.0490345	-2.99426	9.78771e-37	0.197675	-0.985817	9.35675e-10
GRCh38_ENSG00000111335	GRCh38_OAS2	1.84743	1.57284	8.01226e-39	0.158641	-3.27086	1.56017e-55	0.899314	-0.703543	6.41751e-07
GRCh38_ENSG00000177485	GRCh38_ZBTB33	0.335801	1.85765	8.03372e-39	0.0418236	-2.64677	8.05665e-29	0.12295	-1.12664	1.69519e-11
GRCh38_ENSG00000183530	GRCh38_PRR14L	0.576504	1.71723	8.2262e-39	0.0403814	-3.52193	2.75583e-48	0.256326	-0.826336	7.36549e-08
GRCh38_ENSG00000155957	GRCh38_TMBIM4	4.64436	1.54213	8.28797e-39	0.641775	-2.57807	1.87732e-42	2.16878	-0.78524	1.62712e-08
GRCh38_ENSG00000006530	GRCh38_AGK	0.541212	1.73013	8.36416e-39	0.0562455	-2.94556	2.03946e-38	0.227218	-0.922788	2.78646e-09
GRCh38_ENSG00000175063	GRCh38_UBE2C	2.92077	1.59003	8.44481e-39	0.51991	-2.18817	3.41535e-31	1.24123	-0.937135	7.99446e-11
GRCh38_ENSG00000140406	GRCh38_TLNRD1	1.6416	1.57623	8.66756e-39	0.175226	-2.94974	1.15667e-47	0.776364	-0.753704	1.0823e-07
GRCh38_ENSG00000213380	GRCh38_COG8	0.236476	2.00179	8.71658e-39	0.0173063	-3.37308	9.55061e-33	0.083849	-1.14985	1.15651e-10
GRCh38_ENSG00000090674	GRCh38_MCOLN1	0.482674	1.75428	8.98211e-39	0.0706674	-2.43513	4.35211e-29	0.186379	-1.06026	2.46401e-11
GRCh38_ENSG00000149554	GRCh38_CHEK1	1.69063	1.57392	9.07683e-39	0.221376	-2.64829	4.03808e-41	0.776364	-0.806043	1.36373e-08
GRCh38_ENSG00000108021	GRCh38_FAM208B	1.09193	1.60758	9.07879e-39	0.149267	-2.57485	4.36298e-37	0.483978	-0.859109	3.20028e-09
GRCh38_ENSG00000167186	GRCh38_COQ7	0.11454	2.55558	9.08398e-39	0.00432658	-4.09885	2.02228e-25	0.0282393	-1.64616	4.09269e-13
GRCh38_ENSG00000198399	GRCh38_ITSN2	1.18957	1.59479	9.22859e-39	0.142777	-2.77069	7.1688e-42	0.544802	-0.805202	2.13082e-08
GRCh38_ENSG00000237649	GRCh38_KIFC1	0.460485	1.76502	9.29751e-39	0.0403814	-3.18239	3.62607e-40	0.192462	-0.922177	5.34418e-09
GRCh38_ENSG00000100883	GRCh38_SRP54	1.09447	1.61092	9.32046e-39	0.135566	-2.72015	1.08107e-39	0.492233	-0.832852	9.86763e-09
GRCh38_ENSG00000253948	GRCh38_AC104986.2	1.20542	1.60202	9.48873e-39	0.174505	-2.49148	1.35636e-35	0.530899	-0.871626	1.73526e-09
GRCh38_ENSG00000143486	GRCh38_EIF2D	0.95288	1.60843	1.02371e-38	0.142056	-2.44493	5.96441e-34	0.414901	-0.889614	9.73268e-10
GRCh38_ENSG00000168522	GRCh38_FNTA	2.68239	1.55188	1.04766e-38	0.305024	-2.86378	5.72483e-48	1.28206	-0.741562	1.14841e-07
GRCh38_ENSG00000248092	GRCh38_NNT-AS1	0.674772	1.68565	1.0504e-38	0.0757151	-2.84549	5.9094e-39	0.290213	-0.891839	4.1336e-09
GRCh38_ENSG00000205060	GRCh38_SLC35B4	0.277263	1.92788	1.05231e-38	0.0252384	-3.08268	5.55606e-32	0.101227	-1.11613	1.03187e-10
GRCh38_ENSG00000115840	GRCh38_SLC25A12	0.331363	1.85972	1.08145e-38	0.0288438	-3.16569	1.72179e-35	0.128598	-1.02752	6.901e-10
GRCh38_ENSG00000215193	GRCh38_PEX26	0.363062	1.82963	1.09104e-38	0.0367759	-2.95502	6.16035e-34	0.141197	-1.03069	3.4785e-10
GRCh38_ENSG00000185869	GRCh38_ZNF829	0.240914	1.98942	1.10859e-38	0.0252384	-2.86448	1.26018e-27	0.0816768	-1.22732	7.8548e-12
GRCh38_ENSG00000100350	GRCh38_FOXRED2	0.33728	1.85139	1.11359e-38	0.0252384	-3.38469	1.99937e-38	0.134245	-0.986189	2.50742e-09
GRCh38_ENSG00000124641	GRCh38_MED20	0.200128	2.08649	1.11561e-38	0.0100953	-3.86383	3.99581e-34	0.0690777	-1.17785	2.07098e-10
GRCh38_ENSG00000185875	GRCh38_THNSL1	0.13525	2.37991	1.14568e-38	0.00360548	-4.58705	1.12309e-30	0.0391006	-1.41748	1.54044e-11
GRCh38_ENSG00000189376	GRCh38_C8orf76	1.96704	1.56418	1.1485e-38	0.192533	-3.08091	1.25298e-51	0.94971	-0.720358	3.19014e-07
GRCh38_ENSG00000059588	GRCh38_TARBP1	0.247888	1.97372	1.15974e-38	0.0346126	-2.45084	3.12119e-23	0.079939	-1.31354	2.4812e-13
GRCh38_ENSG00000130544	GRCh38_ZNF557	0.567205	1.72762	1.17073e-38	0.0620142	-2.87266	2.41641e-37	0.236776	-0.933322	1.98282e-09
GRCh38_ENSG00000141933	GRCh38_TPGS1	1.67562	1.57004	1.18336e-38	0.199022	-2.79351	2.64713e-44	0.784184	-0.77377	4.70627e-08
GRCh38_ENSG00000121864	GRCh38_ZNF639	1.24768	1.5891	1.19328e-38	0.102396	-3.33051	8.31077e-54	0.602584	-0.7131	6.25842e-07
GRCh38_ENSG00000000457	GRCh38_SCYL3	0.142435	2.45447	1.26726e-38	0.0129797	-2.96494	1.96307e-20	0.0334527	-1.7412	7.84111e-15
GRCh38_ENSG00000143376	GRCh38_SNX27	0.782126	1.62905	1.27603e-38	0.0685041	-3.22148	5.0494e-47	0.363636	-0.769726	2.59045e-07
GRCh38_ENSG00000181991	GRCh38_MRPS11	1.69042	1.56962	1.28494e-38	0.228587	-2.60146	4.39941e-40	0.774626	-0.810836	1.10238e-08
GRCh38_ENSG00000073111	GRCh38_MCM2	0.842989	1.61987	1.30525e-38	0.109607	-2.64437	4.3655e-37	0.373193	-0.857807	8.22893e-09
GRCh38_ENSG00000214046	GRCh38_SMIM7	2.3804	1.55529	1.32215e-38	0.336752	-2.53873	6.4259e-40	1.09482	-0.808269	9.10315e-09
GRCh38_ENSG00000154124	GRCh38_OTULIN	0.652793	1.68912	1.33631e-38	0.0721096	-2.86735	5.12351e-39	0.280655	-0.891607	4.59885e-09
GRCh38_ENSG00000149346	GRCh38_SLX4IP	0.250213	1.96872	1.35284e-38	0.0187485	-3.34841	2.39804e-33	0.0908003	-1.11763	2.104e-10
GRCh38_ENSG00000146433	GRCh38_TMEM181	0.279587	1.91862	1.37231e-38	0.0245173	-3.13818	9.90187e-33	0.103399	-1.09629	1.97816e-10
GRCh38_ENSG00000124198	GRCh38_ARFGEF2	0.309807	1.87857	1.39024e-38	0.0245173	-3.29636	4.62389e-36	0.119908	-1.02785	1.03919e-09
GRCh38_ENSG00000138796	GRCh38_HADH	1.38293	1.57962	1.42425e-38	0.205512	-2.45805	4.28516e-36	0.617355	-0.853853	2.40435e-09
GRCh38_ENSG00000077235	GRCh38_GTF3C1	0.538042	1.72405	1.42425e-38	0.0562455	-2.93805	2.86769e-38	0.226783	-0.917323	3.51006e-09
GRCh38_ENSG00000145734	GRCh38_BDP1	1.64435	1.57085	1.44385e-38	0.224261	-2.58841	1.11388e-39	0.7516	-0.814957	9.75822e-09
GRCh38_ENSG00000198498	GRCh38_TMA16	2.32039	1.55364	1.45297e-38	0.32882	-2.53648	8.85161e-40	1.06832	-0.806867	9.48203e-09
GRCh38_ENSG00000137815	GRCh38_RTF1	5.20924	1.53765	1.46498e-38	0.708116	-2.60365	2.44142e-44	2.44857	-0.774891	2.51846e-08
GRCh38_ENSG00000174473	GRCh38_GALNTL6	0.329672	1.85663	1.4935e-38	0.0288438	-3.15871	2.58323e-35	0.128163	-1.02519	7.53671e-10
GRCh38_ENSG00000136925	GRCh38_TSTD2	0.375531	1.81468	1.50988e-38	0.037497	-2.97953	1.0489e-34	0.148148	-1.00966	6.35162e-10
GRCh38_ENSG00000132017	GRCh38_DCAF15	0.393493	1.8002	1.5114e-38	0.0468712	-2.72633	1.17455e-31	0.152492	-1.04335	1.37875e-10
GRCh38_ENSG00000171135	GRCh38_JAGN1	3.25192	1.54398	1.53466e-38	0.363432	-2.8917	2.71055e-49	1.56793	-0.728209	1.77183e-07
GRCh38_ENSG00000213619	GRCh38_NDUFS3	2.66739	1.54893	1.5531e-38	0.349732	-2.65345	6.02749e-43	1.24992	-0.777197	2.89004e-08
GRCh38_ENSG00000129657	GRCh38_SEC14L1	0.613486	1.69743	1.60182e-38	0.082926	-2.56766	3.22649e-33	0.25285	-0.962391	3.77473e-10
GRCh38_ENSG00000182173	GRCh38_TSEN54	0.498735	1.73997	1.6231e-38	0.0540822	-2.88	1.72739e-36	0.206364	-0.945369	1.64343e-09
GRCh38_ENSG00000082996	GRCh38_RNF13	1.40449	1.58262	1.62616e-38	0.149267	-2.95379	8.37289e-47	0.661234	-0.759919	1.07367e-07
GRCh38_ENSG00000148331	GRCh38_ASB6	0.165259	2.20917	1.62653e-38	0.0137008	-3.1421	3.45546e-25	0.0486585	-1.41717	1.06363e-12
GRCh38_ENSG00000106399	GRCh38_RPA3	8.31493	1.52853	1.65954e-38	1.28644	-2.41314	8.05085e-40	3.84359	-0.806691	5.74731e-09
GRCh38_ENSG00000126870	GRCh38_WDR60	0.223797	2.01812	1.67378e-38	0.0209118	-3.02052	2.25776e-28	0.0755945	-1.22747	1.49223e-11
GRCh38_ENSG00000112312	GRCh38_GMNN	8.18285	1.52896	1.69241e-38	1.14438	-2.56378	1.15976e-43	3.85445	-0.773497	2.30827e-08
GRCh38_ENSG00000136938	GRCh38_ANP32B	15.5523	1.52425	1.69618e-38	2.41495	-2.409	6.71814e-40	7.20971	-0.802843	6.18447e-09
GRCh38_ENSG00000198890	GRCh38_PRMT6	0.133137	2.3876	1.73334e-38	0.00576877	-3.97217	2.25157e-27	0.0369283	-1.4833	2.95303e-12
GRCh38_ENSG00000163660	GRCh38_CCNL1	1.71113	1.56402	1.78124e-38	0.199744	-2.82055	5.04665e-45	0.806776	-0.762227	7.11817e-08
GRCh38_ENSG00000127585	GRCh38_FBXL16	0.3675	1.87418	1.78968e-38	0.0245173	-3.54789	4.93265e-40	0.145541	-0.990361	3.62894e-09
GRCh38_ENSG00000123908	GRCh38_AGO2	2.00783	1.56066	1.79113e-38	0.211281	-2.97517	2.51364e-49	0.963178	-0.732675	2.0529e-07
GRCh38_ENSG00000170322	GRCh38_NFRKB	0.380814	1.84585	1.89181e-38	0.0324493	-3.2035	9.2848e-37	0.149886	-1.00701	1.32862e-09
GRCh38_ENSG00000109674	GRCh38_NEIL3	0.367077	1.81894	1.90216e-38	0.030286	-3.25369	4.61034e-38	0.148148	-0.969697	2.81139e-09
GRCh38_ENSG00000151576	GRCh38_QTRT2	0.505075	1.73481	1.91554e-38	0.0468712	-3.10824	3.2595e-40	0.214619	-0.900699	8.06995e-09
GRCh38_ENSG00000177302	GRCh38_TOP3A	0.579885	1.70573	1.9341e-38	0.0778784	-2.57485	6.90908e-33	0.237645	-0.97012	3.43173e-10
GRCh38_ENSG00000099381	GRCh38_SETD1A	0.234152	1.99418	1.98187e-38	0.0122586	-3.8415	8.40554e-37	0.0864558	-1.08302	1.1885e-09
GRCh38_ENSG00000159593	GRCh38_NAE1	2.43154	1.54924	2.00451e-38	0.333867	-2.58453	4.80149e-41	1.13001	-0.791619	1.72634e-08
GRCh38_ENSG00000149657	GRCh38_LSM14B	0.270289	1.9292	2.00911e-38	0.0281227	-2.88902	2.24854e-29	0.0964481	-1.15422	3.46816e-11
GRCh38_ENSG00000133884	GRCh38_DPF2	0.993666	1.59927	2.02354e-38	0.139893	-2.53225	5.9059e-36	0.440968	-0.858886	3.21614e-09
GRCh38_ENSG00000136908	GRCh38_DPM2	2.23987	1.5515	2.13593e-38	0.310071	-2.57163	1.76556e-40	1.03747	-0.796842	1.48729e-08
GRCh38_ENSG00000145725	GRCh38_PPIP5K2	0.884832	1.61339	2.28121e-38	0.100232	-2.84952	4.05024e-41	0.402736	-0.811059	2.87222e-08
GRCh38_ENSG00000166037	GRCh38_CEP57	1.32883	1.58071	2.28435e-38	0.180274	-2.59307	8.72688e-39	0.603018	-0.824912	8.80983e-09
GRCh38_ENSG00000115275	GRCh38_MOGS	0.646031	1.68379	2.34597e-38	0.0923003	-2.48901	2.99525e-32	0.266318	-0.965324	2.77362e-10
GRCh38_ENSG00000145431	GRCh38_PDGFC	0.314457	1.86794	2.34649e-38	0.0317282	-2.94943	4.92269e-32	0.118605	-1.074	1.82907e-10
GRCh38_ENSG00000152683	GRCh38_SLC30A6	0.474644	1.74657	2.34961e-38	0.0439869	-3.10657	2.13708e-39	0.199847	-0.913693	6.56647e-09
GRCh38_ENSG00000035141	GRCh38_FAM136A	9.22681	1.52425	2.35208e-38	1.26985	-2.5888	2.12541e-44	4.37536	-0.762961	3.39516e-08
GRCh38_ENSG00000107185	GRCh38_RGP1	0.255285	1.94955	2.36346e-38	0.0295649	-2.72847	7.25648e-27	0.0877591	-1.21226	7.63353e-12
GRCh38_ENSG00000151746	GRCh38_BICD1	0.553469	1.71295	2.40955e-38	0.0648986	-2.77254	7.43267e-36	0.231128	-0.935974	1.58975e-09
GRCh38_ENSG00000275713	GRCh38_HIST1H2BH	0.170965	2.17319	2.48111e-38	0.0165852	-2.92819	7.47071e-24	0.0503963	-1.4217	5.46571e-13
GRCh38_ENSG00000128513	GRCh38_POT1	0.493874	1.73635	2.48303e-38	0.0432658	-3.19107	3.20694e-41	0.211143	-0.889726	1.27113e-08
GRCh38_ENSG00000198055	GRCh38_GRK6	0.466613	1.74987	2.50067e-38	0.0425447	-3.12914	1.42744e-39	0.196372	-0.913726	6.9651e-09
GRCh38_ENSG00000171302	GRCh38_CANT1	0.310019	1.87031	2.70093e-38	0.0252384	-3.25737	1.20859e-35	0.120343	-1.02458	1.10466e-09
GRCh38_ENSG00000067248	GRCh38_DHX29	1.55897	1.56712	2.77716e-38	0.145661	-3.14713	1.09789e-51	0.755076	-0.713828	4.9241e-07
GRCh38_ENSG00000115661	GRCh38_STK16	0.438084	1.76407	2.77835e-38	0.0259595	-3.74402	4.55128e-47	0.190724	-0.851556	7.50845e-08
GRCh38_ENSG00000160957	GRCh38_RECQL4	0.469994	1.74626	2.81507e-38	0.0540822	-2.79082	1.62075e-34	0.191593	-0.969404	8.73386e-10
GRCh38_ENSG00000100395	GRCh38_L3MBTL2	0.689565	1.67107	2.82009e-38	0.0728307	-2.93751	8.63844e-41	0.302812	-0.859196	1.36844e-08
GRCh38_ENSG00000159399	GRCh38_HK2	0.401313	1.78764	2.84926e-38	0.0490345	-2.69186	2.32803e-31	0.156402	-1.03655	1.62049e-10
GRCh38_ENSG00000143155	GRCh38_TIPRL	4.17796	1.53106	2.9115e-38	0.499719	-2.79468	1.34024e-47	2.01542	-0.73078	1.42816e-07
GRCh38_ENSG00000139372	GRCh38_TDG	3.41908	1.53847	2.92405e-38	0.334589	-3.08901	3.8584e-54	1.68437	-0.691506	7.04102e-07
GRCh38_ENSG00000106077	GRCh38_ABHD11	0.237322	1.9807	2.96831e-38	0.0346126	-2.38454	5.5715e-22	0.07516	-1.3417	1.42122e-13
GRCh38_ENSG00000164031	GRCh38_DNAJB14	0.922237	1.60317	2.9776e-38	0.146382	-2.35245	5.74704e-32	0.397957	-0.906457	5.47881e-10
GRCh38_ENSG00000136492	GRCh38_BRIP1	0.281912	1.90437	2.97782e-38	0.0281227	-2.95566	1.01205e-30	0.103399	-1.11319	1.05151e-10
GRCh38_ENSG00000214194	GRCh38_SMIM30	2.69676	1.54174	2.99942e-38	0.426889	-2.37436	1.83641e-36	1.22689	-0.830838	3.16715e-09
GRCh38_ENSG00000221829	GRCh38_FANCG	0.300298	1.88078	3.00775e-38	0.0274016	-3.09056	3.31533e-33	0.113826	-1.06272	3.76664e-10
GRCh38_ENSG00000115464	GRCh38_USP34	1.65534	1.5643	3.05424e-38	0.224261	-2.59974	5.84444e-40	0.761593	-0.805154	1.48624e-08
GRCh38_ENSG00000172977	GRCh38_KAT5	0.403849	1.78334	3.11011e-38	0.0360548	-3.14951	5.50411e-38	0.16596	-0.946797	4.04964e-09
GRCh38_ENSG00000177628	GRCh38_GBA	0.745778	1.65796	3.14693e-38	0.0721096	-3.07053	6.56008e-44	0.334962	-0.823185	4.0522e-08
GRCh38_ENSG00000172340	GRCh38_SUCLG2	0.937875	1.60063	3.15565e-38	0.148546	-2.35631	6.27765e-32	0.405777	-0.902529	6.16136e-10
GRCh38_ENSG00000196290	GRCh38_NIF3L1	0.487323	1.74641	3.18335e-38	0.0382181	-3.34893	5.43089e-43	0.209405	-0.87858	2.3751e-08
GRCh38_ENSG00000136709	GRCh38_WDR33	1.07524	1.59191	3.19742e-38	0.137729	-2.67439	2.78864e-39	0.488323	-0.820501	1.4205e-08
GRCh38_ENSG00000062650	GRCh38_WAPL	1.22909	1.57975	3.2858e-38	0.144219	-2.80752	7.26308e-43	0.571738	-0.781677	5.03909e-08
GRCh38_ENSG00000143702	GRCh38_CEP170	0.761627	1.62834	3.32308e-38	0.0706674	-3.13712	2.26564e-45	0.351905	-0.780809	1.76234e-07
GRCh38_ENSG00000198837	GRCh38_DENND4B	0.254651	1.94597	3.38553e-38	0.0252384	-2.95392	2.1124e-29	0.0903658	-1.15982	4.38305e-11
GRCh38_ENSG00000164548	GRCh38_TRA2A	1.21239	1.57532	3.51349e-38	0.241567	-2.01897	1.63748e-26	0.506135	-0.97073	1.7554e-11
GRCh38_ENSG00000141456	GRCh38_PELP1	1.95077	1.55573	3.58041e-38	0.225703	-2.8361	5.18739e-46	0.927118	-0.750398	1.09299e-07
GRCh38_ENSG00000170515	GRCh38_PA2G4	23.6768	1.51512	3.58781e-38	3.96098	-2.29953	3.35157e-37	10.8886	-0.819253	2.95551e-09
GRCh38_ENSG00000101343	GRCh38_CRNKL1	1.01332	1.60387	3.61027e-38	0.173063	-2.24349	8.50207e-30	0.429672	-0.936666	1.63459e-10
GRCh38_ENSG00000065057	GRCh38_NTHL1	1.75846	1.55619	3.64617e-38	0.247336	-2.54603	4.96647e-39	0.808948	-0.80746	1.1903e-08
GRCh38_ENSG00000137288	GRCh38_UQCC2	1.873	1.55722	3.64716e-38	0.305024	-2.3275	3.05828e-34	0.835884	-0.860243	1.38654e-09
GRCh38_ENSG00000119638	GRCh38_NEK9	0.341507	1.83219	3.69821e-38	0.0281227	-3.25149	4.98252e-37	0.136418	-0.984167	2.54751e-09
GRCh38_ENSG00000258289	GRCh38_CHURC1	2.69803	1.542	3.71417e-38	0.444195	-2.31554	5.44616e-35	1.2169	-0.845869	1.79039e-09
GRCh38_ENSG00000115827	GRCh38_DCAF17	0.167161	2.18259	3.75643e-38	0.015143	-3.02222	1.83546e-24	0.0495274	-1.41151	1.13961e-12
GRCh38_ENSG00000076382	GRCh38_SPAG5	0.463443	1.74569	3.77103e-38	0.0490345	-2.91335	2.97137e-36	0.191593	-0.945369	2.22262e-09
GRCh38_ENSG00000164308	GRCh38_ERAP2	0.697595	1.66626	3.81604e-38	0.0656197	-3.10806	7.21291e-44	0.31237	-0.826381	4.24605e-08
GRCh38_ENSG00000168488	GRCh38_ATXN2L	0.689353	1.66702	3.88632e-38	0.0908581	-2.61248	5.76563e-35	0.29282	-0.917789	1.46031e-09
GRCh38_ENSG00000135870	GRCh38_RC3H1	0.756767	1.62547	3.92952e-38	0.0836471	-2.88134	1.79026e-40	0.342347	-0.818536	5.05727e-08
GRCh38_ENSG00000143977	GRCh38_SNRPG	28.1652	1.51368	3.93003e-38	3.48073	-2.75174	4.94012e-49	13.7104	-0.719531	1.69607e-07
GRCh38_ENSG00000176894	GRCh38_PXMP2	1.48416	1.56624	3.93843e-38	0.237962	-2.34795	5.95827e-34	0.659497	-0.865296	1.40323e-09
GRCh38_ENSG00000156990	GRCh38_RPUSD3	1.76903	1.55766	3.99146e-38	0.184601	-2.98749	6.14312e-49	0.851524	-0.727325	2.72752e-07
GRCh38_ENSG00000138050	GRCh38_THUMPD2	0.552835	1.70668	4.03688e-38	0.05264	-3.07819	8.20037e-41	0.239383	-0.874754	1.52465e-08
GRCh38_ENSG00000104885	GRCh38_DOT1L	0.627223	1.6826	4.09181e-38	0.067783	-2.9002	3.11097e-39	0.271966	-0.878296	8.5885e-09
GRCh38_ENSG00000180900	GRCh38_SCRIB	0.765643	1.6551	4.15529e-38	0.0951847	-2.70235	2.93537e-37	0.331921	-0.885554	4.04081e-09
GRCh38_ENSG00000179943	GRCh38_FIZ1	0.223374	2.0879	4.15637e-38	0.0180274	-3.21759	1.02767e-28	0.0729878	-1.26983	1.72837e-11
GRCh38_ENSG00000129255	GRCh38_MPDU1	0.924984	1.60232	4.16429e-38	0.10528	-2.84528	1.16487e-41	0.424459	-0.799581	4.0522e-08
GRCh38_ENSG00000110344	GRCh38_UBE4A	0.796285	1.61828	4.1707e-38	0.0807627	-3.00959	1.83199e-43	0.366677	-0.789294	1.20015e-07
GRCh38_ENSG00000159128	GRCh38_IFNGR2	0.432801	1.76181	4.19825e-38	0.0389392	-3.14429	8.36278e-39	0.180732	-0.924218	6.26001e-09
GRCh38_ENSG00000142409	GRCh38_ZNF787	1.29375	1.57236	4.21651e-38	0.131961	-3.01583	1.57695e-47	0.617355	-0.738692	2.3233e-07
GRCh38_ENSG00000165055	GRCh38_METTL2B	1.49937	1.5662	4.25289e-38	0.234356	-2.38604	6.65121e-35	0.669923	-0.855764	2.10532e-09
GRCh38_ENSG00000129680	GRCh38_MAP7D3	1.49409	1.56498	4.25631e-38	0.199744	-2.61883	6.43305e-40	0.688605	-0.801847	1.83468e-08
GRCh38_ENSG00000100473	GRCh38_COCH	0.646242	1.6765	4.3528e-38	0.0785995	-2.72828	1.63288e-36	0.276311	-0.904095	3.03316e-09
GRCh38_ENSG00000132388	GRCh38_UBE2G1	1.26966	1.57155	4.44917e-38	0.163689	-2.67029	3.47677e-40	0.58564	-0.798619	2.38913e-08
GRCh38_ENSG00000146085	GRCh38_MUT	0.363062	1.81062	4.4871e-38	0.0497556	-2.51697	7.78668e-28	0.135549	-1.104	2.31787e-11
GRCh38_ENSG00000164930	GRCh38_FZD6	0.565515	1.70066	4.4875e-38	0.0540822	-3.07347	5.59809e-41	0.245899	-0.868948	1.71897e-08
GRCh38_ENSG00000198355	GRCh38_PIM3	0.509724	1.72249	4.53088e-38	0.0850893	-2.24728	1.93616e-26	0.195937	-1.0752	9.55116e-12
GRCh38_ENSG00000135999	GRCh38_EPC2	0.259511	1.93242	4.55405e-38	0.0230751	-3.11274	2.05359e-31	0.0947103	-1.11545	1.79885e-10
GRCh38_ENSG00000132781	GRCh38_MUTYH	0.287407	1.89127	4.5701e-38	0.0295649	-2.91432	1.63439e-30	0.106006	-1.10652	1.04866e-10
GRCh38_ENSG00000169733	GRCh38_RFNG	0.3787	1.7978	4.58432e-38	0.0403814	-2.88744	1.45643e-33	0.149886	-1.00779	6.40042e-10
GRCh38_ENSG00000168137	GRCh38_SETD5	1.12448	1.58277	4.63766e-38	0.131961	-2.80604	2.92856e-42	0.521776	-0.785194	4.97624e-08
GRCh38_ENSG00000170448	GRCh38_NFXL1	1.0708	1.59034	4.65428e-38	0.131961	-2.73184	3.1182e-40	0.490061	-0.807435	2.46651e-08
GRCh38_ENSG00000132670	GRCh38_PTPRA	1.07587	1.58511	4.66987e-38	0.139893	-2.65365	7.25767e-39	0.490061	-0.817019	1.5361e-08
GRCh38_ENSG00000134313	GRCh38_KIDINS220	0.702456	1.66211	4.74815e-38	0.082926	-2.77615	4.68855e-38	0.305419	-0.87865	6.12838e-09
GRCh38_ENSG00000117362	GRCh38_APH1A	2.84385	1.53589	4.76298e-38	0.364875	-2.68864	5.58539e-44	1.35158	-0.755687	6.51501e-08
GRCh38_ENSG00000131153	GRCh38_GINS2	4.17817	1.53032	4.76298e-38	0.573271	-2.59104	2.31052e-42	1.97241	-0.769138	3.42819e-08
GRCh38_ENSG00000182827	GRCh38_ACBD3	2.53615	1.53928	4.89192e-38	0.299255	-2.81164	1.56323e-46	1.21777	-0.736647	1.45068e-07
GRCh38_ENSG00000197622	GRCh38_CDC42SE1	0.95605	1.59087	4.89375e-38	0.10528	-2.89662	6.70916e-43	0.444878	-0.777996	7.68714e-08
GRCh38_ENSG00000077157	GRCh38_PPP1R12B	0.346156	1.82344	4.93588e-38	0.0403814	-2.74946	1.31354e-30	0.132073	-1.06429	1.33787e-10
GRCh38_ENSG00000103245	GRCh38_NARFL	0.17984	2.12747	4.98825e-38	0.0100953	-3.70122	5.3893e-31	0.0595198	-1.23959	9.18957e-11
GRCh38_ENSG00000107651	GRCh38_SEC23IP	0.816784	1.61334	4.99426e-38	0.116096	-2.5135	2.31283e-34	0.357553	-0.878878	4.01586e-09
GRCh38_ENSG00000164951	GRCh38_PDP1	0.328193	1.84158	5.0732e-38	0.0389392	-2.72006	1.24441e-29	0.12295	-1.09119	7.40154e-11
GRCh38_ENSG00000157985	GRCh38_AGAP1	0.278319	1.90154	5.08936e-38	0.0252384	-3.09291	3.16988e-32	0.103834	-1.08494	2.98343e-10
GRCh38_ENSG00000163714	GRCh38_U2SURP	6.32379	1.51859	5.16251e-38	0.757151	-2.7966	8.51101e-50	3.08069	-0.716728	2.16109e-07
GRCh38_ENSG00000166788	GRCh38_SAAL1	0.845948	1.6037	5.314e-38	0.137008	-2.32164	6.69707e-31	0.363201	-0.914916	8.88078e-10
GRCh38_ENSG00000179941	GRCh38_BBS10	0.116019	2.49605	5.35813e-38	0.00576877	-3.75748	5.89811e-24	0.0291082	-1.62655	5.28122e-13
GRCh38_ENSG00000177463	GRCh38_NR2C2	0.270289	1.91277	5.41367e-38	0.0281227	-2.8919	1.77847e-29	0.0977515	-1.13494	6.43966e-11
GRCh38_ENSG00000157303	GRCh38_SUSD3	0.423291	1.76387	5.41909e-38	0.0360548	-3.22247	1.2562e-39	0.17769	-0.914629	9.87712e-09
GRCh38_ENSG00000085719	GRCh38_CPNE3	5.41381	1.52013	5.50287e-38	0.653313	-2.78438	2.36613e-49	2.63104	-0.720566	1.94047e-07
GRCh38_ENSG00000104356	GRCh38_POP1	1.53636	1.56174	5.52345e-38	0.163689	-2.95516	2.12261e-47	0.735091	-0.736812	2.17733e-07
GRCh38_ENSG00000175470	GRCh38_PPP2R2D	0.462598	1.74872	5.59963e-38	0.0519189	-2.82656	1.14025e-34	0.188986	-0.965087	1.32862e-09
GRCh38_ENSG00000105483	GRCh38_CARD8	0.206468	2.043	5.68524e-38	0.015143	-3.35493	1.83846e-30	0.0708155	-1.19668	8.88852e-11
GRCh38_ENSG00000206562	GRCh38_METTL6	0.497678	1.72387	5.70922e-38	0.0562455	-2.82262	1.43785e-35	0.207233	-0.938135	2.16548e-09
GRCh38_ENSG00000173950	GRCh38_XXYLT1	0.255919	1.9355	5.72365e-38	0.0165852	-3.56015	7.29022e-36	0.0968826	-1.05283	1.51697e-09
GRCh38_ENSG00000174206	GRCh38_C12orf66	0.209638	2.0341	5.83971e-38	0.0158641	-3.31339	2.65352e-30	0.0721189	-1.19345	8.34996e-11
GRCh38_ENSG00000271122	GRCh38_AC018647.2	0.294803	1.87832	5.86964e-38	0.0360548	-2.66622	1.00361e-27	0.106441	-1.14523	2.29557e-11
GRCh38_ENSG00000101464	GRCh38_PIGU	0.356722	1.8119	5.89715e-38	0.0295649	-3.24753	1.38056e-37	0.144672	-0.96274	4.24305e-09
GRCh38_ENSG00000123415	GRCh38_SMUG1	1.16653	1.57755	5.96252e-38	0.150709	-2.66535	1.82896e-39	0.535244	-0.806251	2.116e-08
GRCh38_ENSG00000165732	GRCh38_DDX21	9.85931	1.51472	6.51037e-38	1.44508	-2.49711	5.41384e-42	4.65862	-0.771752	2.42164e-08
GRCh38_ENSG00000204590	GRCh38_GNL1	0.985213	1.58694	6.65655e-38	0.106001	-2.93189	7.61932e-44	0.461387	-0.767784	1.10832e-07
GRCh38_ENSG00000021776	GRCh38_AQR	0.697172	1.65829	7.17802e-38	0.0894159	-2.65467	7.62794e-36	0.299771	-0.898814	2.87697e-09
GRCh38_ENSG00000125651	GRCh38_GTF2F1	1.83539	1.54775	7.23403e-38	0.261037	-2.53153	8.14708e-39	0.848483	-0.801057	1.48952e-08
GRCh38_ENSG00000272716	GRCh38_AL121658.1	0.242816	1.95636	7.24058e-38	0.0137008	-3.74681	1.04864e-36	0.0916692	-1.05303	2.2823e-09
GRCh38_ENSG00000141127	GRCh38_PRPSAP2	0.688719	1.6603	7.35634e-38	0.0930214	-2.5777	2.36913e-34	0.29282	-0.917789	1.46031e-09
GRCh38_ENSG00000165490	GRCh38_DDIAS	0.593833	1.68605	7.37522e-38	0.0439869	-3.44808	1.34994e-47	0.268925	-0.801604	1.5926e-07
GRCh38_ENSG00000034053	GRCh38_APBA2	0.327982	1.83639	7.37522e-38	0.0310071	-3.0506	5.90287e-34	0.128163	-1.02068	8.85587e-10
GRCh38_ENSG00000103994	GRCh38_ZNF106	1.91231	1.54718	7.48888e-38	0.19758	-3.00479	9.4946e-50	0.929291	-0.713227	4.28197e-07
GRCh38_ENSG00000173349	GRCh38_SFT2D3	0.222317	2.02277	7.63982e-38	0.0281227	-2.58309	3.11067e-23	0.0703811	-1.33392	7.23027e-13
GRCh38_ENSG00000213341	GRCh38_CHUK	0.427517	1.75641	7.96311e-38	0.0483134	-2.8134	8.07262e-34	0.173346	-0.97601	1.05821e-09
GRCh38_ENSG00000163568	GRCh38_AIM2	2.07313	1.54663	8.22578e-38	0.283391	-2.59118	1.9929e-40	0.966219	-0.787146	2.58704e-08
GRCh38_ENSG00000156384	GRCh38_SFR1	0.252115	1.93747	8.23456e-38	0.030286	-2.67703	3.90158e-26	0.0868902	-1.2103	8.64734e-12
GRCh38_ENSG00000111269	GRCh38_CREBL2	0.84151	1.60315	8.51973e-38	0.117539	-2.54182	4.22811e-35	0.372759	-0.860878	7.37314e-09
GRCh38_ENSG00000089685	GRCh38_BIRC5	5.23312	1.52069	8.95493e-38	0.65115	-2.73878	7.69325e-48	2.53024	-0.729473	1.52165e-07
GRCh38_ENSG00000117280	GRCh38_RAB29	0.717883	1.65177	8.98137e-38	0.0706674	-3.04504	4.23668e-43	0.323232	-0.820281	4.928e-08
GRCh38_ENSG00000069956	GRCh38_MAPK6	1.15068	1.57594	9.07132e-38	0.120423	-2.97634	6.01797e-46	0.54567	-0.748676	1.9515e-07
GRCh38_ENSG00000159267	GRCh38_HLCS	0.175191	2.13799	9.07147e-38	0.00937425	-3.76232	5.33844e-31	0.057782	-1.24319	1.00284e-10
GRCh38_ENSG00000113048	GRCh38_MRPS27	0.689353	1.65804	9.10863e-38	0.0742729	-2.91095	2.55947e-40	0.304985	-0.849327	1.94921e-08
GRCh38_ENSG00000156697	GRCh38_UTP14A	1.7741	1.54754	9.20471e-38	0.25671	-2.50577	3.68464e-38	0.817637	-0.806468	1.2526e-08
GRCh38_ENSG00000132286	GRCh38_TIMM10B	0.757824	1.6132	9.34067e-38	0.0757151	-3.03201	1.9779e-43	0.351036	-0.780079	1.79657e-07
GRCh38_ENSG00000065457	GRCh38_ADAT1	0.278742	1.89327	9.36686e-38	0.0209118	-3.36518	3.06832e-35	0.107309	-1.03337	1.6859e-09
GRCh38_ENSG00000146457	GRCh38_WTAP	1.53678	1.55389	9.6014e-38	0.152872	-3.05784	1.18107e-49	0.746387	-0.712321	5.13666e-07
GRCh38_ENSG00000158985	GRCh38_CDC42SE2	1.27389	1.56358	9.83063e-38	0.140614	-2.90136	4.47243e-45	0.605625	-0.747465	1.67385e-07
GRCh38_ENSG00000111725	GRCh38_PRKAB1	0.237533	1.96262	9.88484e-38	0.0216329	-3.06931	9.61699e-30	0.0842835	-1.15624	9.01844e-11
GRCh38_ENSG00000260032	GRCh38_NORAD	1.24747	1.56547	9.94333e-38	0.165852	-2.62591	3.77632e-39	0.575213	-0.800724	2.29325e-08
GRCh38_ENSG00000126883	GRCh38_NUP214	0.426883	1.75427	1.0002e-37	0.0331704	-3.35695	1.33691e-41	0.182469	-0.885535	2.60313e-08
GRCh38_ENSG00000125247	GRCh38_TMTC4	0.176671	2.13061	1.01171e-37	0.0100953	-3.67472	1.59085e-30	0.0582164	-1.24609	8.84395e-11
GRCh38_ENSG00000065150	GRCh38_IPO5	1.66041	1.54997	1.01626e-37	0.235798	-2.53285	1.67991e-38	0.766372	-0.803203	1.53306e-08
GRCh38_ENSG00000039123	GRCh38_MTREX	1.7312	1.54811	1.01821e-37	0.209118	-2.77347	5.03087e-44	0.822416	-0.753027	1.04291e-07
GRCh38_ENSG00000185480	GRCh38_PARPBP	0.994511	1.59099	1.02077e-37	0.109607	-2.89575	3.45316e-43	0.46269	-0.77834	8.72852e-08
GRCh38_ENSG00000198883	GRCh38_PNMA5	4.85527	1.51635	1.0284e-37	0.652592	-2.62501	5.18507e-45	2.32649	-0.746524	7.43676e-08
GRCh38_ENSG00000050405	GRCh38_LIMA1	6.6355	1.5114	1.04261e-37	0.79609	-2.79523	8.79027e-50	3.25013	-0.70901	2.88058e-07
GRCh38_ENSG00000198791	GRCh38_CNOT7	2.55707	1.53155	1.06762e-37	0.263921	-3.01103	2.70037e-51	1.25817	-0.695371	6.73443e-07
GRCh38_ENSG00000196700	GRCh38_ZNF512B	0.218302	2.00366	1.08154e-37	0.0137008	-3.58309	2.06252e-33	0.0786356	-1.12238	5.63995e-10
GRCh38_ENSG00000007520	GRCh38_TSR3	1.16357	1.56889	1.09026e-37	0.126192	-2.92549	5.96968e-45	0.552187	-0.749189	1.75378e-07
GRCh38_ENSG00000089123	GRCh38_TASP1	0.207736	2.02862	1.09395e-37	0.0129797	-3.58153	1.59564e-32	0.0734222	-1.14916	3.74207e-10
GRCh38_ENSG00000160392	GRCh38_C19orf47	0.191041	2.07876	1.12601e-37	0.00937425	-3.89805	1.39403e-33	0.066471	-1.16545	4.93746e-10
GRCh38_ENSG00000154781	GRCh38_CCDC174	1.1659	1.57677	1.13365e-37	0.137008	-2.80558	3.99667e-42	0.543498	-0.778639	6.78847e-08
GRCh38_ENSG00000176422	GRCh38_SPRYD4	0.935762	1.58729	1.13365e-37	0.108885	-2.81603	3.45126e-41	0.433148	-0.788124	5.73788e-08
GRCh38_ENSG00000175701	GRCh38_SMIM37	2.85758	1.52698	1.13951e-37	0.426168	-2.46677	9.35612e-39	1.33203	-0.792115	1.52997e-08
GRCh38_ENSG00000137955	GRCh38_RABGGTB	0.8861	1.59399	1.16544e-37	0.098069	-2.8878	3.87934e-42	0.410991	-0.782819	7.97354e-08
GRCh38_ENSG00000075239	GRCh38_ACAT1	2.40618	1.53506	1.24199e-37	0.385065	-2.35924	1.21355e-35	1.09829	-0.826755	4.41856e-09
GRCh38_ENSG00000183137	GRCh38_CEP57L1	0.411668	1.76186	1.25292e-37	0.0432658	-2.91737	6.08799e-35	0.168133	-0.962237	2.1133e-09
GRCh38_ENSG00000133422	GRCh38_MORC2	0.178572	2.11728	1.31299e-37	0.0115375	-3.50893	1.83975e-29	0.0586509	-1.25397	6.41503e-11
GRCh38_ENSG00000101868	GRCh38_POLA1	0.38969	1.77585	1.34541e-37	0.0468712	-2.71652	2.01033e-31	0.153796	-1.01757	3.75202e-10
GRCh38_ENSG00000090857	GRCh38_PDPR	0.555582	1.69093	1.35608e-37	0.0641775	-2.79897	2.35692e-36	0.236776	-0.905992	4.64135e-09
GRCh38_ENSG00000112531	GRCh38_QKI	1.34722	1.55888	1.42271e-37	0.187485	-2.56	3.56832e-38	0.619527	-0.807217	1.67607e-08
GRCh38_ENSG00000065427	GRCh38_KARS	2.24875	1.53285	1.46363e-37	0.271132	-2.78066	2.44788e-45	1.08178	-0.734954	1.67073e-07
GRCh38_ENSG00000152348	GRCh38_ATG10	0.34045	1.81555	1.53919e-37	0.0396603	-2.75255	1.92313e-30	0.13077	-1.05452	2.18189e-10
GRCh38_ENSG00000125459	GRCh38_MSTO1	0.390535	1.77212	1.5448e-37	0.0403814	-2.93783	1.23497e-34	0.158575	-0.969764	2.10413e-09
GRCh38_ENSG00000159023	GRCh38_EPB41	1.16907	1.56674	1.58947e-37	0.14494	-2.72863	7.42413e-41	0.544802	-0.781743	5.32114e-08
GRCh38_ENSG00000153774	GRCh38_CFDP1	1.14012	1.56872	1.59493e-37	0.201186	-2.20275	7.78219e-30	0.494405	-0.906741	3.60168e-10
GRCh38_ENSG00000134453	GRCh38_RBM17	4.9603	1.51713	1.60228e-37	0.604999	-2.76909	5.64981e-47	2.41251	-0.719958	2.2667e-07
GRCh38_ENSG00000255561	GRCh38_FDXACB1	0.0927732	2.74963	1.61653e-37	0.00432658	-3.76979	1.49575e-20	0.0191158	-1.89894	3.99492e-14
HHV8_4_gene-HHV8GK18_gp60	HHV8_4_ORF56	0.0946751	-2.2724	1.62739e-37	0.545149	1.47228	5.00824e-13	0.405777	1.04412	1.84846e-08
GRCh38_ENSG00000176834	GRCh38_VSIG10	0.277685	1.8878	1.64063e-37	0.0274016	-2.97372	8.39859e-31	0.103399	-1.09097	2.38751e-10
GRCh38_ENSG00000060688	GRCh38_SNRNP40	1.27706	1.55903	1.73558e-37	0.155757	-2.7551	5.15688e-42	0.600411	-0.76825	7.86134e-08
GRCh38_ENSG00000120992	GRCh38_LYPLA1	5.34534	1.51133	1.73832e-37	0.537216	-3.05676	1.16659e-54	2.681	-0.666808	1.47845e-06
GRCh38_ENSG00000149182	GRCh38_ARFGAP2	0.576926	1.68087	1.74421e-37	0.0865315	-2.41626	3.45287e-30	0.235907	-0.979678	2.49083e-10
GRCh38_ENSG00000101350	GRCh38_KIF3B	0.549454	1.69092	1.75516e-37	0.0461501	-3.26345	1.09822e-43	0.244596	-0.830257	7.2398e-08
GRCh38_ENSG00000092847	GRCh38_AGO1	0.700554	1.64767	1.78375e-37	0.0699463	-3.02478	1.63884e-42	0.315846	-0.818918	5.60136e-08
GRCh38_ENSG00000101190	GRCh38_TCFL5	0.139688	2.29713	1.81447e-37	0.00793206	-3.63365	2.27693e-26	0.0404039	-1.42976	6.49616e-12
GRCh38_ENSG00000127314	GRCh38_RAP1B	8.90622	1.50554	1.82625e-37	1.01098	-2.87886	4.62209e-52	4.4175	-0.688284	6.22034e-07
GRCh38_ENSG00000135503	GRCh38_ACVR1B	0.159976	2.18438	1.86108e-37	0.0115375	-3.33735	2.0515e-26	0.049093	-1.35319	1.0719e-11
GRCh38_ENSG00000214367	GRCh38_HAUS3	0.408075	1.75891	1.87798e-37	0.037497	-3.11276	1.25891e-37	0.170305	-0.925699	7.71051e-09
GRCh38_ENSG00000005022	GRCh38_SLC25A5	17.476	1.50006	1.93301e-37	2.48273	-2.54724	1.70776e-43	8.40532	-0.744387	6.65487e-08
GRCh38_ENSG00000263731	GRCh38_AC145207.5	0.312977	1.83863	1.98616e-37	0.0252384	-3.27708	4.17655e-36	0.124687	-0.986969	3.65793e-09
GRCh38_ENSG00000108946	GRCh38_PRKAR1A	1.40766	1.55371	2.00819e-37	0.240125	-2.25775	8.47105e-32	0.623437	-0.874157	1.05738e-09
GRCh38_ENSG00000148291	GRCh38_SURF2	1.92372	1.53559	2.03748e-37	0.261758	-2.60015	1.37798e-40	0.905396	-0.772748	4.3583e-08
GRCh38_ENSG00000198964	GRCh38_SGMS1	0.646876	1.66444	2.07883e-37	0.0656197	-2.99697	5.34393e-41	0.287172	-0.84171	3.35356e-08
GRCh38_ENSG00000114867	GRCh38_EIF4G1	4.97784	1.50897	2.10076e-37	0.583367	-2.83009	6.93839e-49	2.45117	-0.700164	4.33908e-07
GRCh38_ENSG00000138030	GRCh38_KHK	0.510147	1.70357	2.13163e-37	0.0540822	-2.92062	1.92614e-37	0.218094	-0.897404	8.78505e-09
GRCh38_ENSG00000008283	GRCh38_CYB561	0.504441	1.70493	2.20809e-37	0.0353337	-3.52073	2.25523e-46	0.226349	-0.812873	1.71968e-07
[truncated: 20,907 more rows]
