# Supplementary material for: SUMO Modification of Histone Demethylase KDM4A in Kaposi’s Sarcoma-Associated Herpesvirus-Induced Primary Effusion Lymphoma
Source: J Virol. 2022 Aug 1;96(16):e00755-22. doi: 10.1128/jvi.00755-22 (PMC9400493; doi:10.1128/jvi.00755-22)
Supplement: Supplemental file 4 — Table S3. Download jvi.00755-22-s0004.xlsx, XLSX file, 0.3 MB [file jvi.00755-22-s0004.xlsx]

## Sheet: State2vsState3
Table S3. DEG between state2 and state3
Feature ID	Ensembl ID	P-value	FDR	Fold change	LSMean(state2)	LSMean(state3)
HHV8_4_vIRF-4	HHV8_4_gene-HHV8GK18_gp63	0	0	-7.97315	174.945	1394.86
GRCh38_OAZ1	GRCh38_ENSG00000104904	0	0	-3.64375	288.561	1051.44
GRCh38_OST4	GRCh38_ENSG00000228474	0	0	-5.31478	93.7931	498.49
GRCh38_PAGE5	GRCh38_ENSG00000158639	0	0	-6.2657	63.7356	399.348
GRCh38_PARK7	GRCh38_ENSG00000116288	0	0	-4.15227	68.9232	286.187
GRCh38_PEBP1	GRCh38_ENSG00000089220	0	0	-5.49197	77.2363	424.18
GRCh38_PFDN2	GRCh38_ENSG00000143256	0	0	-2.12571	160.038	340.193
GRCh38_PFDN5	GRCh38_ENSG00000123349	0	0	-3.54864	189.039	670.832
GRCh38_PFN1	GRCh38_ENSG00000108518	0	0	-4.69558	194.475	913.172
GRCh38_PGAM1	GRCh38_ENSG00000171314	0	0	-3.62926	49.2572	178.767
GRCh38_PGK1	GRCh38_ENSG00000102144	0	0	-4.03365	46.9311	189.304
GRCh38_PHB	GRCh38_ENSG00000167085	0	0	-5.22665	40.8452	213.483
GRCh38_PHB2	GRCh38_ENSG00000215021	0	0	-3.2144	58.3239	187.476
GRCh38_POLR2F	GRCh38_ENSG00000100142	0	0	-5.87923	30.589	179.839
GRCh38_NUDT5	GRCh38_ENSG00000165609	0	0	-5.33019	28.9548	154.335
GRCh38_POLR2K	GRCh38_ENSG00000147669	0	0	-4.80146	76.0022	364.922
GRCh38_PPA1	GRCh38_ENSG00000180817	0	0	-4.56777	96.0839	438.889
GRCh38_PPIA	GRCh38_ENSG00000196262	0	0	-4.3859	303.184	1329.74
GRCh38_PPP1R14B	GRCh38_ENSG00000173457	0	0	-3.07364	107.972	331.866
GRCh38_PRDX1	GRCh38_ENSG00000117450	0	0	-7.93121	100.787	799.362
GRCh38_PRDX2	GRCh38_ENSG00000167815	0	0	-4.40042	59.7633	262.984
GRCh38_PRDX5	GRCh38_ENSG00000126432	0	0	-3.80743	123.856	471.573
GRCh38_PRDX6	GRCh38_ENSG00000117592	0	0	-4.49536	55.83	250.976
GRCh38_PRELID1	GRCh38_ENSG00000169230	0	0	-3.70112	202.302	748.744
GRCh38_PRMT1	GRCh38_ENSG00000126457	0	0	-3.43152	64.6279	221.772
GRCh38_PSMA2	GRCh38_ENSG00000106588	0	0	-4.55643	62.6113	285.284
GRCh38_PSMA4	GRCh38_ENSG00000041357	0	0	-4.76212	47.5899	226.629
GRCh38_PSMA7	GRCh38_ENSG00000101182	0	0	-3.83978	129.3	496.485
GRCh38_POMP	GRCh38_ENSG00000132963	0	0	-4.90041	88.7813	435.065
GRCh38_PSMB3	GRCh38_ENSG00000277791	0	0	-7.57075	40.24	304.647
GRCh38_NPM1	GRCh38_ENSG00000181163	0	0	-6.29327	353.801	2226.57
GRCh38_NME1	GRCh38_ENSG00000239672	0	0	-5.37456	53.4767	287.414
GRCh38_MT-ND1	GRCh38_ENSG00000198888	0	0	16.6147	40569.1	2441.75
GRCh38_MT-ND2	GRCh38_ENSG00000198763	0	0	21.1519	30167.3	1426.23
GRCh38_MT-ND3	GRCh38_ENSG00000198840	0	0	10.6374	52662.6	4950.72
GRCh38_MT-ND4	GRCh38_ENSG00000198886	0	0	15.844	50135.9	3164.34
GRCh38_MT-ND4L	GRCh38_ENSG00000212907	0	0	29.8125	5965.16	200.089
GRCh38_MT-ND5	GRCh38_ENSG00000198786	0	0	35.5044	17082.9	481.149
GRCh38_MYL6	GRCh38_ENSG00000092841	0	0	-5.11272	162.783	832.265
GRCh38_NACA	GRCh38_ENSG00000196531	0	0	-5.12343	514.386	2635.42
GRCh38_NAP1L1	GRCh38_ENSG00000187109	0	0	-2.54765	201.07	512.257
GRCh38_NDUFA1	GRCh38_ENSG00000125356	0	0	-3.22379	98.8791	318.765
GRCh38_NDUFA2	GRCh38_ENSG00000131495	0	0	-3.78526	52.8837	200.179
GRCh38_NDUFA4	GRCh38_ENSG00000189043	0	0	-4.65375	151.668	705.826
GRCh38_NME4	GRCh38_ENSG00000103202	0	0	-5.77492	33.4704	193.289
GRCh38_NDUFA11	GRCh38_ENSG00000174886	0	0	-3.45738	91.6847	316.989
GRCh38_NDUFB2	GRCh38_ENSG00000090266	0	0	-5.22444	183.457	958.461
GRCh38_NDUFB3	GRCh38_ENSG00000119013	0	0	-3.24749	54.7388	177.764
GRCh38_NDUFB4	GRCh38_ENSG00000065518	0	0	-3.70163	46.9983	173.97
GRCh38_NDUFB5	GRCh38_ENSG00000136521	0	0	-5.38621	28.5915	154
GRCh38_NDUFB8	GRCh38_ENSG00000166136	0	0	-5.03827	60.5181	304.906
GRCh38_NDUFB10	GRCh38_ENSG00000140990	0	0	-2.91553	120.412	351.065
GRCh38_NDUFB11	GRCh38_ENSG00000147123	0	0	-4.34906	80.0258	348.037
GRCh38_NDUFC1	GRCh38_ENSG00000109390	0	0	-4.49204	73.4885	330.113
GRCh38_NDUFS5	GRCh38_ENSG00000168653	0	0	-3.32006	145.131	481.845
GRCh38_NEDD8	GRCh38_ENSG00000129559	0	0	-6.03838	33.4941	202.25
GRCh38_NHP2	GRCh38_ENSG00000145912	0	0	-3.15345	97.4161	307.197
GRCh38_NDUFA12	GRCh38_ENSG00000184752	0	0	-4.04471	85.484	345.758
GRCh38_PSMB6	GRCh38_ENSG00000142507	0	0	-7.34231	36.1743	265.603
GRCh38_MT-CYB	GRCh38_ENSG00000198727	0	0	12.0015	42552.9	3545.62
GRCh38_PSMC5	GRCh38_ENSG00000087191	0	0	-3.69219	56.9366	210.221
GRCh38_PSMD8	GRCh38_ENSG00000099341	0	0	-3.46847	77.4552	268.651
GRCh38_RPL23A	GRCh38_ENSG00000198242	0	0	-3.92666	601.336	2361.24
GRCh38_RPL24	GRCh38_ENSG00000114391	0	0	-3.72659	552.181	2057.75
GRCh38_RPL26	GRCh38_ENSG00000161970	0	0	-4.47813	583.737	2614.05
GRCh38_RPL27	GRCh38_ENSG00000131469	0	0	-3.98328	367.377	1463.37
GRCh38_RPL27A	GRCh38_ENSG00000166441	0	0	-2.69714	788.09	2125.59
GRCh38_RPL29	GRCh38_ENSG00000162244	0	0	-3.02687	672.671	2036.09
GRCh38_RPL30	GRCh38_ENSG00000156482	0	0	-2.38566	1834.94	4377.53
GRCh38_RPL31	GRCh38_ENSG00000071082	0	0	-2.06985	399.272	826.434
GRCh38_RPL32	GRCh38_ENSG00000144713	0	0	-3.50869	1201.62	4216.12
GRCh38_RPL34	GRCh38_ENSG00000109475	0	0	-3.34024	612.409	2045.59
GRCh38_RPL35A	GRCh38_ENSG00000182899	0	0	-2.31892	844.974	1959.42
GRCh38_RPL23	GRCh38_ENSG00000125691	0	0	-2.3888	405.426	968.48
GRCh38_RPL36AL	GRCh38_ENSG00000165502	0	0	-2.54186	137.246	348.859
GRCh38_RPL37	GRCh38_ENSG00000145592	0	0	-2.50076	1230.33	3076.76
GRCh38_RPL37A	GRCh38_ENSG00000197756	0	0	-2.37507	1248.06	2964.22
GRCh38_RPL38	GRCh38_ENSG00000172809	0	0	-2.09032	1069.88	2236.4
GRCh38_RPL39	GRCh38_ENSG00000198918	0	0	-4.63577	812.202	3765.18
GRCh38_RPL41	GRCh38_ENSG00000229117	0	0	-3.03955	2545.42	7736.93
GRCh38_RPLP0	GRCh38_ENSG00000089157	0	0	-3.64371	945.879	3446.51
GRCh38_RPLP1	GRCh38_ENSG00000137818	0	0	-2.15952	1816.92	3923.67
GRCh38_RPS2	GRCh38_ENSG00000140988	0	0	-2.61235	2987.17	7803.52
GRCh38_RPS3	GRCh38_ENSG00000149273	0	0	-3.68445	605.195	2229.81
GRCh38_RPS3A	GRCh38_ENSG00000145425	0	0	-4.35475	603.719	2629.05
GRCh38_RPL36A	GRCh38_ENSG00000241343	0	0	-3.08219	269.426	830.422
GRCh38_PSMD4	GRCh38_ENSG00000159352	0	0	-2.31417	108.545	251.191
GRCh38_RPL22L1	GRCh38_ENSG00000163584	0	0	-2.19201	214.847	470.948
GRCh38_RPL21	GRCh38_ENSG00000122026	0	0	-3.01386	980.947	2956.44
GRCh38_PTGES3	GRCh38_ENSG00000110958	0	0	-3.23533	177.746	575.066
GRCh38_RAC1	GRCh38_ENSG00000136238	0	0	-3.88351	62.5732	243.004
GRCh38_RACK1	GRCh38_ENSG00000204628	0	0	-4.54399	315.32	1432.81
GRCh38_RAN	GRCh38_ENSG00000132341	0	0	-5.33116	162.302	865.258
GRCh38_RANBP1	GRCh38_ENSG00000099901	0	0	-2.5083	145.597	365.199
GRCh38_RBM8A	GRCh38_ENSG00000265241	0	0	-3.12122	96.1182	300.006
GRCh38_RBX1	GRCh38_ENSG00000100387	0	0	-4.81346	41.3718	199.142
GRCh38_RPL3	GRCh38_ENSG00000100316	0	0	-4.60745	469.796	2164.56
GRCh38_RPL4	GRCh38_ENSG00000174444	0	0	-2.51141	270.913	680.374
GRCh38_RPL5	GRCh38_ENSG00000122406	0	0	-4.73802	451.354	2138.52
GRCh38_RPL6	GRCh38_ENSG00000089009	0	0	-2.36066	1516.76	3580.55
GRCh38_RPL7	GRCh38_ENSG00000147604	0	0	-3.13467	231.019	724.169
GRCh38_RPL22	GRCh38_ENSG00000116251	0	0	-2.87754	454.604	1308.14
GRCh38_RPL7A	GRCh38_ENSG00000148303	0	0	-3.78054	463.212	1751.19
GRCh38_RPL9	GRCh38_ENSG00000163682	0	0	-3.68824	402.843	1485.78
GRCh38_RPL10	GRCh38_ENSG00000147403	0	0	-5.82217	574.592	3345.38
GRCh38_RPL10A	GRCh38_ENSG00000198755	0	0	-4.39233	273.583	1201.67
GRCh38_RPL11	GRCh38_ENSG00000142676	0	0	-3.18495	920.386	2931.39
GRCh38_RPL12	GRCh38_ENSG00000197958	0	0	-2.58753	1569.23	4060.44
GRCh38_RPL14	GRCh38_ENSG00000188846	0	0	-3.53154	473.255	1671.32
GRCh38_RPL15	GRCh38_ENSG00000174748	0	0	-3.55815	478.269	1701.75
GRCh38_RPL18	GRCh38_ENSG00000063177	0	0	-4.15189	545.914	2266.58
GRCh38_RPL18A	GRCh38_ENSG00000105640	0	0	-3.75206	1326.06	4975.46
GRCh38_RPL19	GRCh38_ENSG00000108298	0	0	-3.74839	1141.33	4278.16
GRCh38_RPL8	GRCh38_ENSG00000161016	0	0	-3.33271	2096.06	6985.55
GRCh38_RPS4X	GRCh38_ENSG00000198034	0	0	-7.04303	316.037	2225.86
GRCh38_MT-CO3	GRCh38_ENSG00000198938	0	0	12.99	90627.6	6976.7
GRCh38_MT-CO1	GRCh38_ENSG00000198804	0	0	15.5661	76983.9	4945.61
GRCh38_CCT2	GRCh38_ENSG00000166226	0	0	-4.03	83.4011	336.107
GRCh38_CCT3	GRCh38_ENSG00000163468	0	0	-2.81106	147.864	415.655
GRCh38_CCT6A	GRCh38_ENSG00000146731	0	0	-3.71653	116.223	431.945
GRCh38_CCT7	GRCh38_ENSG00000135624	0	0	-4.93822	39.8034	196.558
GRCh38_CD63	GRCh38_ENSG00000135404	0	0	-3.97412	40.1671	159.629
GRCh38_CDKN2A	GRCh38_ENSG00000147889	0	0	-2.02595	171.084	346.608
GRCh38_CFL1	GRCh38_ENSG00000172757	0	0	-5.72166	105.368	602.877
GRCh38_CHCHD2	GRCh38_ENSG00000106153	0	0	-4.75603	192.273	914.457
GRCh38_CLIC1	GRCh38_ENSG00000213719	0	0	-3.37174	69.2156	233.377
GRCh38_CLTA	GRCh38_ENSG00000122705	0	0	-3.52343	57.3724	202.148
GRCh38_COPE	GRCh38_ENSG00000105669	0	0	-2.79829	91.5481	256.179
GRCh38_COPS9	GRCh38_ENSG00000172428	0	0	-4.3525	59.3746	258.428
GRCh38_COX4I1	GRCh38_ENSG00000131143	0	0	-3.46235	122.136	422.877
GRCh38_CALM2	GRCh38_ENSG00000143933	0	0	-2.93443	207.976	610.292
GRCh38_COX5A	GRCh38_ENSG00000178741	0	0	-4.14362	135.15	560.009
GRCh38_COX6A1	GRCh38_ENSG00000111775	0	0	-2.07311	312.626	648.106
GRCh38_COX6B1	GRCh38_ENSG00000126267	0	0	-3.9126	123.633	483.726
GRCh38_COX6C	GRCh38_ENSG00000164919	0	0	-2.59511	393.413	1020.95
GRCh38_COX7A2	GRCh38_ENSG00000112695	0	0	-4.26427	133.002	567.158
GRCh38_COX7A2L	GRCh38_ENSG00000115944	0	0	-4.11795	61.9972	255.302
GRCh38_COX7C	GRCh38_ENSG00000127184	0	0	-4.82641	159.142	768.084
GRCh38_COX8A	GRCh38_ENSG00000176340	0	0	-5.126	77.4971	397.251
GRCh38_COX14	GRCh38_ENSG00000178449	0	0	-4.92784	32.686	161.072
GRCh38_CRIPT	GRCh38_ENSG00000119878	0	0	-3.22788	65.7445	212.215
GRCh38_CTAG2	GRCh38_ENSG00000126890	0	0	-3.534	90.2142	318.817
GRCh38_CYCS	GRCh38_ENSG00000172115	0	0	-3.52943	166.81	588.744
GRCh38_CYSTM1	GRCh38_ENSG00000120306	0	0	-6.83286	31.1344	212.737
GRCh38_COX5B	GRCh38_ENSG00000135940	0	0	-2.0984	203.966	428.002
GRCh38_CYTOR	GRCh38_ENSG00000222041	0	0	-4.86754	69.7061	339.297
GRCh38_CALM1	GRCh38_ENSG00000198668	0	0	-4.26625	196.123	836.712
GRCh38_C12orf57	GRCh38_ENSG00000111678	0	0	-2.41516	117.985	284.951
GRCh38_ACTB	GRCh38_ENSG00000075624	0	0	-2.02795	361.297	732.693
GRCh38_ACTG1	GRCh38_ENSG00000184009	0	0	-3.89698	110.787	431.736
GRCh38_ANAPC11	GRCh38_ENSG00000141552	0	0	-3.37078	48.2317	162.579
GRCh38_AP2S1	GRCh38_ENSG00000042753	0	0	-3.56748	68.282	243.594
GRCh38_APRT	GRCh38_ENSG00000198931	0	0	-5.38433	61.3649	330.409
GRCh38_ARPC2	GRCh38_ENSG00000163466	0	0	-3.49164	107.423	375.084
GRCh38_ARPC3	GRCh38_ENSG00000111229	0	0	-5.17212	81.9332	423.768
GRCh38_ATOX1	GRCh38_ENSG00000177556	0	0	-3.26418	131.403	428.923
GRCh38_ATP5F1A	GRCh38_ENSG00000152234	0	0	-3.05368	65.5467	200.159
GRCh38_ATP5F1B	GRCh38_ENSG00000110955	0	0	-4.72087	82.0597	387.393
GRCh38_ATP5F1C	GRCh38_ENSG00000165629	0	0	-4.32353	63.2045	273.267
GRCh38_ATP5MC1	GRCh38_ENSG00000159199	0	0	-4.96197	43.969	218.173
GRCh38_CACYBP	GRCh38_ENSG00000116161	0	0	-2.7011	131.378	354.865
GRCh38_ATP5MC2	GRCh38_ENSG00000135390	0	0	-7.07161	58.6566	414.796
GRCh38_ATP5MD	GRCh38_ENSG00000173915	0	0	-4.03918	155.234	627.02
GRCh38_ATP5MF	GRCh38_ENSG00000241468	0	0	-4.95324	154.94	767.454
GRCh38_ATP5MG	GRCh38_ENSG00000167283	0	0	-4.475	115.459	516.677
GRCh38_ATP5PD	GRCh38_ENSG00000167863	0	0	-4.33873	62.1677	269.729
GRCh38_ATP5PF	GRCh38_ENSG00000154723	0	0	-5.21952	179.174	935.203
GRCh38_B2M	GRCh38_ENSG00000166710	0	0	-2.37817	289.993	689.654
GRCh38_BANF1	GRCh38_ENSG00000175334	0	0	-4.41391	41.4534	182.971
GRCh38_BST2	GRCh38_ENSG00000130303	0	0	-2.46612	116.161	286.468
GRCh38_BTF3	GRCh38_ENSG00000145741	0	0	-4.10775	174.872	718.329
GRCh38_C1QBP	GRCh38_ENSG00000108561	0	0	-4.36094	102.418	446.639
GRCh38_C8orf59	GRCh38_ENSG00000176731	0	0	-2.3223	160.738	373.283
GRCh38_ATP5MC3	GRCh38_ENSG00000154518	0	0	-5.37539	108.118	581.176
GRCh38_DBI	GRCh38_ENSG00000155368	0	0	-3.65402	53.5583	195.703
GRCh38_MT-CO2	GRCh38_ENSG00000198712	0	0	11.4036	75434.7	6615
GRCh38_DCAF13	GRCh38_ENSG00000164934	0	0	-4.87561	89.3845	435.804
GRCh38_DGUOK	GRCh38_ENSG00000114956	0	0	-6.69039	22.5415	150.811
GRCh38_HMGA1	GRCh38_ENSG00000137309	0	0	-2.12194	148.283	314.647
GRCh38_HMGN3	GRCh38_ENSG00000118418	0	0	-4.02776	115.276	464.303
GRCh38_HNRNPA1	GRCh38_ENSG00000135486	0	0	-2.05745	269.439	554.358
GRCh38_HSP90AA1	GRCh38_ENSG00000080824	0	0	-2.8396	299.335	849.992
GRCh38_HSP90AB1	GRCh38_ENSG00000096384	0	0	-4.88418	303.165	1480.71
GRCh38_IGKC	GRCh38_ENSG00000211592	0	0	-4.243	175.824	746.021
GRCh38_ILF2	GRCh38_ENSG00000143621	0	0	-3.50618	49.3958	173.191
GRCh38_ISG20	GRCh38_ENSG00000172183	0	0	-3.16389	87.1742	275.809
GRCh38_JPT1	GRCh38_ENSG00000189159	0	0	-4.96417	109.782	544.977
GRCh38_JTB	GRCh38_ENSG00000143543	0	0	-3.10707	67.7397	210.472
GRCh38_LAMTOR4	GRCh38_ENSG00000188186	0	0	-3.95477	46.247	182.897
GRCh38_LDHA	GRCh38_ENSG00000134333	0	0	-3.97377	106.796	424.384
GRCh38_LDHB	GRCh38_ENSG00000111716	0	0	-5.16808	185.475	958.548
GRCh38_HINT1	GRCh38_ENSG00000169567	0	0	-5.80725	121.927	708.061
GRCh38_LGALS1	GRCh38_ENSG00000100097	0	0	-5.00777	340.201	1703.65
GRCh38_LY6E	GRCh38_ENSG00000160932	0	0	-2.76317	99.8109	275.795
GRCh38_MDH1	GRCh38_ENSG00000014641	0	0	-5.27389	61.4664	324.167
GRCh38_MDH2	GRCh38_ENSG00000146701	0	0	-4.27504	60.7257	259.605
GRCh38_MGST1	GRCh38_ENSG00000008394	0	0	-4.43547	106.671	473.135
GRCh38_MINOS1	GRCh38_ENSG00000173436	0	0	-4.30414	59.057	254.19
GRCh38_MPC2	GRCh38_ENSG00000143158	0	0	-5.78924	51.7231	299.438
GRCh38_MRPL13	GRCh38_ENSG00000172172	0	0	-4.653	64.401	299.658
GRCh38_MRPL33	GRCh38_ENSG00000243147	0	0	-2.43162	83.8267	203.835
GRCh38_MRPL51	GRCh38_ENSG00000111639	0	0	-4.05887	85.3673	346.495
GRCh38_MRPS21	GRCh38_ENSG00000266472	0	0	-6.14023	56.9412	349.632
GRCh38_MT-ATP6	GRCh38_ENSG00000198899	0	0	15.1659	89603.8	5908.23
GRCh38_MT-ATP8	GRCh38_ENSG00000228253	0	0	33.4572	1136.44	33.967
GRCh38_LSM3	GRCh38_ENSG00000170860	0	0	-3.20201	96.1174	307.769
GRCh38_DDT	GRCh38_ENSG00000099977	0	0	-5.28856	32.0582	169.542
GRCh38_HBD	GRCh38_ENSG00000223609	0	0	-6.09564	35.0671	213.757
GRCh38_H2AFZ	GRCh38_ENSG00000164032	0	0	-3.24839	341.303	1108.68
GRCh38_DNAJA1	GRCh38_ENSG00000086061	0	0	-2.93685	138.712	407.377
GRCh38_DYNLL1	GRCh38_ENSG00000088986	0	0	-2.71475	112.056	304.204
GRCh38_EEF1A1	GRCh38_ENSG00000156508	0	0	-2.28992	1394.28	3192.8
GRCh38_EEF1B2	GRCh38_ENSG00000114942	0	0	-3.80969	268.352	1022.34
GRCh38_EIF1	GRCh38_ENSG00000173812	0	0	-2.91421	322.442	939.663
GRCh38_EIF3E	GRCh38_ENSG00000104408	0	0	-4.28651	138.046	591.736
GRCh38_EIF3G	GRCh38_ENSG00000130811	0	0	-2.01001	141.297	284.009
GRCh38_EIF3H	GRCh38_ENSG00000147677	0	0	-2.85446	183.158	522.819
GRCh38_EIF3I	GRCh38_ENSG00000084623	0	0	-4.5428	37.4751	170.242
GRCh38_EIF3K	GRCh38_ENSG00000178982	0	0	-5.525	83.6196	461.998
GRCh38_EIF4EBP1	GRCh38_ENSG00000187840	0	0	-3.14785	133.003	418.673
GRCh38_ELOB	GRCh38_ENSG00000103363	0	0	-2.3151	153.684	355.795
GRCh38_ELOC	GRCh38_ENSG00000154582	0	0	-2.93631	95.5754	280.639
GRCh38_H3F3A	GRCh38_ENSG00000163041	0	0	-4.86287	215.454	1047.73
GRCh38_EMP3	GRCh38_ENSG00000142227	0	0	-2.02808	434.906	882.025
GRCh38_ERH	GRCh38_ENSG00000100632	0	0	-5.0599	57.8147	292.536
GRCh38_FAU	GRCh38_ENSG00000149806	0	0	-4.72506	354.146	1673.36
GRCh38_FKBP1A	GRCh38_ENSG00000088832	0	0	-3.5362	59.4408	210.195
GRCh38_FTL	GRCh38_ENSG00000087086	0	0	-3.17211	339.572	1077.16
GRCh38_GAPDH	GRCh38_ENSG00000111640	0	0	-5.08966	778.871	3964.19
GRCh38_GDI2	GRCh38_ENSG00000057608	0	0	-3.80655	60.8658	231.689
GRCh38_GNG5	GRCh38_ENSG00000174021	0	0	-5.90119	56.7187	334.707
GRCh38_GTSF1	GRCh38_ENSG00000170627	0	0	-7.71549	60.3946	465.974
GRCh38_GUK1	GRCh38_ENSG00000143774	0	0	-2.85213	62.0754	177.047
GRCh38_H2AFV	GRCh38_ENSG00000105968	0	0	-3.40036	69.0751	234.88
GRCh38_ENO1	GRCh38_ENSG00000074800	0	0	-3.76561	202.498	762.53
GRCh38_RPS5	GRCh38_ENSG00000083845	0	0	-3.77453	542.771	2048.71
GRCh38_RPS6	GRCh38_ENSG00000137154	0	0	-3.94822	585.88	2313.18
GRCh38_NDUFC2	GRCh38_ENSG00000151366	0	0	-9.04285	43.8481	396.512
GRCh38_RPS8	GRCh38_ENSG00000142937	0	0	-2.13258	1539.19	3282.45
GRCh38_ZNHIT1	GRCh38_ENSG00000106400	0	0	-2.90447	96.5775	280.506
HHV8_4_ORF57	HHV8_4_gene-HHV8GK18_gp61	0	0	-4.11925	564.743	2326.32
HHV8_4_ORF58	HHV8_4_gene-HHV8GK18_gp68	0	0	-9.73522	1165.3	11344.5
GRCh38_SF3B6	GRCh38_ENSG00000115128	0	0	-4.1384	97.7047	404.341
GRCh38_STRAP	GRCh38_ENSG00000023734	0	0	-3.87912	54.914	213.018
GRCh38_ZFAS1	GRCh38_ENSG00000177410	0	0	-2.76888	125.087	346.351
GRCh38_TMEM14B	GRCh38_ENSG00000137210	0	0	-4.09087	43.1724	176.612
GRCh38_STMP1	GRCh38_ENSG00000243317	0	0	-4.78079	46.1818	220.786
GRCh38_TXN	GRCh38_ENSG00000136810	0	0	-3.72906	211.708	789.473
GRCh38_TMEM14C	GRCh38_ENSG00000111843	0	0	-3.75101	43.4854	163.114
GRCh38_SNRPE	GRCh38_ENSG00000182004	0	0	-3.93785	127.586	502.414
GRCh38_TUFM	GRCh38_ENSG00000178952	0	0	-5.14045	48.882	251.276
GRCh38_SNRPF	GRCh38_ENSG00000139343	0	0	-3.13382	123.883	388.226
GRCh38_STMN1	GRCh38_ENSG00000117632	0	0	-4.19807	79.1469	332.264
GRCh38_SNU13	GRCh38_ENSG00000100138	0	0	-4.03039	97.3177	392.228
GRCh38_TUBB	GRCh38_ENSG00000196230	0	0	-2.79311	151.15	422.179
GRCh38_SNX3	GRCh38_ENSG00000112335	0	0	-3.6401	63.0216	229.405
GRCh38_TUBA1B	GRCh38_ENSG00000123416	0	0	-4.41522	352.762	1557.52
GRCh38_UQCR11	GRCh38_ENSG00000127540	0	0	-2.65377	146.86	389.733
GRCh38_TMEM258	GRCh38_ENSG00000134825	0	0	-4.56687	81.9701	374.347
GRCh38_SERP1	GRCh38_ENSG00000120742	0	0	-4.00578	87.9941	352.485
GRCh38_SUB1	GRCh38_ENSG00000113387	0	0	-4.80646	199.702	959.86
GRCh38_SOD1	GRCh38_ENSG00000142168	0	0	-2.64403	128.941	340.925
GRCh38_TXNDC17	GRCh38_ENSG00000129235	0	0	-4.71153	54.6672	257.566
HHV8_4_ORF52	HHV8_4_gene-HHV8GK18_gp56	0	0	-6.58737	501.225	3301.75
GRCh38_UQCRB	GRCh38_ENSG00000156467	0	0	-3.39618	256.247	870.262
HHV8_4_K8.1	HHV8_4_gene-HHV8GK18_gp55	0	0	-4.85224	1760.36	8541.7
GRCh38_UQCR10	GRCh38_ENSG00000184076	0	0	-3.25819	86.7779	282.739
GRCh38_TIMM8B	GRCh38_ENSG00000150779	0	0	-2.99331	70.3847	210.683
GRCh38_UQCRH	GRCh38_ENSG00000173660	0	0	-6.26539	253.925	1590.94
GRCh38_UBL5	GRCh38_ENSG00000198258	0	0	-3.21509	418.115	1344.28
GRCh38_UQCRQ	GRCh38_ENSG00000164405	0	0	-4.66564	112.669	525.673
GRCh38_SNRPB	GRCh38_ENSG00000125835	0	0	-3.5262	89.6038	315.961
GRCh38_SLC25A5	GRCh38_ENSG00000005022	0	0	-3.87445	85.5605	331.5
HHV8_4_K3	HHV8_4_gene-HHV8GK18_gp11	0	0	-8.36954	621.464	5201.37
GRCh38_UBA52	GRCh38_ENSG00000221983	0	0	-4.11345	334.982	1377.93
GRCh38_SNRPC	GRCh38_ENSG00000124562	0	0	-6.82804	32.7857	223.862
GRCh38_SUMO2	GRCh38_ENSG00000188612	0	0	-4.79095	90.1806	432.05
GRCh38_SKP1	GRCh38_ENSG00000113558	0	0	-7.13202	42.7367	304.799
GRCh38_TKT	GRCh38_ENSG00000163931	0	0	-3.92223	43.6087	171.043
GRCh38_SUMO1	GRCh38_ENSG00000116030	0	0	-3.68015	43.7979	161.183
GRCh38_SNRPD2	GRCh38_ENSG00000125743	0	0	-2.02256	229.162	463.494
HHV8_4_ORF49	HHV8_4_gene-HHV8GK18_gp53	0	0	-10.8472	79.0357	857.319
GRCh38_SNRPD3	GRCh38_ENSG00000100028	0	0	-5.24441	37.4236	196.265
GRCh38_UBB	GRCh38_ENSG00000170315	0	0	-4.11317	177.018	728.103
GRCh38_SLC25A3	GRCh38_ENSG00000075415	0	0	-4.12575	177.561	732.572
GRCh38_SEPT7	GRCh38_ENSG00000122545	0	0	-3.12448	90.1211	281.581
GRCh38_SPCS1	GRCh38_ENSG00000114902	0	0	-3.71913	72.8774	271.041
GRCh38_TAGLN2	GRCh38_ENSG00000158710	0	0	-3.58436	65.6428	235.287
GRCh38_TMSB4X	GRCh38_ENSG00000205542	0	0	-4.41984	81.9305	362.119
GRCh38_SEM1	GRCh38_ENSG00000127922	0	0	-3.62474	116.35	421.739
GRCh38_RPS26	GRCh38_ENSG00000197728	0	0	-2.97835	619.982	1846.52
GRCh38_RPS25	GRCh38_ENSG00000118181	0	0	-3.52916	588.052	2075.33
GRCh38_RPS24	GRCh38_ENSG00000138326	0	0	-3.64608	802.663	2926.57
GRCh38_RPS23	GRCh38_ENSG00000186468	0	0	-3.89215	976.915	3802.3
GRCh38_RPS21	GRCh38_ENSG00000171858	0	0	-2.57946	782.44	2018.27
GRCh38_RPS20	GRCh38_ENSG00000008988	0	0	-2.44538	515.64	1260.94
GRCh38_TPI1	GRCh38_ENSG00000111669	0	0	-3.87967	243.981	946.565
GRCh38_RPS27L	GRCh38_ENSG00000185088	0	0	-3.36585	80.0695	269.502
GRCh38_RPS18	GRCh38_ENSG00000231500	0	0	-2.99794	1431.98	4292.99
GRCh38_RPS16	GRCh38_ENSG00000105193	0	0	-2.90747	618.055	1796.98
GRCh38_RPS15A	GRCh38_ENSG00000134419	0	0	-2.3497	569.096	1337.2
GRCh38_RPS14	GRCh38_ENSG00000164587	0	0	-4.69187	720.305	3379.58
GRCh38_RPS13	GRCh38_ENSG00000110700	0	0	-4.89022	500.835	2449.19
GRCh38_RPS12	GRCh38_ENSG00000112306	0	0	-2.89588	2133.73	6179.02
GRCh38_TPT1	GRCh38_ENSG00000133112	0	0	-3.01899	714.172	2156.08
GRCh38_RPS11	GRCh38_ENSG00000142534	0	0	-2.79557	671.774	1878
GRCh38_RPS10	GRCh38_ENSG00000124614	0	0	-4.97107	211.361	1050.69
GRCh38_RPS9	GRCh38_ENSG00000170889	0	0	-3.70023	472.378	1747.91
GRCh38_RPS17	GRCh38_ENSG00000182774	0	0	-2.61339	159.039	415.632
GRCh38_RPS28	GRCh38_ENSG00000233927	0	0	-3.56184	1300.31	4631.49
GRCh38_RPS27A	GRCh38_ENSG00000143947	0	0	-3.94568	1212.05	4782.36
GRCh38_RPS29	GRCh38_ENSG00000213741	0	0	-2.17111	1068.83	2320.55
GRCh38_SSBP1	GRCh38_ENSG00000106028	0	0	-3.03703	170.641	518.243
GRCh38_RPS7	GRCh38_ENSG00000171863	0	0	-5.02465	402.701	2023.43
GRCh38_SSB	GRCh38_ENSG00000138385	0	0	-4.21433	67.4837	284.398
GRCh38_SEC61G	GRCh38_ENSG00000132432	0	0	-3.29903	116.778	385.254
GRCh38_SEC61B	GRCh38_ENSG00000106803	0	0	-8.06889	38.0167	306.753
GRCh38_YWHAB	GRCh38_ENSG00000166913	0	0	-2.12113	149.246	316.569
GRCh38_YBX3	GRCh38_ENSG00000060138	0	0	-2.88722	77.5264	223.836
GRCh38_TRMT112	GRCh38_ENSG00000173113	0	0	-3.81706	75.2343	287.174
GRCh38_SAP18	GRCh38_ENSG00000150459	0	0	-2.86779	73.5164	210.829
GRCh38_S100A11	GRCh38_ENSG00000163191	0	0	-6.78116	168.74	1144.25
GRCh38_S100A6	GRCh38_ENSG00000197956	0	0	-2.40824	667.843	1608.33
GRCh38_WDR83OS	GRCh38_ENSG00000105583	0	0	-3.73352	82.8963	309.495
GRCh38_S100A4	GRCh38_ENSG00000196154	0	0	-5.25911	103.718	545.462
GRCh38_RPSA	GRCh38_ENSG00000168028	0	0	-4.95584	494.188	2449.12
HHV8_4_vIRF-1	HHV8_4_gene-HHV8GK18_gp62	0	0	-8.00649	1474.53	11805.8
GRCh38_TOMM7	GRCh38_ENSG00000196683	0	0	-3.941	217.263	856.236
GRCh38_TRAPPC1	GRCh38_ENSG00000170043	0	0	-7.44051	20.4431	152.107
GRCh38_SRSF3	GRCh38_ENSG00000112081	0	0	-4.08351	107.794	440.177
GRCh38_SRP14	GRCh38_ENSG00000140319	0	0	-4.25007	180.058	765.258
GRCh38_YBX1	GRCh38_ENSG00000065978	0	0	-3.20268	430.482	1378.7
GRCh38_CCT5	GRCh38_ENSG00000150753	0	2.16891e-307	-2.62283	83.695	219.517
GRCh38_BRK1	GRCh38_ENSG00000254999	1.06054e-307	4.69715e-306	-5.84357	23.5134	137.402
GRCh38_ANP32A	GRCh38_ENSG00000140350	1.44264e-306	6.37267e-305	-4.31253	37.9801	163.79
GRCh38_EIF3M	GRCh38_ENSG00000149100	4.23589e-306	1.86624e-304	-3.69311	46.8862	173.156
GRCh38_YWHAQ	GRCh38_ENSG00000134308	4.79977e-306	2.10913e-304	-2.74323	82.5096	226.343
GRCh38_CCT8	GRCh38_ENSG00000156261	1.98763e-305	8.71133e-304	-3.76225	46.086	173.387
GRCh38_LSM5	GRCh38_ENSG00000106355	2.52822e-304	1.10517e-302	-3.21252	56.8345	182.582
GRCh38_RAB2A	GRCh38_ENSG00000104388	5.50138e-302	2.3986e-300	-4.04609	39.1632	158.458
GRCh38_PSMB1	GRCh38_ENSG00000008018	8.28115e-300	3.60123e-298	-4.71483	42.5429	200.583
GRCh38_HSPE1	GRCh38_ENSG00000115541	1.42497e-299	6.18075e-298	-2.27955	146.368	333.653
GRCh38_PTMS	GRCh38_ENSG00000159335	1.20395e-298	5.20865e-297	-2.04103	154.953	316.264
GRCh38_SDHB	GRCh38_ENSG00000117118	3.00037e-298	1.29471e-296	-4.47732	31.7891	142.33
GRCh38_SSR3	GRCh38_ENSG00000114850	1.91943e-297	8.24029e-296	-2.53619	61.4707	155.901
GRCh38_SELENOK	GRCh38_ENSG00000113811	1.14008e-295	4.88201e-294	-2.814	57.8397	162.761
GRCh38_TMEM59	GRCh38_ENSG00000116209	3.43307e-295	1.46635e-293	-2.74373	43.8752	120.381
GRCh38_CCT4	GRCh38_ENSG00000115484	4.68809e-295	1.99732e-293	-2.56303	94.7173	242.764
GRCh38_NDUFB1	GRCh38_ENSG00000183648	4.07864e-294	1.73327e-292	-3.89166	36.9502	143.797
GRCh38_CD48	GRCh38_ENSG00000117091	7.38616e-291	3.13091e-289	-2.05714	115.42	237.436
GRCh38_VDAC3	GRCh38_ENSG00000078668	1.36559e-290	5.77402e-289	-3.67146	45.1383	165.724
GRCh38_ARPC5	GRCh38_ENSG00000162704	1.42095e-290	5.99299e-289	-3.274	58.0871	190.177
GRCh38_COX7B	GRCh38_ENSG00000131174	2.52086e-290	1.06053e-288	-2.40476	84.2573	202.619
GRCh38_EIF3D	GRCh38_ENSG00000100353	3.96142e-290	1.66241e-288	-3.67435	46.4267	170.588
GRCh38_TOMM20	GRCh38_ENSG00000173726	2.33971e-287	9.79411e-286	-2.30059	72.9801	167.897
GRCh38_GHITM	GRCh38_ENSG00000165678	1.05859e-285	4.3984e-284	-5.25245	27.3554	143.683
GRCh38_YWHAE	GRCh38_ENSG00000108953	2.31327e-284	9.54066e-283	-2.07957	126.871	263.837
GRCh38_DUT	GRCh38_ENSG00000128951	8.30781e-284	3.41801e-282	-3.00951	81.2784	244.608
HHV8_4_ORF11	HHV8_4_gene-HHV8GK18_gp08	1.48228e-283	6.08349e-282	-3.4799	983.48	3422.41
GRCh38_NDUFA13	GRCh38_ENSG00000186010	1.06451e-281	4.35825e-280	-2.01028	102.157	205.365
GRCh38_LAMTOR5	GRCh38_ENSG00000134248	1.07388e-281	4.38593e-280	-4.67879	26.5774	124.35
GRCh38_C4orf3	GRCh38_ENSG00000164096	1.94381e-281	7.91961e-280	-6.69005	18.0545	120.786
GRCh38_PPIB	GRCh38_ENSG00000166794	2.1764e-281	8.84577e-280	-2.00135	67.2674	134.625
GRCh38_EIF6	GRCh38_ENSG00000242372	1.48656e-280	6.01288e-279	-5.72026	24.272	138.842
GRCh38_NDUFAF8	GRCh38_ENSG00000224877	5.25919e-280	2.12213e-278	-2.51862	67.3276	169.573
GRCh38_TIMM13	GRCh38_ENSG00000099800	7.57589e-280	3.04961e-278	-2.32952	88.1987	205.46
GRCh38_SH3BGRL3	GRCh38_ENSG00000142669	1.64623e-279	6.61092e-278	-6.03084	23.2898	140.457
GRCh38_THOC7	GRCh38_ENSG00000163634	2.09039e-279	8.37453e-278	-2.78516	52.1952	145.372
GRCh38_TRBC1	GRCh38_ENSG00000211751	3.88911e-279	1.55435e-277	-5.83345	32.9541	192.236
HHV8_4_ORF16	HHV8_4_gene-HHV8GK18_gp19	8.06031e-278	3.21379e-276	-5.62132	103.239	580.338
GRCh38_TUBA1C	GRCh38_ENSG00000167553	6.6817e-277	2.65151e-275	-3.65143	55.2946	201.904
GRCh38_BUD31	GRCh38_ENSG00000106245	4.32082e-276	1.7106e-274	-2.35505	84.3099	198.554
GRCh38_AURKAIP1	GRCh38_ENSG00000175756	1.50972e-275	5.96287e-274	-2.71339	64.4031	174.751
GRCh38_VDAC2	GRCh38_ENSG00000165637	5.34514e-275	2.10619e-273	-4.27033	33.5073	143.087
GRCh38_NDUFV2	GRCh38_ENSG00000178127	8.85924e-274	3.4827e-272	-2.87518	95.3029	274.013
GRCh38_CDC123	GRCh38_ENSG00000151465	1.14622e-273	4.49543e-272	-3.33633	52.3607	174.692
GRCh38_HNRNPC	GRCh38_ENSG00000092199	1.83016e-273	7.16108e-272	-2.51771	69.1699	174.149
GRCh38_ATP6V1G1	GRCh38_ENSG00000136888	3.56293e-273	1.39087e-271	-3.38729	44.7392	151.544
GRCh38_LMAN2	GRCh38_ENSG00000169223	5.75317e-273	2.24067e-271	-2.61475	43.4989	113.739
GRCh38_DCXR	GRCh38_ENSG00000169738	1.58e-271	6.13932e-270	-3.19792	46.4404	148.513
GRCh38_GPX4	GRCh38_ENSG00000167468	6.50419e-271	2.52146e-269	-2.22599	82.6304	183.935
GRCh38_BZW1	GRCh38_ENSG00000082153	1.05383e-269	4.07596e-268	-3.2917	45.1895	148.75
GRCh38_ATP6V0E1	GRCh38_ENSG00000113732	1.09616e-269	4.22992e-268	-5.87102	20.7214	121.656
GRCh38_NDUFS6	GRCh38_ENSG00000145494	1.27125e-267	4.88311e-266	-2.06239	95.9847	197.958
GRCh38_MRPL47	GRCh38_ENSG00000136522	3.49848e-267	1.33771e-265	-3.27231	56.0772	183.502
GRCh38_CSTB	GRCh38_ENSG00000160213	3.76692e-267	1.43708e-265	-4.91363	25.5144	125.368
GRCh38_PSMB2	GRCh38_ENSG00000126067	9.18427e-267	3.49585e-265	-4.18628	30.2783	126.753
GRCh38_HNRNPF	GRCh38_ENSG00000169813	2.83154e-266	1.07535e-264	-3.55675	46.3743	164.942
GRCh38_ANP32B	GRCh38_ENSG00000136938	1.65736e-265	6.26585e-264	-2.09297	130.171	272.444
GRCh38_NAA38	GRCh38_ENSG00000183011	2.35512e-265	8.88384e-264	-2.96643	41.1773	122.149
GRCh38_CNBP	GRCh38_ENSG00000169714	5.52891e-264	2.0809e-262	-2.13194	83.7132	178.472
GRCh38_ANXA2	GRCh38_ENSG00000182718	3.41725e-263	1.28326e-261	-3.09366	67.3672	208.411
GRCh38_BUD23	GRCh38_ENSG00000071462	7.20169e-263	2.69838e-261	-2.23139	69.375	154.803
GRCh38_NUDC	GRCh38_ENSG00000090273	1.40609e-261	5.2567e-260	-2.48417	77.5796	192.721
GRCh38_PSMD12	GRCh38_ENSG00000197170	9.86508e-261	3.67989e-259	-2.90519	57.7734	167.843
GRCh38_COPS6	GRCh38_ENSG00000168090	1.2778e-260	4.75591e-259	-4.42156	29.9929	132.615
GRCh38_COX20	GRCh38_ENSG00000203667	6.78536e-260	2.51989e-258	-2.77019	52.0976	144.32
GRCh38_TMEM147	GRCh38_ENSG00000105677	2.45437e-259	9.0947e-258	-3.76271	29.2098	109.908
GRCh38_MTPN	GRCh38_ENSG00000105887	4.05228e-259	1.49827e-257	-2.48357	63.1471	156.83
GRCh38_MRPS7	GRCh38_ENSG00000125445	2.43671e-258	8.98957e-257	-3.09815	42.436	131.473
HHV8_4_ORF59	HHV8_4_gene-HHV8GK18_gp70	2.68316e-258	9.87711e-257	-3.72566	1216.09	4530.72
GRCh38_TTC1	GRCh38_ENSG00000113312	4.09846e-258	1.5054e-256	-4.15705	33.9563	141.158
GRCh38_SRA1	GRCh38_ENSG00000213523	2.31233e-257	8.47485e-256	-3.42388	41.4182	141.811
GRCh38_RPA3	GRCh38_ENSG00000106399	2.79527e-257	1.02225e-255	-3.48609	47.0905	164.161
GRCh38_MIR4435-2HG	GRCh38_ENSG00000172965	6.56992e-256	2.39225e-254	-3.46106	55.0943	190.684
GRCh38_RHOA	GRCh38_ENSG00000067560	4.57832e-255	1.65986e-253	-2.32601	70.3145	163.552
GRCh38_UFC1	GRCh38_ENSG00000143222	5.30283e-255	1.91839e-253	-3.93977	32.3225	127.343
GRCh38_TMEM208	GRCh38_ENSG00000168701	1.8155e-253	6.55377e-252	-2.71001	43.3254	117.412
GRCh38_VIM	GRCh38_ENSG00000026025	4.62335e-253	1.6654e-251	-3.33327	77.7478	259.154
GRCh38_ATP6V0B	GRCh38_ENSG00000117410	8.10767e-253	2.91425e-251	-2.38825	44.0638	105.235
GRCh38_C12orf75	GRCh38_ENSG00000235162	1.60722e-252	5.7647e-251	-2.43507	63.3247	154.2
GRCh38_PRR13	GRCh38_ENSG00000205352	7.60762e-252	2.72285e-250	-4.62531	28.0165	129.585
GRCh38_SLC39A4	GRCh38_ENSG00000147804	4.95002e-251	1.76789e-249	-5.44095	25.8313	140.547
GRCh38_PRDX3	GRCh38_ENSG00000165672	1.26556e-250	4.51034e-249	-4.47317	26.8084	119.919
GRCh38_NDUFA6	GRCh38_ENSG00000184983	1.76894e-250	6.29099e-249	-5.67254	21.2985	120.817
HHV8_4_gene-HHV8GK18_gp78	HHV8_4_gene-HHV8GK18_gp78	8.85471e-250	3.14239e-248	-4.89811	121.429	594.773
GRCh38_COMMD6	GRCh38_ENSG00000188243	1.33884e-249	4.74131e-248	-2.68016	52.9974	142.041
GRCh38_FAM96B	GRCh38_ENSG00000166595	1.64327e-249	5.80713e-248	-4.51427	23.1612	104.556
GRCh38_FABP5	GRCh38_ENSG00000164687	3.25022e-249	1.14618e-247	-2.60611	143.971	375.205
GRCh38_PIH1D1	GRCh38_ENSG00000104872	4.786e-249	1.68423e-247	-4.18171	30.7928	128.767
GRCh38_VAPA	GRCh38_ENSG00000101558	6.11501e-249	2.14742e-247	-2.70795	64.7012	175.208
GRCh38_UBXN1	GRCh38_ENSG00000162191	8.02864e-249	2.81354e-247	-4.08322	32.3491	132.088
GRCh38_MYL6B	GRCh38_ENSG00000196465	2.22342e-247	7.77549e-246	-2.64328	51.8079	136.943
GRCh38_HEBP2	GRCh38_ENSG00000051620	2.92842e-246	1.01984e-244	-2.03701	86.1417	175.471
GRCh38_HSPA1A	GRCh38_ENSG00000204389	1.23758e-245	4.30102e-244	-4.98902	62.9023	313.821
GRCh38_NDUFA9	GRCh38_ENSG00000139180	1.26132e-245	4.37448e-244	-14.6753	7.78677	114.273
GRCh38_OCIAD2	GRCh38_ENSG00000145247	1.4404e-244	4.97502e-243	-4.49097	24.4499	109.804
GRCh38_ZNRD1	GRCh38_ENSG00000066379	1.95084e-244	6.7242e-243	-6.08804	21.9541	133.658
GRCh38_VPS29	GRCh38_ENSG00000111237	4.23528e-244	1.45683e-242	-4.75929	25.1206	119.556
GRCh38_NQO1	GRCh38_ENSG00000181019	1.35148e-243	4.63925e-242	-4.44607	30.4687	135.466
GRCh38_VDAC1	GRCh38_ENSG00000213585	1.86444e-243	6.38705e-242	-2.30225	80.461	185.241
GRCh38_TMEM230	GRCh38_ENSG00000089063	2.28051e-243	7.79647e-242	-5.66665	22.6135	128.143
GRCh38_TSPO	GRCh38_ENSG00000100300	2.62207e-243	8.94593e-242	-4.3123	25.5103	110.008
GRCh38_ANXA5	GRCh38_ENSG00000164111	1.19145e-242	4.05674e-241	-5.93483	21.6352	128.401
GRCh38_NOP10	GRCh38_ENSG00000182117	3.10514e-241	1.05512e-239	-4.7348	26.9114	127.42
GRCh38_MIF	GRCh38_ENSG00000240972	7.54219e-241	2.55764e-239	-2.16239	77.3053	167.164
GRCh38_CD70	GRCh38_ENSG00000125726	6.73384e-239	2.27433e-237	-2.30359	61.1648	140.898
GRCh38_DPM3	GRCh38_ENSG00000179085	5.54805e-238	1.87007e-236	-5.98301	17.6039	105.324
GRCh38_HERPUD1	GRCh38_ENSG00000051108	2.86611e-237	9.64139e-236	-3.11868	62.7265	195.624
GRCh38_ATP5PB	GRCh38_ENSG00000116459	6.03069e-236	2.02462e-234	-9.75249	11.1467	108.709
GRCh38_SRM	GRCh38_ENSG00000116649	1.61051e-235	5.38526e-234	-2.52308	65.6246	165.576
GRCh38_MGST3	GRCh38_ENSG00000143198	3.05426e-235	1.01926e-233	-3.06879	34.1993	104.951
GRCh38_SRP9	GRCh38_ENSG00000143742	6.36699e-235	2.12056e-233	-4.27845	32.1077	137.371
GRCh38_XRCC6	GRCh38_ENSG00000196419	2.85835e-234	9.50105e-233	-3.3297	33.2138	110.592
GRCh38_EPRS	GRCh38_ENSG00000136628	1.05595e-232	3.48922e-231	-2.34796	62.9657	147.841
GRCh38_SELENOT	GRCh38_ENSG00000198843	3.70071e-232	1.21804e-230	-2.5444	45.5277	115.841
GRCh38_EBNA1BP2	GRCh38_ENSG00000117395	6.33392e-232	2.07659e-230	-2.88609	55.8194	161.1
GRCh38_TBCA	GRCh38_ENSG00000171530	1.13715e-231	3.71365e-230	-2.1032	69.4411	146.049
GRCh38_BAG1	GRCh38_ENSG00000107262	8.43667e-231	2.74453e-229	-3.24364	42.3138	137.251
GRCh38_FUNDC2	GRCh38_ENSG00000165775	2.07383e-230	6.73332e-229	-6.90746	16.8807	116.603
GRCh38_ARPC1B	GRCh38_ENSG00000130429	7.09793e-230	2.30011e-228	-4.97543	22.8601	113.739
GRCh38_PUF60	GRCh38_ENSG00000179950	1.76298e-229	5.70199e-228	-2.35756	81.319	191.714
GRCh38_SNRPB2	GRCh38_ENSG00000125870	3.93267e-229	1.2695e-227	-2.70381	50.7592	137.243
GRCh38_SSR4	GRCh38_ENSG00000180879	1.55698e-228	5.00679e-227	-2.16885	44.7762	97.1128
GRCh38_EID1	GRCh38_ENSG00000255302	4.62401e-228	1.4841e-226	-2.44569	64.0521	156.651
GRCh38_SUCLG1	GRCh38_ENSG00000163541	9.54037e-228	3.0562e-226	-3.79462	30.5721	116.009
GRCh38_PSMD14	GRCh38_ENSG00000115233	9.75371e-224	3.11859e-222	-2.62707	61.156	160.661
GRCh38_CSNK2B	GRCh38_ENSG00000204435	3.89149e-223	1.24187e-221	-3.76877	29.3234	110.513
GRCh38_CNPY2	GRCh38_ENSG00000257727	3.90647e-222	1.24193e-220	-2.07257	50.6264	104.927
GRCh38_FIS1	GRCh38_ENSG00000214253	6.29582e-222	1.99399e-220	-3.46377	37.7943	130.911
GRCh38_TSTA3	GRCh38_ENSG00000104522	1.44673e-221	4.5734e-220	-2.80123	47.193	132.198
HHV8_4_ORF54	HHV8_4_gene-HHV8GK18_gp58	1.28703e-220	4.06092e-219	-4.1183	101.692	418.799
GRCh38_SSR2	GRCh38_ENSG00000163479	2.64127e-220	8.31826e-219	-2.00094	77.114	154.3
GRCh38_TRIR	GRCh38_ENSG00000123144	3.28475e-219	1.03254e-217	-2.10599	79.3213	167.05
GRCh38_CLTB	GRCh38_ENSG00000175416	5.22254e-219	1.63861e-217	-3.68801	33.8472	124.829
GRCh38_PCMT1	GRCh38_ENSG00000120265	1.78837e-218	5.59023e-217	-2.39308	45.8637	109.755
GRCh38_STOML2	GRCh38_ENSG00000165283	2.03974e-218	6.36415e-217	-4.11011	31.8791	131.026
GRCh38_POLR2J	GRCh38_ENSG00000005075	3.32858e-218	1.03661e-216	-2.31306	60.1504	139.131
GRCh38_ENSA	GRCh38_ENSG00000143420	1.1526e-216	3.58287e-215	-4.17272	26.8588	112.074
GRCh38_ARF4	GRCh38_ENSG00000168374	1.70027e-216	5.27555e-215	-4.42328	32.9553	145.77
GRCh38_MRPL20	GRCh38_ENSG00000242485	2.41035e-216	7.46497e-215	-2.4648	73.0203	179.98
GRCh38_TCP1	GRCh38_ENSG00000120438	2.67805e-216	8.27878e-215	-2.0553	83.4256	171.465
GRCh38_PSME2	GRCh38_ENSG00000100911	1.94409e-215	5.9878e-214	-4.89462	23.3222	114.153
GRCh38_NDUFA3	GRCh38_ENSG00000170906	4.20511e-215	1.2928e-213	-3.1605	38.7229	122.384
GRCh38_RSL24D1	GRCh38_ENSG00000137876	5.59777e-215	1.71781e-213	-2.50291	71.7841	179.669
GRCh38_C19orf70	GRCh38_ENSG00000174917	3.05531e-213	9.32481e-212	-2.20143	72.8257	160.321
GRCh38_ADRM1	GRCh38_ENSG00000130706	3.99907e-211	1.2183e-209	-2.63716	51.5131	135.849
GRCh38_SDF2L1	GRCh38_ENSG00000128228	8.28836e-211	2.52044e-209	-2.51933	51.8021	130.506
GRCh38_FTH1	GRCh38_ENSG00000167996	1.03615e-210	3.14517e-209	-2.66466	71.2102	189.751
GRCh38_NDUFAB1	GRCh38_ENSG00000004779	1.06834e-209	3.23704e-208	-3.7824	31.8379	120.424
GRCh38_SLIRP	GRCh38_ENSG00000119705	3.21402e-209	9.72083e-208	-2.13271	103.884	221.554
GRCh38_GTF3C6	GRCh38_ENSG00000155115	1.19191e-208	3.59844e-207	-2.94743	38.3754	113.109
GRCh38_SERPINB1	GRCh38_ENSG00000021355	1.43987e-208	4.33927e-207	-6.44317	22.536	145.203
GRCh38_OLA1	GRCh38_ENSG00000138430	5.61916e-208	1.69038e-206	-6.14544	17.464	107.324
GRCh38_EIF3L	GRCh38_ENSG00000100129	1.36439e-207	4.08976e-206	-5.53715	17.2637	95.5916
GRCh38_HSBP1	GRCh38_ENSG00000230989	1.41581e-207	4.23631e-206	-3.66886	29.5378	108.37
GRCh38_UCHL3	GRCh38_ENSG00000118939	3.39098e-206	1.01283e-204	-6.83853	16.7138	114.298
GRCh38_PSMA5	GRCh38_ENSG00000143106	2.04563e-205	6.09909e-204	-4.98293	22.9449	114.333
GRCh38_ISCU	GRCh38_ENSG00000136003	1.80279e-202	5.34658e-201	-5.68468	17.5928	100.009
GRCh38_ACP1	GRCh38_ENSG00000143727	5.4083e-202	1.60112e-200	-3.37771	29.8374	100.782
GRCh38_NDUFA5	GRCh38_ENSG00000128609	1.02299e-201	3.02323e-200	-2.94437	44.0864	129.807
GRCh38_PTTG1	GRCh38_ENSG00000164611	2.25301e-201	6.64658e-200	-4.06199	42.881	174.182
GRCh38_TMED2	GRCh38_ENSG00000086598	2.02184e-200	5.94373e-199	-2.20056	49.0881	108.021
GRCh38_DAD1	GRCh38_ENSG00000129562	2.5876e-199	7.59362e-198	-4.44441	19.5229	86.768
GRCh38_RHEB	GRCh38_ENSG00000106615	2.17251e-198	6.35327e-197	-3.52109	31.3477	110.378
GRCh38_TMEM167A	GRCh38_ENSG00000174695	1.80413e-197	5.25766e-196	-5.61331	17.8214	100.037
GRCh38_RTRAF	GRCh38_ENSG00000087302	3.68456e-197	1.07191e-195	-3.96187	29.5036	116.889
GRCh38_UBE2D3	GRCh38_ENSG00000109332	3.35704e-196	9.73251e-195	-2.24353	62.8377	140.978
GRCh38_TOMM22	GRCh38_ENSG00000100216	6.17315e-196	1.7866e-194	-2.1997	52.6721	115.863
GRCh38_PAIP2	GRCh38_ENSG00000120727	1.20383e-195	3.47807e-194	-2.1271	74.8446	159.202
GRCh38_EBPL	GRCh38_ENSG00000123179	1.3381e-195	3.85933e-194	-2.08515	41.7847	87.1272
GRCh38_ACTR3	GRCh38_ENSG00000115091	1.67701e-194	4.82853e-193	-2.16627	67.3676	145.936
GRCh38_CHMP2A	GRCh38_ENSG00000130724	2.95178e-194	8.48434e-193	-2.99065	39.2709	117.445
GRCh38_TPRKB	GRCh38_ENSG00000144034	1.0833e-193	3.10841e-192	-2.96598	37.0613	109.923
GRCh38_SCP2	GRCh38_ENSG00000116171	3.95854e-193	1.13393e-191	-3.71393	28.8242	107.051
GRCh38_GTF2A2	GRCh38_ENSG00000140307	6.63103e-193	1.89623e-191	-2.90514	38.6474	112.276
GRCh38_PSMB7	GRCh38_ENSG00000136930	2.68371e-191	7.64835e-190	-2.62051	46.4979	121.848
GRCh38_NDUFS7	GRCh38_ENSG00000115286	2.56494e-190	7.28513e-189	-2.40812	52.3831	126.145
GRCh38_CIB1	GRCh38_ENSG00000185043	1.09739e-189	3.11162e-188	-4.27732	23.8558	102.039
HHV8_4_ORF65	HHV8_4_gene-HHV8GK18_gp76	1.55518e-189	4.40223e-188	-8.0338	67.4117	541.572
GRCh38_EDF1	GRCh38_ENSG00000107223	5.18601e-189	1.46553e-187	-2.85502	45.5625	130.082
GRCh38_RPS19BP1	GRCh38_ENSG00000187051	2.06649e-188	5.82993e-187	-2.53952	49.7938	126.452
GRCh38_FAM136A	GRCh38_ENSG00000035141	6.91136e-188	1.94654e-186	-2.14714	70.7707	151.955
GRCh38_COA1	GRCh38_ENSG00000106603	8.82579e-188	2.48157e-186	-4.47104	21.0833	94.2644
GRCh38_CISD2	GRCh38_ENSG00000145354	1.03768e-187	2.91279e-186	-2.84229	35.6762	101.402
GRCh38_DCTN3	GRCh38_ENSG00000137100	1.05855e-187	2.9664e-186	-2.91834	33.0292	96.3904
GRCh38_UFD1	GRCh38_ENSG00000070010	5.22381e-187	1.46145e-185	-5.32968	19.6746	104.859
GRCh38_MAZ	GRCh38_ENSG00000103495	1.71068e-186	4.77002e-185	-2.1877	60.6571	132.699
GRCh38_REXO2	GRCh38_ENSG00000076043	2.82507e-186	7.86428e-185	-3.20652	29.9796	96.1301
GRCh38_POLR2I	GRCh38_ENSG00000105258	3.30877e-186	9.19552e-185	-3.16632	30.5654	96.7798
GRCh38_ARF1	GRCh38_ENSG00000143761	1.83138e-185	5.08125e-184	-2.57277	44.9327	115.601
GRCh38_RNF7	GRCh38_ENSG00000114125	2.92886e-184	8.11285e-183	-3.49813	29.2061	102.167
GRCh38_ACADM	GRCh38_ENSG00000117054	5.48216e-184	1.51354e-182	-4.5841	20.1721	92.4709
GRCh38_LAGE3	GRCh38_ENSG00000196976	1.93637e-183	5.3198e-182	-3.09549	29.4541	91.1747
GRCh38_UBE2L3	GRCh38_ENSG00000185651	2.83144e-183	7.76611e-182	-3.20268	33.9446	108.714
GRCh38_TAF9	GRCh38_ENSG00000273841	3.61077e-183	9.8875e-182	-3.6151	28.2542	102.142
GRCh38_NIFK	GRCh38_ENSG00000155438	4.11839e-183	1.12592e-181	-3.15144	38.1473	120.219
GRCh38_HDDC2	GRCh38_ENSG00000111906	1.23775e-182	3.37836e-181	-3.88986	23.493	91.3846
GRCh38_CKS1B	GRCh38_ENSG00000173207	1.70651e-182	4.65024e-181	-4.67339	39.2284	183.33
GRCh38_ALYREF	GRCh38_ENSG00000183684	2.88379e-182	7.8456e-181	-2.20378	70.4472	155.25
GRCh38_UBE2V2	GRCh38_ENSG00000169139	3.4135e-182	9.27168e-181	-2.55954	48.6358	124.485
GRCh38_PSMA3	GRCh38_ENSG00000100567	1.25192e-181	3.38948e-180	-3.12152	37.2794	116.368
GRCh38_UXT	GRCh38_ENSG00000126756	1.7494e-181	4.72873e-180	-5.15391	18.3487	94.5677
GRCh38_GLO1	GRCh38_ENSG00000124767	8.49476e-181	2.29249e-179	-4.63119	23.4539	108.62
GRCh38_PLP2	GRCh38_ENSG00000102007	3.98484e-180	1.07195e-178	-4.42454	15.723	69.5669
HHV8_4_ORF39	HHV8_4_gene-HHV8GK18_gp43	2.86044e-179	7.6702e-178	-4.56966	56.8241	259.667
GRCh38_POP7	GRCh38_ENSG00000172336	3.0022e-179	8.03747e-178	-4.61528	27.5139	126.985
GRCh38_MRPL21	GRCh38_ENSG00000197345	1.03906e-178	2.77734e-177	-2.7352	35.1287	96.0841
GRCh38_GSTO1	GRCh38_ENSG00000148834	1.86537e-178	4.97807e-177	-3.77313	28.3583	107
GRCh38_C12orf10	GRCh38_ENSG00000139637	2.88893e-178	7.69741e-177	-3.26017	31.8209	103.742
GRCh38_MAP1LC3B	GRCh38_ENSG00000140941	1.74623e-176	4.638e-175	-2.49944	53.2751	133.158
GRCh38_PTRHD1	GRCh38_ENSG00000184924	2.66015e-176	7.05423e-175	-3.9365	21.8322	85.9424
GRCh38_MRPL3	GRCh38_ENSG00000114686	3.70372e-174	9.8061e-173	-2.88161	38.0439	109.628
GRCh38_PSMB4	GRCh38_ENSG00000159377	1.01726e-173	2.68909e-172	-3.15036	30.4788	96.0193
GRCh38_AP2M1	GRCh38_ENSG00000161203	1.03164e-173	2.72282e-172	-2.90024	38.2444	110.918
GRCh38_BCAP31	GRCh38_ENSG00000185825	1.37258e-173	3.61698e-172	-2.03674	34.1135	69.4805
GRCh38_PIN1	GRCh38_ENSG00000127445	3.12555e-173	8.22343e-172	-3.79335	25.0352	94.9671
GRCh38_ZCRB1	GRCh38_ENSG00000139168	8.95989e-173	2.35369e-171	-2.72015	38.2794	104.125
GRCh38_CMSS1	GRCh38_ENSG00000184220	1.53128e-172	4.01e-171	-2.34943	67.683	159.017
GRCh38_CHCHD10	GRCh38_ENSG00000250479	5.00584e-170	1.30885e-168	-2.37915	46.1955	109.906
GRCh38_ARHGDIB	GRCh38_ENSG00000111348	1.50934e-169	3.94025e-168	-5.6869	17.5862	100.011
GRCh38_FAM49B	GRCh38_ENSG00000153310	3.12217e-169	8.13801e-168	-2.23722	49.464	110.662
GRCh38_XPNPEP1	GRCh38_ENSG00000108039	1.65655e-168	4.31114e-167	-3.50465	30.592	107.214
GRCh38_DRAP1	GRCh38_ENSG00000175550	1.82527e-168	4.74287e-167	-3.05341	29.6545	90.5473
GRCh38_KRTCAP2	GRCh38_ENSG00000163463	2.61066e-168	6.77318e-167	-2.25543	32.2799	72.805
GRCh38_PSMA1	GRCh38_ENSG00000129084	4.02377e-168	1.04233e-166	-3.46087	32.4068	112.156
GRCh38_MRPL4	GRCh38_ENSG00000105364	1.27239e-167	3.29097e-166	-2.41792	46.4721	112.366
GRCh38_BTF3L4	GRCh38_ENSG00000134717	3.31512e-167	8.56116e-166	-5.87253	16.7619	98.4344
GRCh38_DECR1	GRCh38_ENSG00000104325	2.56596e-166	6.61631e-165	-5.07375	18.2102	92.3938
GRCh38_SRP72	GRCh38_ENSG00000174780	1.2958e-165	3.33609e-164	-2.6942	35.0916	94.5437
GRCh38_NDUFB6	GRCh38_ENSG00000165264	1.71246e-165	4.40205e-164	-2.96564	33.3985	99.048
GRCh38_ANXA11	GRCh38_ENSG00000122359	6.05702e-165	1.55464e-163	-2.91494	44.5959	129.994
GRCh38_RBM3	GRCh38_ENSG00000102317	7.6295e-165	1.95525e-163	-2.75874	34.7814	95.9527
GRCh38_TIMM17A	GRCh38_ENSG00000134375	1.17351e-164	3.00282e-163	-9.26043	8.46939	78.4302
GRCh38_HPRT1	GRCh38_ENSG00000165704	3.29881e-163	8.40269e-162	-3.88499	23.6411	91.8454
GRCh38_PAK2	GRCh38_ENSG00000180370	3.8107e-163	9.69189e-162	-2.88764	36.9658	106.744
GRCh38_COPS3	GRCh38_ENSG00000141030	6.10724e-163	1.55093e-161	-4.72132	20.3414	96.0383
GRCh38_KRT10	GRCh38_ENSG00000186395	1.89651e-161	4.78718e-160	-2.29578	63.0522	144.754
GRCh38_ITGB1BP1	GRCh38_ENSG00000119185	3.63074e-161	9.151e-160	-2.95326	35.1622	103.843
GRCh38_RPL17	GRCh38_ENSG00000265681	4.85054e-161	1.22071e-159	-2.07706	52.7888	109.645
GRCh38_OCIAD1	GRCh38_ENSG00000109180	6.91597e-161	1.7379e-159	-3.27411	26.0523	85.2979
GRCh38_FAM162A	GRCh38_ENSG00000114023	1.17436e-160	2.9466e-159	-2.47159	40.8436	100.948
GRCh38_TUBA4A	GRCh38_ENSG00000127824	7.43494e-160	1.86273e-158	-4.00555	29.1538	116.777
GRCh38_GMNN	GRCh38_ENSG00000112312	3.35855e-159	8.38939e-158	-2.16027	71.2576	153.936
GRCh38_EIF2S1	GRCh38_ENSG00000134001	1.10444e-158	2.7547e-157	-3.27968	30.7068	100.708
GRCh38_ECHS1	GRCh38_ENSG00000127884	2.45256e-158	6.10812e-157	-3.6719	23.4778	86.2084
GRCh38_RAB5C	GRCh38_ENSG00000108774	3.38975e-158	8.42968e-157	-5.45592	16.6293	90.7283
GRCh38_STARD3NL	GRCh38_ENSG00000010270	7.48448e-158	1.8585e-156	-2.51211	35.1407	88.2774
GRCh38_EMC4	GRCh38_ENSG00000128463	1.17876e-157	2.92271e-156	-3.25157	23.5072	76.4352
GRCh38_MRPS33	GRCh38_ENSG00000090263	9.09922e-157	2.24948e-155	-2.32505	41.8619	97.331
GRCh38_POLR2G	GRCh38_ENSG00000168002	1.56435e-156	3.86164e-155	-5.85183	13.8759	81.1997
GRCh38_IMP3	GRCh38_ENSG00000177971	5.504e-156	1.35469e-154	-2.19175	51.1725	112.157
GRCh38_RAMMET	GRCh38_ENSG00000169612	1.04082e-155	2.55801e-154	-4.34114	21.7575	94.4522
GRCh38_SUPT4H1	GRCh38_ENSG00000213246	4.53047e-155	1.1102e-153	-3.17802	27.4692	87.2976
GRCh38_EIF4B	GRCh38_ENSG00000063046	1.6146e-154	3.94507e-153	-2.14287	55.356	118.621
GRCh38_MLF2	GRCh38_ENSG00000089693	3.56044e-154	8.67425e-153	-3.26271	31.3025	102.131
GRCh38_CAPZB	GRCh38_ENSG00000077549	1.40804e-153	3.42542e-152	-3.43071	24.7379	84.8686
GRCh38_TMED9	GRCh38_ENSG00000184840	4.5208e-153	1.09821e-151	-3.5207	18.5357	65.2586
GRCh38_ZFAND6	GRCh38_ENSG00000086666	1.11818e-151	2.70069e-150	-5.62662	17.0974	96.2006
HHV8_4_gene-HHV8GK18_gp80	HHV8_4_gene-HHV8GK18_gp80	6.33356e-150	1.52533e-148	-3.75215	185.18	694.825
GRCh38_MRPS34	GRCh38_ENSG00000074071	1.07947e-149	2.59598e-148	-2.12656	50.6077	107.62
GRCh38_POLE4	GRCh38_ENSG00000115350	2.3346e-149	5.59838e-148	-3.9388	20.9635	82.5709
GRCh38_RWDD1	GRCh38_ENSG00000111832	1.6564e-148	3.95509e-147	-2.13493	48.0876	102.664
GRCh38_TIMP1	GRCh38_ENSG00000102265	1.67535e-148	3.99467e-147	-2.23398	24.547	54.8374
GRCh38_RAB5IF	GRCh38_ENSG00000101084	2.30026e-148	5.47691e-147	-2.4998	35.4535	88.6269
GRCh38_HIGD2A	GRCh38_ENSG00000146066	2.50616e-148	5.9587e-147	-4.62081	16.2485	75.0811
GRCh38_DPY30	GRCh38_ENSG00000162961	3.04196e-148	7.22239e-147	-4.45759	19.9987	89.1462
GRCh38_NDUFA7	GRCh38_ENSG00000267855	1.08866e-147	2.5811e-146	-5.7886	11.954	69.1969
GRCh38_ARF3	GRCh38_ENSG00000134287	1.29341e-147	3.06223e-146	-2.7084	36.3047	98.3276
GRCh38_CAV1	GRCh38_ENSG00000105974	2.87263e-147	6.79155e-146	-4.48407	25.8449	115.89
GRCh38_GLRX5	GRCh38_ENSG00000182512	5.00712e-147	1.18213e-145	-2.28352	47.472	108.404
GRCh38_PPP1R2	GRCh38_ENSG00000184203	7.83487e-146	1.84455e-144	-2.87921	36.7291	105.751
GRCh38_RAP1B	GRCh38_ENSG00000127314	6.35134e-145	1.49319e-143	-2.09043	69.0767	144.4
GRCh38_MRPL40	GRCh38_ENSG00000185608	7.72636e-145	1.81391e-143	-3.204	27.2101	87.181
GRCh38_FDPS	GRCh38_ENSG00000160752	1.65619e-143	3.87739e-142	-4.30607	21.334	91.8657
GRCh38_MPV17	GRCh38_ENSG00000115204	4.63625e-143	1.0839e-141	-4.14593	21.8916	90.7612
GRCh38_SMAP1	GRCh38_ENSG00000112305	6.78928e-143	1.58505e-141	-2.57328	32.9914	84.8964
GRCh38_NUTF2	GRCh38_ENSG00000102898	1.05958e-142	2.47029e-141	-3.19205	28.8287	92.0227
GRCh38_PSMD13	GRCh38_ENSG00000185627	3.30578e-142	7.69636e-141	-3.43541	23.824	81.8453
GRCh38_C1orf122	GRCh38_ENSG00000197982	1.01101e-141	2.35053e-140	-3.66063	25.4242	93.0688
GRCh38_KDELR2	GRCh38_ENSG00000136240	6.74442e-141	1.5637e-139	-4.62282	15.1118	69.859
GRCh38_HIST1H4C	GRCh38_ENSG00000197061	1.22094e-140	2.82686e-139	-2.57493	375.538	966.983
GRCh38_HSPB11	GRCh38_ENSG00000081870	4.13129e-140	9.55205e-139	-5.76332	14.2905	82.3606
GRCh38_ATP1B3	GRCh38_ENSG00000069849	7.67108e-140	1.77121e-138	-2.81187	21.8937	61.5622
GRCh38_POLD2	GRCh38_ENSG00000106628	1.08904e-139	2.50764e-138	-2.22955	46.3619	103.366
GRCh38_ETFA	GRCh38_ENSG00000140374	2.38548e-139	5.47779e-138	-3.78022	22.7632	86.0501
GRCh38_VPS28	GRCh38_ENSG00000160948	3.20069e-139	7.33972e-138	-2.25613	52.7414	118.991
GRCh38_NSMCE2	GRCh38_ENSG00000156831	6.68493e-139	1.53088e-137	-3.42557	33.3706	114.313
GRCh38_UBE2D2	GRCh38_ENSG00000131508	1.89824e-138	4.34112e-137	-2.69923	37.4259	101.021
GRCh38_SDHC	GRCh38_ENSG00000143252	2.92212e-138	6.67356e-137	-3.10353	27.8192	86.3376
GRCh38_ETFB	GRCh38_ENSG00000105379	3.79973e-138	8.66606e-137	-3.20713	29.537	94.7292
GRCh38_PSME1	GRCh38_ENSG00000092010	2.49605e-137	5.68504e-136	-5.9717	13.5986	81.2066
GRCh38_SLC25A6	GRCh38_ENSG00000169100	3.03639e-137	6.90634e-136	-3.56816	24.506	87.4414
GRCh38_PMVK	GRCh38_ENSG00000163344	5.65148e-137	1.2837e-135	-2.84293	30.3951	86.411
GRCh38_PSMD2	GRCh38_ENSG00000175166	6.91729e-136	1.5691e-134	-2.33636	36.2229	84.6295
GRCh38_NANS	GRCh38_ENSG00000095380	7.6603e-136	1.7353e-134	-5.09038	17.7061	90.1307
GRCh38_TALDO1	GRCh38_ENSG00000177156	9.18167e-136	2.07714e-134	-6.13361	12.9663	79.5304
GRCh38_MRPL14	GRCh38_ENSG00000180992	3.40732e-134	7.67721e-133	-3.65137	24.4229	89.1771
GRCh38_CD59	GRCh38_ENSG00000085063	1.165e-133	2.62142e-132	-2.37244	31.845	75.5502
GRCh38_GSTK1	GRCh38_ENSG00000197448	6.71263e-133	1.50841e-131	-4.279	17.2456	73.7938
GRCh38_C9orf16	GRCh38_ENSG00000171159	1.41938e-132	3.181e-131	-2.55564	31.9155	81.5644
GRCh38_FRG1	GRCh38_ENSG00000109536	3.90403e-132	8.73774e-131	-2.22692	51.3932	114.448
GRCh38_RAC3	GRCh38_ENSG00000169750	5.51267e-132	1.23217e-130	-3.09389	30.5262	94.4447
HHV8_4_ORF6	HHV8_4_gene-HHV8GK18_gp03	8.84391e-130	1.96367e-128	-3.34096	57.5126	192.147
GRCh38_NDUFS8	GRCh38_ENSG00000110717	1.42117e-129	3.15135e-128	-2.41539	38.9049	93.9707
GRCh38_CLNS1A	GRCh38_ENSG00000074201	1.05385e-128	2.33377e-127	-3.93115	20.6115	81.0269
GRCh38_SUGT1	GRCh38_ENSG00000165416	3.10956e-128	6.87709e-127	-4.08998	22.3774	91.5231
GRCh38_POLR3K	GRCh38_ENSG00000161980	9.02326e-128	1.99295e-126	-4.09222	21.0466	86.1274
GRCh38_CCNI	GRCh38_ENSG00000118816	1.46245e-127	3.22584e-126	-2.55791	33.3962	85.4245
GRCh38_PHPT1	GRCh38_ENSG00000054148	1.6609e-127	3.65879e-126	-3.26914	22.4791	73.4874
GRCh38_MAGOH	GRCh38_ENSG00000162385	2.27341e-127	5.00151e-126	-5.21488	16.9212	88.2419
GRCh38_METTL26	GRCh38_ENSG00000130731	1.08929e-126	2.39331e-125	-3.11699	29.2774	91.2573
GRCh38_NT5C3A	GRCh38_ENSG00000122643	1.59271e-126	3.49479e-125	-2.18762	34.1651	74.7401
GRCh38_CD81	GRCh38_ENSG00000110651	6.17481e-126	1.35314e-124	-2.34531	20.7601	48.6888
GRCh38_MRPL32	GRCh38_ENSG00000106591	9.6021e-126	2.10145e-124	-2.20776	38.6165	85.256
GRCh38_TFAM	GRCh38_ENSG00000108064	4.70156e-125	1.02627e-123	-2.63177	33.6966	88.6817
GRCh38_NDUFS2	GRCh38_ENSG00000158864	6.99989e-125	1.524e-123	-2.72425	37.5137	102.197
GRCh38_FIBP	GRCh38_ENSG00000172500	1.40091e-123	3.03428e-122	-3.81044	18.7629	71.4948
GRCh38_GABARAPL2	GRCh38_ENSG00000034713	1.68103e-123	3.63631e-122	-3.63729	21.233	77.2307
GRCh38_ODC1	GRCh38_ENSG00000115758	1.69352e-123	3.6586e-122	-2.00977	68.1995	137.065
GRCh38_RAB11A	GRCh38_ENSG00000103769	1.71003e-123	3.68953e-122	-6.9469	12.3919	86.0851
GRCh38_AP3S1	GRCh38_ENSG00000177879	2.99512e-123	6.45392e-122	-4.73307	16.0557	75.9929
GRCh38_NDFIP1	GRCh38_ENSG00000131507	4.93919e-123	1.06294e-121	-2.87691	21.5139	61.8937
GRCh38_CSDE1	GRCh38_ENSG00000009307	6.69627e-123	1.43923e-121	-2.00993	49.6074	99.7076
GRCh38_DYNLRB1	GRCh38_ENSG00000125971	2.19497e-122	4.6996e-121	-5.34492	13.6537	72.9777
GRCh38_C1orf43	GRCh38_ENSG00000143612	4.14003e-122	8.84155e-121	-2.89428	24.0375	69.5714
GRCh38_EIF4H	GRCh38_ENSG00000106682	5.15989e-122	1.09916e-120	-2.20839	42.8892	94.716
GRCh38_ANAPC16	GRCh38_ENSG00000166295	1.24857e-121	2.65634e-120	-2.81146	27.5835	77.5501
GRCh38_GMFG	GRCh38_ENSG00000130755	3.38496e-121	7.1833e-120	-4.56186	15.268	69.6507
GRCh38_SNRPN	GRCh38_ENSG00000128739	5.19321e-121	1.10067e-119	-4.15161	17.181	71.3288
GRCh38_RAB7A	GRCh38_ENSG00000075785	1.93387e-120	4.0884e-119	-2.64622	34.294	90.7495
GRCh38_SMDT1	GRCh38_ENSG00000183172	2.15898e-120	4.55856e-119	-3.65815	18.7061	68.4299
GRCh38_UTP11	GRCh38_ENSG00000183520	3.64755e-120	7.68227e-119	-2.62588	33.191	87.1555
GRCh38_SNF8	GRCh38_ENSG00000159210	5.22464e-120	1.09901e-118	-2.75044	30.5957	84.1515
GRCh38_TMED10	GRCh38_ENSG00000170348	6.41287e-120	1.34726e-118	-2.83273	18.0948	51.2575
GRCh38_POLR2E	GRCh38_ENSG00000099817	2.85112e-119	5.97489e-118	-2.31201	33.1781	76.7081
HHV8_4_ORF42	HHV8_4_gene-HHV8GK18_gp46	1.12292e-118	2.35029e-117	-6.68679	36.6009	244.742
GRCh38_VKORC1	GRCh38_ENSG00000167397	2.29237e-118	4.78008e-117	-2.91306	17.4237	50.7561
GRCh38_EMC3	GRCh38_ENSG00000125037	9.04722e-118	1.8842e-116	-2.05371	28.6243	58.786
GRCh38_ELP5	GRCh38_ENSG00000170291	1.39976e-117	2.91156e-116	-3.75742	18.6708	70.1539
GRCh38_COPZ1	GRCh38_ENSG00000111481	1.62697e-116	3.37998e-115	-6.29115	10.5861	66.5988
GRCh38_HAX1	GRCh38_ENSG00000143575	3.80663e-116	7.89839e-115	-3.09466	24.2693	75.1053
GRCh38_RNF181	GRCh38_ENSG00000168894	5.73193e-116	1.18785e-114	-4.46446	14.4961	64.7172
GRCh38_TIMM10	GRCh38_ENSG00000134809	3.70653e-115	7.65287e-114	-2.52655	31.6777	80.0352
GRCh38_ATG3	GRCh38_ENSG00000144848	4.22291e-115	8.70833e-114	-2.4155	36.7493	88.768
HHV8_4_ORF4	HHV8_4_gene-HHV8GK18_gp02	4.56266e-115	9.3974e-114	-2.77137	38.3606	106.311
GRCh38_IER3IP1	GRCh38_ENSG00000134049	8.76911e-115	1.8039e-113	-4.26143	15.1758	64.6705
GRCh38_EIF2A	GRCh38_ENSG00000144895	9.23295e-115	1.89699e-113	-2.51577	34.5373	86.8877
GRCh38_CFAP298	GRCh38_ENSG00000159079	2.15361e-114	4.41937e-113	-3.19964	24.058	76.9769
GRCh38_MRPL11	GRCh38_ENSG00000174547	3.64926e-114	7.47942e-113	-6.81003	10.1062	68.8232
GRCh38_TNFAIP8	GRCh38_ENSG00000145779	4.71264e-114	9.63537e-113	-2.98677	39.4422	117.805
GRCh38_CPNE3	GRCh38_ENSG00000085719	8.5899e-114	1.75201e-112	-2.8496	27.9066	79.5226
GRCh38_PCLAF	GRCh38_ENSG00000166803	1.08798e-113	2.21637e-112	-4.17666	29.0581	121.366
GRCh38_NBDY	GRCh38_ENSG00000204272	2.49641e-113	5.07937e-112	-17.0884	3.7269	63.6866
GRCh38_MYL12B	GRCh38_ENSG00000118680	7.38538e-113	1.49905e-111	-4.25478	20.4992	87.2197
GRCh38_H2AFY	GRCh38_ENSG00000113648	7.7539e-113	1.57005e-111	-2.05757	41.3549	85.0907
GRCh38_DAZL	GRCh38_ENSG00000092345	1.03068e-112	2.08447e-111	-3.0617	35.1552	107.635
GRCh38_NAXE	GRCh38_ENSG00000163382	4.39814e-112	8.87347e-111	-2.19601	34.0006	74.6656
GRCh38_CALM3	GRCh38_ENSG00000160014	6.76339e-112	1.36291e-110	-2.29891	36.2853	83.4169
GRCh38_CKLF	GRCh38_ENSG00000217555	8.88053e-112	1.78739e-110	-2.86464	22.9533	65.7531
GRCh38_MRPS9	GRCh38_ENSG00000135972	8.91423e-112	1.79203e-110	-3.56001	20.712	73.7351
HHV8_4_K4	HHV8_4_gene-HHV8GK18_gp13	1.06784e-111	2.1441e-110	-2.4754	89.2483	220.925
GRCh38_TXN2	GRCh38_ENSG00000100348	4.12897e-111	8.27075e-110	-2.47455	27.8194	68.8406
GRCh38_PSMB8	GRCh38_ENSG00000204264	2.98461e-110	5.95007e-109	-3.68476	22.5762	83.188
GRCh38_CAP1	GRCh38_ENSG00000131236	1.21192e-109	2.41321e-108	-2.11088	35.717	75.3944
GRCh38_ANXA1	GRCh38_ENSG00000135046	4.75988e-109	9.44437e-108	-3.57335	30.4955	108.971
GRCh38_TRIAP1	GRCh38_ENSG00000170855	7.04002e-109	1.3952e-107	-3.10049	24.9657	77.406
HHV8_4_vIRF-3	HHV8_4_gene-HHV8GK18_gp64	9.14591e-109	1.81042e-107	-2.64517	57.0284	150.85
GRCh38_CAPZA1	GRCh38_ENSG00000116489	2.32517e-108	4.5864e-107	-2.81612	26.5749	74.8382
GRCh38_SKA2	GRCh38_ENSG00000182628	4.04511e-108	7.96962e-107	-2.81414	27.9172	78.563
GRCh38_DNPH1	GRCh38_ENSG00000112667	4.43166e-108	8.72096e-107	-4.46256	15.618	69.6963
GRCh38_BLVRB	GRCh38_ENSG00000090013	9.0292e-108	1.77476e-106	-2.67285	31.2788	83.6036
GRCh38_LMNA	GRCh38_ENSG00000160789	1.20632e-107	2.36281e-106	-2.36183	52.8357	124.789
GRCh38_PRR34-AS1	GRCh38_ENSG00000241990	2.11028e-107	4.12858e-106	-2.73996	25.4889	69.8387
GRCh38_CUTA	GRCh38_ENSG00000112514	3.30137e-107	6.45132e-106	-4.01972	18.5504	74.5675
GRCh38_MAGEH1	GRCh38_ENSG00000187601	5.15224e-107	1.00565e-105	-2.13564	33.1499	70.7964
GRCh38_ACAT2	GRCh38_ENSG00000120437	1.41389e-106	2.75651e-105	-7.16977	10.509	75.3474
GRCh38_IFI27L2	GRCh38_ENSG00000119632	1.63752e-106	3.18879e-105	-4.01337	19.6497	78.8614
GRCh38_HSD17B10	GRCh38_ENSG00000072506	8.81424e-106	1.70653e-104	-4.37283	16.6644	72.8706
GRCh38_HNRNPH3	GRCh38_ENSG00000096746	3.366e-105	6.50191e-104	-2.31904	41.3945	95.9955
GRCh38_MAP2K2	GRCh38_ENSG00000126934	1.56499e-104	3.01606e-103	-2.92936	29.5289	86.5009
GRCh38_HRASLS2	GRCh38_ENSG00000133328	3.97327e-104	7.63978e-103	-5.14963	16.4005	84.4565
GRCh38_ASNA1	GRCh38_ENSG00000198356	9.21985e-104	1.77076e-102	-2.33425	29.8825	69.7532
GRCh38_RAB10	GRCh38_ENSG00000084733	2.98317e-103	5.71638e-102	-2.59949	31.1612	81.0035
GRCh38_MCTS1	GRCh38_ENSG00000232119	6.72247e-103	1.28377e-101	-2.97114	25.509	75.7909
GRCh38_SRGN	GRCh38_ENSG00000122862	2.16988e-102	4.13435e-101	-2.13991	26.4472	56.5947
GRCh38_ECH1	GRCh38_ENSG00000104823	2.88425e-102	5.48924e-101	-11.2897	5.65978	63.8973
GRCh38_C12orf45	GRCh38_ENSG00000151131	6.38515e-102	1.21383e-100	-2.5191	33.8097	85.1702
GRCh38_CHMP5	GRCh38_ENSG00000086065	1.78865e-101	3.39258e-100	-6.24494	11.1091	69.3755
GRCh38_SF3B4	GRCh38_ENSG00000143368	3.21161e-101	6.07781e-100	-3.19989	19.1002	61.1186
GRCh38_DPH3	GRCh38_ENSG00000154813	4.97894e-101	9.41176e-100	-3.01264	25.0374	75.4285
GRCh38_SNRNP25	GRCh38_ENSG00000161981	6.06927e-101	1.14342e-99	-3.48412	19.8946	69.3152
GRCh38_FAM96A	GRCh38_ENSG00000166797	5.86135e-100	1.10054e-98	-2.22305	33.9584	75.4913
GRCh38_KPNA2	GRCh38_ENSG00000182481	1.09075e-99	2.04344e-98	-2.58871	48.6749	126.005
GRCh38_MRPL15	GRCh38_ENSG00000137547	1.82999e-99	3.42074e-98	-4.6044	15.8746	73.0928
GRCh38_IMP4	GRCh38_ENSG00000136718	2.28982e-99	4.27552e-98	-2.43965	31.8684	77.7478
GRCh38_CASP1	GRCh38_ENSG00000137752	1.36738e-98	2.54748e-97	-4.53231	16.8589	76.4097
GRCh38_PPIH	GRCh38_ENSG00000171960	1.71497e-98	3.19152e-97	-6.15326	10.434	64.2031
GRCh38_RMDN1	GRCh38_ENSG00000176623	3.00122e-98	5.57902e-97	-2.67686	26.3306	70.4835
GRCh38_NAA20	GRCh38_ENSG00000173418	3.14876e-98	5.84681e-97	-2.41851	30.5419	73.8657
GRCh38_ADK	GRCh38_ENSG00000156110	3.79232e-98	7.02626e-97	-5.32693	13.8975	74.0311
GRCh38_MAPRE1	GRCh38_ENSG00000101367	5.54499e-98	1.02622e-96	-2.48588	35.2712	87.6798
GRCh38_TIMM17B	GRCh38_ENSG00000126768	1.99161e-97	3.67779e-96	-3.57328	19.0712	68.1466
GRCh38_GCHFR	GRCh38_ENSG00000137880	2.93438e-97	5.40686e-96	-2.30286	30.5279	70.3015
GRCh38_RFXANK	GRCh38_ENSG00000064490	4.11156e-97	7.56762e-96	-3.86813	17.5253	67.79
HHV8_4_K6	HHV8_4_gene-HHV8GK18_gp17	4.26861e-97	7.84807e-96	-2.06731	48.7635	100.809
GRCh38_MRPS10	GRCh38_ENSG00000048544	4.76944e-97	8.75928e-96	-3.07567	21.4532	65.9829
GRCh38_TOMM5	GRCh38_ENSG00000175768	5.02051e-97	9.2103e-96	-2.77015	25.2141	69.8469
GRCh38_MRPL18	GRCh38_ENSG00000112110	7.08832e-97	1.29896e-95	-5.08832	16.9321	86.156
GRCh38_CENPF	GRCh38_ENSG00000117724	2.06858e-96	3.7866e-95	8.74214	553.851	63.3542
HHV8_4_gene-HHV8GK18_gp83	HHV8_4_gene-HHV8GK18_gp83	3.52809e-96	6.44424e-95	27.1142	204.028	7.52477
GRCh38_MRPL1	GRCh38_ENSG00000169288	2.20367e-95	4.01637e-94	-3.42068	21.0706	72.0759
GRCh38_CMPK1	GRCh38_ENSG00000162368	9.49434e-95	1.72667e-93	-3.09821	25.8672	80.1421
GRCh38_S100A13	GRCh38_ENSG00000189171	2.31185e-94	4.19531e-93	-2.93826	25.1244	73.822
GRCh38_MALAT1	GRCh38_ENSG00000251562	2.45409e-94	4.44864e-93	3.7359	4423.11	1183.95
GRCh38_PLA2G16	GRCh38_ENSG00000176485	4.03643e-94	7.30913e-93	-4.24034	15.49	65.6828
GRCh38_LAPTM4A	GRCh38_ENSG00000068697	6.45974e-94	1.16846e-92	-2.23029	18.5857	41.4515
GRCh38_CDKN3	GRCh38_ENSG00000100526	7.93728e-94	1.43418e-92	-3.95589	23.4392	92.7231
GRCh38_DSTN	GRCh38_ENSG00000125868	1.54006e-93	2.77973e-92	-2.87761	27.693	79.6898
GRCh38_MRPL22	GRCh38_ENSG00000082515	1.57157e-93	2.83355e-92	-4.07757	15.7518	64.2288
GRCh38_NDUFAF3	GRCh38_ENSG00000178057	3.1352e-93	5.64672e-92	-3.8471	16.2741	62.608
GRCh38_PSMB5	GRCh38_ENSG00000100804	4.70125e-93	8.44917e-92	-7.38332	8.23994	60.8381
GRCh38_SNRPA	GRCh38_ENSG00000077312	9.90308e-93	1.7741e-91	-4.141	15.3254	63.4624
GRCh38_CLPP	GRCh38_ENSG00000125656	3.08569e-92	5.51613e-91	-3.42002	20.4632	69.9846
GRCh38_SSU72	GRCh38_ENSG00000160075	3.22264e-92	5.75482e-91	-2.45349	32.8304	80.549
GRCh38_CCDC25	GRCh38_ENSG00000147419	3.48694e-92	6.22017e-91	-2.53931	30.0768	76.3744
GRCh38_MRPS23	GRCh38_ENSG00000181610	3.72686e-92	6.64109e-91	-3.93425	17.7874	69.9803
GRCh38_GRPEL1	GRCh38_ENSG00000109519	1.13663e-91	2.02113e-90	-2.58002	28.5334	73.6167
GRCh38_UQCRFS1	GRCh38_ENSG00000169021	1.34078e-91	2.38163e-90	-2.71563	24.8261	67.4186
GRCh38_FKBP3	GRCh38_ENSG00000100442	2.78329e-91	4.9335e-90	-4.36712	17.0668	74.5328
GRCh38_PHGDH	GRCh38_ENSG00000092621	3.36132e-91	5.95181e-90	-3.15266	25.3415	79.8931
GRCh38_TBCB	GRCh38_ENSG00000105254	6.54017e-91	1.15683e-89	-5.09439	11.2558	57.3414
GRCh38_MRPL48	GRCh38_ENSG00000175581	8.9245e-91	1.57691e-89	-4.82669	11.9086	57.479
GRCh38_TIPRL	GRCh38_ENSG00000143155	3.48899e-89	6.15191e-88	-3.85833	16.6773	64.3465
GRCh38_CFAP20	GRCh38_ENSG00000070761	4.07729e-89	7.18167e-88	-7.5739	10.1397	76.7973
GRCh38_PDCD2	GRCh38_ENSG00000071994	3.0404e-88	5.34409e-87	-3.54817	18.5661	65.8756
GRCh38_PDLIM1	GRCh38_ENSG00000107438	3.644e-88	6.39835e-87	-4.43332	13.6478	60.5051
GRCh38_STIP1	GRCh38_ENSG00000168439	4.657e-88	8.15995e-87	-2.02107	39.19	79.2057
GRCh38_S100A10	GRCh38_ENSG00000197747	5.67218e-88	9.91805e-87	-2.92137	22.6247	66.095
GRCh38_TRAPPC2L	GRCh38_ENSG00000167515	6.12371e-88	1.06964e-86	-4.07809	15.4302	62.9259
GRCh38_MRPL9	GRCh38_ENSG00000143436	1.07883e-87	1.88245e-86	-3.49393	17.7821	62.1294
GRCh38_RNH1	GRCh38_ENSG00000023191	2.1338e-87	3.71941e-86	-2.66954	28.5967	76.3398
GRCh38_CCNC	GRCh38_ENSG00000112237	3.71278e-87	6.465e-86	-4.25583	15.7182	66.8938
GRCh38_SMYD3	GRCh38_ENSG00000185420	5.0691e-87	8.81761e-86	-3.32089	21.9634	72.9382
GRCh38_MRPL24	GRCh38_ENSG00000143314	6.45353e-87	1.12142e-85	-6.78372	7.98474	54.1662
GRCh38_TRBC2	GRCh38_ENSG00000211772	1.49288e-86	2.58346e-85	-4.24201	14.7596	62.6103
GRCh38_MTHFD2	GRCh38_ENSG00000065911	2.48105e-85	4.28025e-84	-2.17905	33.8787	73.8234
GRCh38_BAG2	GRCh38_ENSG00000112208	3.05197e-85	5.2598e-84	-3.26542	22.2522	72.6629
GRCh38_CISD1	GRCh38_ENSG00000122873	3.06592e-85	5.27841e-84	-2.62398	26.3999	69.273
GRCh38_PDHA1	GRCh38_ENSG00000131828	2.05746e-84	3.53857e-83	-5.03787	11.9619	60.2623
HHV8_4_ORF23	HHV8_4_gene-HHV8GK18_gp28	2.54882e-84	4.37917e-83	-9.63774	7.48881	72.1752
GRCh38_MAGEA1	GRCh38_ENSG00000198681	3.00173e-84	5.14678e-83	-4.59846	12.5017	57.4887
GRCh38_MRPL34	GRCh38_ENSG00000130312	9.30006e-84	1.59134e-82	-2.32069	36.5608	84.8464
GRCh38_POP5	GRCh38_ENSG00000167272	2.74407e-83	4.6811e-82	-4.27327	13.7442	58.7326
GRCh38_TMEM106C	GRCh38_ENSG00000134291	4.87188e-83	8.29406e-82	-2.612	25.584	66.8253
GRCh38_MRPS25	GRCh38_ENSG00000131368	5.39955e-83	9.18307e-82	-3.82188	17.54	67.0357
GRCh38_ALG5	GRCh38_ENSG00000120697	7.79292e-83	1.32267e-81	-2.22606	20.2231	45.0179
GRCh38_RALA	GRCh38_ENSG00000006451	1.26489e-82	2.14253e-81	-2.43296	25.7139	62.5608
GRCh38_RMRP	GRCh38_ENSG00000269900	1.35096e-82	2.286e-81	24.5308	106.942	4.35951
GRCh38_KDELR1	GRCh38_ENSG00000105438	1.36313e-82	2.30427e-81	-2.4085	14.2874	34.4112
GRCh38_EIF4E2	GRCh38_ENSG00000135930	3.62035e-82	6.10153e-81	-4.23948	14.9739	63.4816
GRCh38_MRFAP1	GRCh38_ENSG00000179010	6.56697e-82	1.10565e-80	-2.74386	30.7592	84.3988
GRCh38_ZFAND1	GRCh38_ENSG00000104231	6.03102e-81	1.01135e-79	-2.61867	22.402	58.6635
GRCh38_COMMD4	GRCh38_ENSG00000140365	5.24111e-80	8.76267e-79	-3.16021	20.0428	63.3395
GRCh38_MTCH2	GRCh38_ENSG00000109919	6.12175e-80	1.02147e-78	-5.3391	11.1717	59.6468
GRCh38_DHPS	GRCh38_ENSG00000095059	7.69315e-80	1.2824e-78	-4.06365	12.7968	52.0017
GRCh38_GPBAR1	GRCh38_ENSG00000179921	2.2258e-78	3.69192e-77	-2.2117	29.9646	66.2726
GRCh38_MANF	GRCh38_ENSG00000145050	2.86658e-78	4.7454e-77	-3.17637	20.501	65.1186
GRCh38_RHOC	GRCh38_ENSG00000155366	5.44181e-78	8.99077e-77	-7.48684	7.60336	56.9251
GRCh38_ITPA	GRCh38_ENSG00000125877	8.12204e-78	1.34058e-76	-3.19713	18.7881	60.0682
GRCh38_ORMDL1	GRCh38_ENSG00000128699	9.64394e-78	1.59021e-76	-2.29326	21.4172	49.1152
GRCh38_PQBP1	GRCh38_ENSG00000102103	1.12993e-77	1.86134e-76	-2.44242	32.2252	78.7074
GRCh38_PRADC1	GRCh38_ENSG00000135617	1.5606e-77	2.56575e-76	-2.86927	18.929	54.3124
GRCh38_TUSC2	GRCh38_ENSG00000114383	2.74469e-77	4.50366e-76	-3.23711	17.7979	57.614
GRCh38_MYL12A	GRCh38_ENSG00000101608	5.3582e-77	8.7749e-76	-3.61404	20.6361	74.5795
GRCh38_DDX39A	GRCh38_ENSG00000123136	6.4453e-77	1.05449e-75	-2.07994	40.0332	83.2664
HHV8_4_ORF25	HHV8_4_gene-HHV8GK18_gp29	7.93616e-77	1.29588e-75	9.7871	411.715	42.0671
GRCh38_PSMC2	GRCh38_ENSG00000161057	1.77715e-76	2.89623e-75	-2.48184	24.4008	60.5589
GRCh38_DCUN1D5	GRCh38_ENSG00000137692	1.90303e-76	3.09537e-75	-2.2617	35.5987	80.5135
GRCh38_ADH5	GRCh38_ENSG00000197894	2.09705e-76	3.40766e-75	-4.08378	13.9046	56.7835
GRCh38_UBL7	GRCh38_ENSG00000138629	3.43754e-76	5.58052e-75	-2.46589	26.8591	66.2317
GRCh38_ATG101	GRCh38_ENSG00000123395	8.1245e-76	1.31512e-74	-3.15207	20.3899	64.2705
GRCh38_TMEM14A	GRCh38_ENSG00000096092	1.56172e-75	2.5231e-74	-6.81599	6.08996	41.5091
GRCh38_KRR1	GRCh38_ENSG00000111615	2.56303e-75	4.13684e-74	-3.14692	19.1646	60.3095
GRCh38_APC2	GRCh38_ENSG00000115266	2.7357e-75	4.41128e-74	22.2098	66.4953	2.99396
GRCh38_SND1	GRCh38_ENSG00000197157	4.21254e-75	6.77316e-74	-2.98126	19.0922	56.9188
GRCh38_MED31	GRCh38_ENSG00000108590	6.6798e-75	1.07299e-73	-6.65828	11.0292	73.4352
GRCh38_RAB1A	GRCh38_ENSG00000138069	9.07159e-75	1.45579e-73	-2.99345	20.3749	60.9913
GRCh38_SEC11C	GRCh38_ENSG00000166562	1.61513e-74	2.58698e-73	-2.08278	19.5737	40.7677
GRCh38_CHORDC1	GRCh38_ENSG00000110172	2.47785e-74	3.96504e-73	-2.444	31.9126	77.9944
GRCh38_PAFAH1B3	GRCh38_ENSG00000079462	2.73555e-74	4.37324e-73	-5.74805	10.024	57.6183
GRCh38_BAD	GRCh38_ENSG00000002330	1.03328e-73	1.64561e-72	-2.18441	35.36	77.2408
GRCh38_SAP30	GRCh38_ENSG00000164105	1.19589e-73	1.90277e-72	-3.01028	22.6129	68.071
GRCh38_NDUFV1	GRCh38_ENSG00000167792	1.65715e-73	2.63418e-72	-2.46374	21.3389	52.5735
GRCh38_G3BP2	GRCh38_ENSG00000138757	1.82046e-73	2.89104e-72	-2.21754	31.0779	68.9166
GRCh38_COMMD1	GRCh38_ENSG00000173163	3.49803e-73	5.53943e-72	-5.01619	10.1007	50.6672
GRCh38_NUSAP1	GRCh38_ENSG00000137804	3.73314e-73	5.9006e-72	-2.24963	62.4098	140.399
GRCh38_GATA3	GRCh38_ENSG00000107485	5.14502e-73	8.12457e-72	-2.3254	31.6422	73.5809
GRCh38_MRPS36	GRCh38_ENSG00000134056	6.03012e-73	9.51331e-72	-3.28304	17.0902	56.1077
GRCh38_TWISTNB	GRCh38_ENSG00000105849	1.55442e-72	2.44999e-71	-3.55631	18.2485	64.8973
GRCh38_CHCHD3	GRCh38_ENSG00000106554	1.57629e-72	2.48213e-71	-4.18778	14.7643	61.8297
GRCh38_MRPL42	GRCh38_ENSG00000198015	1.78309e-72	2.80514e-71	-2.24993	25.7423	57.9184
GRCh38_ECI1	GRCh38_ENSG00000167969	2.21378e-72	3.47945e-71	-2.27412	29.8299	67.8368
GRCh38_CMC2	GRCh38_ENSG00000103121	2.58524e-72	4.05948e-71	-3.15415	17.7754	56.0663
GRCh38_UBE2E3	GRCh38_ENSG00000170035	3.40291e-72	5.33844e-71	-5.06287	10.1868	51.5743
GRCh38_TMBIM4	GRCh38_ENSG00000155957	9.90372e-72	1.55078e-70	-2.14552	16.901	36.2615
GRCh38_MRPL52	GRCh38_ENSG00000172590	2.6419e-71	4.1253e-70	-2.11203	31.3683	66.251
GRCh38_GPN3	GRCh38_ENSG00000111231	5.14571e-71	8.02004e-70	-2.53858	22.9098	58.1585
GRCh38_DCTPP1	GRCh38_ENSG00000179958	7.83847e-71	1.22056e-69	-2.69663	22.652	61.0842
GRCh38_COMMD5	GRCh38_ENSG00000170619	1.63939e-70	2.5504e-69	-2.31771	26.9071	62.3628
GRCh38_MRPS35	GRCh38_ENSG00000061794	2.09306e-70	3.25317e-69	-4.47329	13.5736	60.7185
GRCh38_BUB3	GRCh38_ENSG00000154473	2.52881e-70	3.92679e-69	-2.84106	21.4081	60.8217
GRCh38_ACTL6A	GRCh38_ENSG00000136518	4.77193e-70	7.39627e-69	-2.10114	31.045	65.2299
GRCh38_EXOSC5	GRCh38_ENSG00000077348	5.57695e-70	8.62808e-69	-3.42185	15.3717	52.5997
GRCh38_SAR1A	GRCh38_ENSG00000079332	1.26976e-69	1.96083e-68	-2.26347	28.9398	65.5043
GRCh38_CDC26	GRCh38_ENSG00000176386	1.34792e-69	2.07962e-68	-3.93507	14.218	55.9489
GRCh38_RTF2	GRCh38_ENSG00000022277	2.86273e-69	4.41265e-68	-2.84451	18.2943	52.0383
GRCh38_CHURC1	GRCh38_ENSG00000258289	3.75369e-69	5.78068e-68	-3.82028	12.9377	49.4257
GRCh38_PSMD11	GRCh38_ENSG00000108671	5.01681e-69	7.71173e-68	-4.01262	14.0325	56.3072
GRCh38_AK2	GRCh38_ENSG00000004455	5.45842e-69	8.38289e-68	-2.29739	30.2558	69.5093
GRCh38_VBP1	GRCh38_ENSG00000155959	4.96244e-68	7.57958e-67	-3.18222	18.5646	59.0767
GRCh38_BLOC1S2	GRCh38_ENSG00000196072	5.78714e-68	8.81515e-67	-5.37814	9.95841	53.5577
GRCh38_PPP1R7	GRCh38_ENSG00000115685	5.98464e-68	9.10772e-67	-3.98191	14.8094	58.9697
GRCh38_METTL5	GRCh38_ENSG00000138382	6.22239e-68	9.46096e-67	-2.86341	19.0859	54.6508
GRCh38_HIGD1A	GRCh38_ENSG00000181061	9.85806e-68	1.49753e-66	-5.40236	9.12006	49.2699
GRCh38_ZNF428	GRCh38_ENSG00000131116	1.11844e-67	1.69748e-66	-3.34413	16.7647	56.0632
GRCh38_NDUFA10	GRCh38_ENSG00000130414	2.73275e-67	4.14381e-66	-3.23421	17.9567	58.0758
GRCh38_CHPT1	GRCh38_ENSG00000111666	4.15762e-67	6.29304e-66	-4.66776	10.3701	48.405
GRCh38_SMIM26	GRCh38_ENSG00000232388	4.20043e-67	6.35211e-66	-3.32476	16.5757	55.1104
GRCh38_COA6	GRCh38_ENSG00000168275	5.4508e-67	8.23556e-66	-5.10368	12.6513	64.5685
GRCh38_MRPL36	GRCh38_ENSG00000171421	6.78822e-67	1.0247e-65	-3.8967	13.1331	51.1758
GRCh38_PPAT	GRCh38_ENSG00000128059	9.59324e-67	1.44683e-65	-2.41307	26.0468	62.8527
GRCh38_C8orf88	GRCh38_ENSG00000253250	1.53759e-66	2.3148e-65	-2.20689	26.9952	59.5755
GRCh38_LSM2	GRCh38_ENSG00000204392	6.91051e-66	1.03664e-64	-3.11636	16.3987	51.1043
GRCh38_SERPINB6	GRCh38_ENSG00000124570	7.23891e-66	1.08493e-64	-2.55842	24.0943	61.6433
HHV8_4_ORF21	HHV8_4_gene-HHV8GK18_gp25	2.24293e-65	3.35261e-64	12.3209	142.596	11.5735
GRCh38_CKS2	GRCh38_ENSG00000123975	4.5402e-65	6.75636e-64	-2.16172	40.3269	87.1756
GRCh38_MRPL58	GRCh38_ENSG00000167862	4.70891e-65	7.00122e-64	-3.06514	19.7266	60.465
GRCh38_TUBA1A	GRCh38_ENSG00000167552	7.27813e-65	1.08116e-63	-3.35291	22.0629	73.9751
GRCh38_GINS2	GRCh38_ENSG00000131153	7.68056e-65	1.13993e-63	-3.40729	22.4318	76.4317
GRCh38_ELOF1	GRCh38_ENSG00000130165	8.97331e-65	1.32944e-63	-2.3728	22.8962	54.3281
GRCh38_MFNG	GRCh38_ENSG00000100060	1.03944e-64	1.53862e-63	-2.9503	17.6936	52.2013
GRCh38_MED10	GRCh38_ENSG00000133398	1.24003e-64	1.83394e-63	-2.66366	22.6278	60.2728
GRCh38_CENPW	GRCh38_ENSG00000203760	1.44475e-64	2.13483e-63	-3.70986	18.3375	68.0295
GRCh38_CHCHD1	GRCh38_ENSG00000172586	2.0581e-64	3.03846e-63	-4.29942	11.332	48.7212
GRCh38_MSRB2	GRCh38_ENSG00000148450	2.30882e-64	3.40561e-63	-8.38783	6.20252	52.0257
GRCh38_SIVA1	GRCh38_ENSG00000184990	2.76706e-64	4.07796e-63	-2.15876	24.9179	53.7918
GRCh38_BCL2L12	GRCh38_ENSG00000126453	2.88384e-64	4.24633e-63	-6.2883	8.4128	52.9022
GRCh38_TK1	GRCh38_ENSG00000167900	7.39666e-64	1.08532e-62	-3.9503	16.8514	66.5681
GRCh38_COPRS	GRCh38_ENSG00000172301	8.00486e-64	1.17353e-62	-5.39644	9.49067	51.2158
GRCh38_HIKESHI	GRCh38_ENSG00000149196	8.47502e-64	1.24138e-62	-4.80602	10.5959	50.9241
GRCh38_SINHCAF	GRCh38_ENSG00000139146	8.69999e-64	1.27322e-62	-2.26379	25.1879	57.0201
GRCh38_NXT1	GRCh38_ENSG00000132661	1.82043e-63	2.6595e-62	-2.96538	19.2617	57.1184
GRCh38_XRN2	GRCh38_ENSG00000088930	1.83223e-63	2.67441e-62	-2.35562	26.3551	62.0827
GRCh38_ELAVL1	GRCh38_ENSG00000066044	2.70036e-63	3.93475e-62	-2.06949	32.4667	67.1895
GRCh38_TSTD1	GRCh38_ENSG00000215845	2.91995e-63	4.24734e-62	-3.35101	13.3219	44.6418
GRCh38_TMX2	GRCh38_ENSG00000213593	3.47178e-63	5.04566e-62	-3.48562	10.4636	36.4722
GRCh38_TRAF3IP3	GRCh38_ENSG00000009790	3.90361e-63	5.66834e-62	-2.70426	27.1802	73.5026
GRCh38_AFMID	GRCh38_ENSG00000183077	6.00236e-63	8.70836e-62	-2.41853	25.1836	60.9072
GRCh38_SUMO3	GRCh38_ENSG00000184900	8.50155e-63	1.23236e-61	-2.35873	18.9154	44.6162
GRCh38_MRPS30	GRCh38_ENSG00000112996	1.14751e-62	1.66196e-61	-3.61184	17.1029	61.773
GRCh38_PPID	GRCh38_ENSG00000171497	1.3296e-62	1.92236e-61	-3.48568	16.9173	58.9682
GRCh38_TMEM126B	GRCh38_ENSG00000171204	1.62831e-62	2.34818e-61	-6.48696	7.2017	46.7172
GRCh38_YTHDF2	GRCh38_ENSG00000198492	2.45345e-62	3.53507e-61	-2.23498	28.276	63.1963
GRCh38_YRDC	GRCh38_ENSG00000196449	4.0207e-62	5.78333e-61	-2.32652	21.9684	51.1099
GRCh38_POLR2C	GRCh38_ENSG00000102978	6.39624e-62	9.18454e-61	-2.87296	19.9142	57.2128
GRCh38_IMPDH2	GRCh38_ENSG00000178035	7.48591e-62	1.074e-60	-2.44768	26.6936	65.3375
GRCh38_APOBEC3C	GRCh38_ENSG00000244509	1.07668e-61	1.5434e-60	-2.15742	36.7312	79.2448
GRCh38_SH3BGRL	GRCh38_ENSG00000131171	1.44006e-61	2.06077e-60	-2.45853	22.5372	55.4085
GRCh38_SCNM1	GRCh38_ENSG00000163156	2.22729e-61	3.18189e-60	-3.32336	16.5464	54.9898
GRCh38_PPP1CB	GRCh38_ENSG00000213639	8.29859e-61	1.18352e-59	-2.10283	27.9867	58.8511
GRCh38_UBE2E1	GRCh38_ENSG00000170142	1.47818e-60	2.10635e-59	-2.67306	23.5813	63.0341
GRCh38_PSMD6	GRCh38_ENSG00000163636	2.05209e-60	2.92166e-59	-2.28854	27.321	62.5253
GRCh38_YIF1A	GRCh38_ENSG00000174851	2.24258e-60	3.19017e-59	-3.46559	13.21	45.7806
GRCh38_TXNL4A	GRCh38_ENSG00000141759	4.11188e-60	5.84437e-59	-2.62649	20.2825	53.2718
GRCh38_BID	GRCh38_ENSG00000015475	4.49078e-60	6.37752e-59	-4.52947	11.1484	50.4963
GRCh38_TPGS2	GRCh38_ENSG00000134779	4.63225e-60	6.57287e-59	-4.80086	10.0271	48.1385
GRCh38_ATP6V0D1	GRCh38_ENSG00000159720	6.30507e-60	8.93893e-59	-3.7331	12.7854	47.7292
GRCh38_ABCE1	GRCh38_ENSG00000164163	6.37603e-60	9.0319e-59	-2.27879	26.8816	61.2575
GRCh38_TSFM	GRCh38_ENSG00000123297	1.07928e-59	1.52756e-58	-3.59502	13.2607	47.6725
HHV8_4_ORF26	HHV8_4_gene-HHV8GK18_gp30	1.37027e-59	1.93777e-58	10.3659	116.476	11.2364
GRCh38_ANXA7	GRCh38_ENSG00000138279	1.55585e-59	2.19651e-58	-3.39586	14.7348	50.0374
GRCh38_DUSP22	GRCh38_ENSG00000112679	3.26426e-59	4.59294e-58	-2.19107	27.3459	59.9167
GRCh38_CTDNEP1	GRCh38_ENSG00000175826	4.38932e-59	6.16562e-58	-4.96011	9.00032	44.6426
GRCh38_SSSCA1	GRCh38_ENSG00000173465	1.05474e-58	1.47911e-57	-2.17577	33.3838	72.6354
GRCh38_STX10	GRCh38_ENSG00000104915	1.31605e-58	1.844e-57	-2.32696	24.1119	56.1074
GRCh38_ABRACL	GRCh38_ENSG00000146386	3.85153e-58	5.36975e-57	-6.5876	7.75875	51.1116
GRCh38_SNRPA1	GRCh38_ENSG00000131876	4.6004e-58	6.40849e-57	-2.42904	27.9881	67.9841
GRCh38_MAP3K13	GRCh38_ENSG00000073803	8.79797e-58	1.22457e-56	-2.69336	17.0278	45.862
GRCh38_MRPL37	GRCh38_ENSG00000116221	1.13703e-57	1.58129e-56	-2.19501	21.2461	46.6355
GRCh38_IMMT	GRCh38_ENSG00000132305	1.1458e-57	1.59216e-56	-4.50403	10.6186	47.8265
GRCh38_GLRX	GRCh38_ENSG00000173221	1.26824e-57	1.76085e-56	-4.74361	13.2805	62.9975
GRCh38_POPDC3	GRCh38_ENSG00000132429	1.92113e-57	2.66513e-56	-4.13351	12.8069	52.9376
GRCh38_SELENOW	GRCh38_ENSG00000178980	4.4858e-57	6.20253e-56	-3.63697	13.6097	49.4983
GRCh38_UBE2I	GRCh38_ENSG00000103275	5.3346e-57	7.37009e-56	-2.12054	30.6218	64.9349
GRCh38_C16orf87	GRCh38_ENSG00000155330	1.08758e-56	1.50132e-55	-6.03606	8.47984	51.1849
GRCh38_AP1S1	GRCh38_ENSG00000106367	1.14641e-56	1.58123e-55	-3.56923	14.2634	50.9093
GRCh38_SF3A3	GRCh38_ENSG00000183431	1.4613e-56	2.01226e-55	-2.02598	24.5907	49.8203
GRCh38_ALKBH7	GRCh38_ENSG00000125652	1.57034e-56	2.16063e-55	-2.99523	16.2975	48.8148
GRCh38_ALOX5AP	GRCh38_ENSG00000132965	4.37793e-56	6.00882e-55	-2.78337	13.107	36.4816
GRCh38_DCTN2	GRCh38_ENSG00000175203	4.62085e-56	6.33189e-55	-3.39997	13.0886	44.5008
GRCh38_MRPS14	GRCh38_ENSG00000120333	6.86534e-56	9.39214e-55	-4.55081	11.0105	50.1065
GRCh38_RABAC1	GRCh38_ENSG00000105404	1.58195e-55	2.16067e-54	-2.69889	13.6449	36.8262
GRCh38_ATXN10	GRCh38_ENSG00000130638	2.75251e-55	3.75334e-54	-2.6799	15.79	42.3156
GRCh38_RNASEH2C	GRCh38_ENSG00000172922	4.48751e-55	6.09938e-54	-3.35615	13.7536	46.159
GRCh38_CARD16	GRCh38_ENSG00000204397	5.19973e-55	7.0617e-54	-3.66417	14.5622	53.3583
GRCh38_NELFE	GRCh38_ENSG00000204356	8.65055e-55	1.17387e-53	-2.57945	21.3103	54.9687
GRCh38_NCBP2	GRCh38_ENSG00000114503	9.17634e-55	1.24422e-53	-2.37873	26.4802	62.9893
GRCh38_EI24	GRCh38_ENSG00000149547	9.32792e-55	1.26375e-53	-3.61835	11.4884	41.5691
GRCh38_ITGB3BP	GRCh38_ENSG00000142856	9.55307e-55	1.29321e-53	-3.33326	17.6221	58.7392
GRCh38_ESD	GRCh38_ENSG00000139684	1.15308e-54	1.55717e-53	-6.74482	7.26238	48.9834
GRCh38_TSC22D3	GRCh38_ENSG00000157514	2.34356e-54	3.16229e-53	-2.94465	29.6312	87.2535
GRCh38_FDFT1	GRCh38_ENSG00000079459	2.57248e-54	3.46841e-53	-2.68009	15.7518	42.2162
GRCh38_SNX17	GRCh38_ENSG00000115234	3.55483e-54	4.78904e-53	-2.57439	17.9468	46.202
GRCh38_CNIH4	GRCh38_ENSG00000143771	1.00067e-53	1.34485e-52	-2.14144	16.676	35.7106
GRCh38_PDCD6	GRCh38_ENSG00000249915	1.19984e-53	1.61124e-52	-2.16311	25.2108	54.5339
GRCh38_TFG	GRCh38_ENSG00000114354	1.22912e-53	1.64924e-52	-3.73512	13.8864	51.8672
GRCh38_MACROD2	GRCh38_ENSG00000172264	1.40851e-53	1.88693e-52	-2.66222	22.0018	58.5736
GRCh38_HADHB	GRCh38_ENSG00000138029	3.63708e-53	4.86471e-52	-2.81975	20.3778	57.4605
GRCh38_MRPS12	GRCh38_ENSG00000128626	4.29274e-53	5.7371e-52	-2.92632	17.4683	51.1177
GRCh38_SLPI	GRCh38_ENSG00000124107	7.21319e-53	9.61721e-52	-2.05941	24.9072	51.2941
GRCh38_STX8	GRCh38_ENSG00000170310	1.06005e-52	1.4111e-51	-4.67999	11.1883	52.3609
GRCh38_PNP	GRCh38_ENSG00000198805	1.10549e-52	1.47043e-51	-2.90621	18.5617	53.9443
GRCh38_DERL2	GRCh38_ENSG00000072849	1.9358e-52	2.57279e-51	-3.1375	10.9349	34.3083
GRCh38_ARL1	GRCh38_ENSG00000120805	1.95898e-52	2.60154e-51	-6.56312	7.76178	50.9415
GRCh38_ZBTB8OS	GRCh38_ENSG00000176261	6.62667e-52	8.7933e-51	-2.72961	16.6741	45.5138
GRCh38_AC010642.2	GRCh38_ENSG00000283103	8.30831e-52	1.09987e-50	-4.21492	11.4247	48.1543
GRCh38_MMADHC	GRCh38_ENSG00000168288	8.69302e-52	1.14989e-50	-3.85085	12.0626	46.4514
GRCh38_IFT20	GRCh38_ENSG00000109083	1.19744e-51	1.5827e-50	-5.24012	9.56912	50.1433
GRCh38_WDR61	GRCh38_ENSG00000140395	1.86502e-51	2.45925e-50	-4.86618	10.3116	50.1782
GRCh38_CAMTA1	GRCh38_ENSG00000171735	2.20007e-51	2.89878e-50	-3.28881	13.1799	43.3464
GRCh38_TERF2IP	GRCh38_ENSG00000166848	2.56616e-51	3.37582e-50	-2.14336	23.1845	49.6927
GRCh38_SMIM30	GRCh38_ENSG00000214194	2.8564e-51	3.7547e-50	-2.08284	22.1777	46.1926
GRCh38_ACTR6	GRCh38_ENSG00000075089	1.08735e-50	1.42485e-49	-3.40779	16.4262	55.977
GRCh38_ADI1	GRCh38_ENSG00000182551	1.16888e-50	1.53048e-49	-2.28164	22.0494	50.3089
GRCh38_HMOX2	GRCh38_ENSG00000103415	2.09855e-50	2.74561e-49	-3.68764	13.4465	49.5858
HHV8_4_gene-HHV8_gs01	HHV8_4_gene-HHV8_gs01	2.43101e-50	3.17811e-49	-2.68399	127520	342262
GRCh38_BABAM1	GRCh38_ENSG00000105393	3.33293e-50	4.35043e-49	-5.03075	8.30836	41.7973
GRCh38_ARMC10	GRCh38_ENSG00000170632	3.75965e-50	4.90361e-49	-2.53363	17.7667	45.0142
GRCh38_ATIC	GRCh38_ENSG00000138363	4.60318e-50	5.99449e-49	-3.70688	12.6271	46.8073
GRCh38_WASHC3	GRCh38_ENSG00000120860	5.01522e-50	6.52096e-49	-3.19759	16.4592	52.6297
GRCh38_NDUFS3	GRCh38_ENSG00000213619	6.57655e-50	8.53782e-49	-3.57086	11.5983	41.4158
GRCh38_TMED3	GRCh38_ENSG00000166557	1.19985e-49	1.55527e-48	-2.42969	12.9063	31.3584
GRCh38_MRPS16	GRCh38_ENSG00000182180	1.39862e-49	1.81152e-48	-2.76335	12.9644	35.8252
GRCh38_DTYMK	GRCh38_ENSG00000168393	1.53525e-49	1.98694e-48	-3.79136	13.19	50.008
GRCh38_HMCES	GRCh38_ENSG00000183624	2.44198e-49	3.15802e-48	-3.15297	16.6838	52.6036
GRCh38_PCBD1	GRCh38_ENSG00000166228	3.7603e-49	4.85169e-48	-6.41893	6.19434	39.761
GRCh38_PDZD11	GRCh38_ENSG00000120509	6.35135e-49	8.18846e-48	-4.52479	9.53924	43.1631
GRCh38_NOSIP	GRCh38_ENSG00000142546	1.04319e-48	1.3439e-47	-2.04906	31.7439	65.0451
GRCh38_RAB8A	GRCh38_ENSG00000167461	1.88919e-48	2.42817e-47	-2.16546	24.6295	53.3341
GRCh38_C12orf29	GRCh38_ENSG00000133641	1.90744e-48	2.44976e-47	-2.57485	23.6894	60.9967
GRCh38_COX16	GRCh38_ENSG00000133983	2.267e-48	2.90931e-47	-2.44989	20.44	50.0757
GRCh38_MAD2L1	GRCh38_ENSG00000164109	2.41348e-48	3.09493e-47	-2.39761	28.8657	69.2087
GRCh38_SDHAF3	GRCh38_ENSG00000196636	4.44585e-48	5.68378e-47	-4.42074	11.0872	49.0136
GRCh38_MRPL54	GRCh38_ENSG00000183617	4.69926e-48	6.00317e-47	-2.51586	16.9409	42.621
GRCh38_TYMS	GRCh38_ENSG00000176890	4.71796e-48	6.02249e-47	-2.38944	26.0926	62.3467
GRCh38_CDKN2D	GRCh38_ENSG00000129355	6.12773e-48	7.81018e-47	-6.56803	5.99879	39.4003
GRCh38_ARPC1A	GRCh38_ENSG00000241685	6.50274e-48	8.28187e-47	-5.14744	9.02001	46.43
GRCh38_CNIH1	GRCh38_ENSG00000100528	8.48511e-48	1.07902e-46	-2.81679	11.6367	32.7782
GRCh38_ZDHHC12	GRCh38_ENSG00000160446	4.08496e-47	5.16731e-46	-4.46141	7.7014	34.3591
GRCh38_PTS	GRCh38_ENSG00000150787	6.49637e-47	8.19911e-46	-6.65748	5.84678	38.9248
GRCh38_GAMT	GRCh38_ENSG00000130005	9.39932e-47	1.1854e-45	-2.78947	14.2599	39.7777
GRCh38_RPS6KB2	GRCh38_ENSG00000175634	9.5328e-47	1.20133e-45	-2.32469	21.1523	49.1726
GRCh38_ADSL	GRCh38_ENSG00000239900	2.59625e-46	3.26203e-45	-2.65233	17.6524	46.82
GRCh38_EIF1B	GRCh38_ENSG00000114784	3.87513e-46	4.86158e-45	-2.08956	25.8823	54.0826
GRCh38_LAMTOR1	GRCh38_ENSG00000149357	4.4435e-46	5.56631e-45	-5.24646	8.61677	45.2075
HHV8_4_ORF17	HHV8_4_gene-HHV8GK18_gp20	5.11037e-46	6.39692e-45	-3.76126	5.73497	21.5707
GRCh38_NAE1	GRCh38_ENSG00000159593	8.60256e-46	1.07522e-44	-3.12688	14.4132	45.0683
GRCh38_MRPL28	GRCh38_ENSG00000086504	1.38849e-45	1.7316e-44	-2.13696	24.2112	51.7383
GRCh38_SMIM19	GRCh38_ENSG00000176209	1.78968e-45	2.22861e-44	-3.09572	13.0567	40.4199
GRCh38_WDR18	GRCh38_ENSG00000065268	2.09944e-45	2.61239e-44	-2.84355	16.6203	47.2607
GRCh38_GOLGA7	GRCh38_ENSG00000147533	2.20138e-45	2.73518e-44	-5.83931	6.87491	40.1448
GRCh38_MRPL43	GRCh38_ENSG00000055950	2.25358e-45	2.79797e-44	-2.39473	19.8038	47.4247
GRCh38_PSMG2	GRCh38_ENSG00000128789	3.42241e-45	4.24287e-44	-2.62292	20.3866	53.4723
GRCh38_ANAPC15	GRCh38_ENSG00000110200	3.59216e-45	4.45003e-44	-3.6655	11.5588	42.369
GRCh38_BRI3	GRCh38_ENSG00000164713	4.64029e-45	5.74424e-44	-2.10542	22.4862	47.343
GRCh38_COPS2	GRCh38_ENSG00000166200	7.01997e-45	8.68366e-44	-2.06995	25.2397	52.2448
GRCh38_GNAI3	GRCh38_ENSG00000065135	8.62589e-45	1.06623e-43	-2.42036	19.6431	47.5433
GRCh38_CSAG1	GRCh38_ENSG00000198930	2.40076e-44	2.95883e-43	-2.44835	18.6612	45.6891
GRCh38_SHMT2	GRCh38_ENSG00000182199	4.41975e-44	5.4272e-43	-2.23844	22.4838	50.3287
GRCh38_EEF1AKMT4	GRCh38_ENSG00000284753	1.02823e-43	1.25984e-42	-4.87758	8.66478	42.2631
GRCh38_ACAT1	GRCh38_ENSG00000075239	1.14513e-43	1.40206e-42	-3.26285	14.4714	47.218
GRCh38_TRIP6	GRCh38_ENSG00000087077	1.48975e-43	1.82134e-42	-2.17013	24.1736	52.4597
GRCh38_NUDCD2	GRCh38_ENSG00000170584	1.53881e-43	1.87995e-42	-2.92778	16.0011	46.8478
GRCh38_C11orf1	GRCh38_ENSG00000137720	1.65316e-43	2.01671e-42	-5.25579	7.57254	39.7997
GRCh38_MCRIP2	GRCh38_ENSG00000172366	1.95119e-43	2.37511e-42	-2.42614	19.0558	46.232
GRCh38_MCUR1	GRCh38_ENSG00000050393	2.05783e-43	2.5031e-42	-2.84528	13.2564	37.7182
GRCh38_EIF4E	GRCh38_ENSG00000151247	2.33341e-43	2.83625e-42	-2.34505	22.2995	52.2935
GRCh38_TIMMDC1	GRCh38_ENSG00000113845	5.06541e-43	6.13921e-42	-2.65962	16.8435	44.7973
GRCh38_MPC1	GRCh38_ENSG00000060762	5.69562e-43	6.89306e-42	-2.77785	16.7614	46.5605
GRCh38_ECI2	GRCh38_ENSG00000198721	7.04507e-43	8.52007e-42	-3.18797	13.2435	42.2198
GRCh38_SORD	GRCh38_ENSG00000140263	9.0255e-43	1.08916e-41	-3.78567	10.5529	39.9497
GRCh38_UBE2A	GRCh38_ENSG00000077721	1.17251e-42	1.41088e-41	-2.54324	18.7552	47.6988
GRCh38_TNNT1	GRCh38_ENSG00000105048	1.2435e-42	1.49523e-41	-2.71425	21.3447	57.9351
GRCh38_MAGEA3	GRCh38_ENSG00000221867	1.26471e-42	1.51965e-41	-3.2338	12.7887	41.356
HHV8_4_ORF32	HHV8_4_gene-HHV8GK18_gp36	3.96758e-42	4.75713e-41	17.0494	65.9911	3.87057
GRCh38_TXNL1	GRCh38_ENSG00000091164	4.73498e-42	5.67319e-41	-6.16198	6.37869	39.3053
GRCh38_SNX6	GRCh38_ENSG00000129515	7.05419e-42	8.43989e-41	-5.42	7.71928	41.8385
GRCh38_SS18L2	GRCh38_ENSG00000008324	9.16984e-42	1.09633e-40	-4.11807	12.0834	49.7602
GRCh38_KIF22	GRCh38_ENSG00000079616	1.83498e-41	2.19231e-40	-2.10468	31.2932	65.8623
GRCh38_COMMD3	GRCh38_ENSG00000148444	2.41186e-41	2.87539e-40	-3.18932	13.8377	44.1328
GRCh38_FDX1	GRCh38_ENSG00000137714	2.6536e-41	3.16135e-40	-3.27499	15.4077	50.4601
GRCh38_MRPL55	GRCh38_ENSG00000162910	3.18758e-41	3.79211e-40	-3.6583	11.4863	42.0202
GRCh38_CORO1B	GRCh38_ENSG00000172725	3.59147e-41	4.26958e-40	-3.03767	13.201	40.1003
GRCh38_MCRIP1	GRCh38_ENSG00000225663	4.21529e-41	5.0041e-40	-5.59119	8.21627	45.9387
GRCh38_EXOSC8	GRCh38_ENSG00000120699	7.53153e-41	8.93457e-40	-2.88888	16.2002	46.8005
GRCh38_PAFAH1B1	GRCh38_ENSG00000007168	1.15263e-40	1.36543e-39	-3.00443	14.5513	43.7184
GRCh38_AKIRIN2	GRCh38_ENSG00000135334	1.50671e-40	1.7812e-39	-3.31397	15.886	52.6457
GRCh38_S100A2	GRCh38_ENSG00000196754	3.49895e-40	4.12164e-39	-4.36472	14.4834	63.216
GRCh38_MEA1	GRCh38_ENSG00000124733	3.64621e-40	4.29209e-39	-2.13607	18.5112	39.5411
GRCh38_GIPC1	GRCh38_ENSG00000123159	4.22669e-40	4.96843e-39	-2.98107	15.1537	45.1742
GRCh38_UTP18	GRCh38_ENSG00000011260	7.18202e-40	8.4247e-39	-2.45361	16.9405	41.5653
GRCh38_PDHB	GRCh38_ENSG00000168291	7.45101e-40	8.72803e-39	-3.508	11.2498	39.4641
GRCh38_SRI	GRCh38_ENSG00000075142	1.1803e-39	1.38066e-38	-2.1677	22.0259	47.7457
GRCh38_CWC15	GRCh38_ENSG00000150316	2.74463e-39	3.19496e-38	-2.00035	27.9987	56.0072
GRCh38_C2orf42	GRCh38_ENSG00000115998	3.69854e-39	4.3024e-38	-5.33488	10.0005	53.3515
GRCh38_SHARPIN	GRCh38_ENSG00000179526	5.5211e-39	6.41809e-38	-2.32861	16.4797	38.3748
GRCh38_TMEM219	GRCh38_ENSG00000149932	5.96598e-39	6.93044e-38	-5.87924	5.6745	33.3618
GRCh38_STN1	GRCh38_ENSG00000107960	6.13666e-39	7.11886e-38	-3.44028	12.8494	44.2056
GRCh38_ANAPC13	GRCh38_ENSG00000129055	6.813e-39	7.898e-38	-2.23012	22.0243	49.1167
GRCh38_KCMF1	GRCh38_ENSG00000176407	8.11201e-39	9.39739e-38	-2.98081	15.4705	46.1146
GRCh38_PSPH	GRCh38_ENSG00000146733	8.72803e-39	1.0104e-37	-3.95631	11.2717	44.5941
GRCh38_COPS8	GRCh38_ENSG00000198612	1.32185e-38	1.52814e-37	-3.80835	9.76451	37.1867
GRCh38_MED30	GRCh38_ENSG00000164758	1.59082e-38	1.83782e-37	-3.40209	13.6102	46.3031
GRCh38_MRPL35	GRCh38_ENSG00000132313	1.6957e-38	1.95763e-37	-6.63187	5.75388	38.159
GRCh38_GGCT	GRCh38_ENSG00000006625	1.98204e-38	2.28349e-37	-2.27093	19.7908	44.9435
GRCh38_HAT1	GRCh38_ENSG00000128708	3.0508e-38	3.50519e-37	-2.28186	21.6237	49.3423
GRCh38_MRPL17	GRCh38_ENSG00000158042	6.04739e-38	6.93385e-37	-3.14005	15.32	48.1057
GRCh38_DTD1	GRCh38_ENSG00000125821	6.17663e-38	7.0772e-37	-2.39945	19.6689	47.1944
GRCh38_EXOSC1	GRCh38_ENSG00000171311	1.35487e-37	1.54503e-36	-4.8548	7.24447	35.1705
GRCh38_HIBCH	GRCh38_ENSG00000198130	1.41428e-37	1.61168e-36	-2.68861	15.9998	43.0172
GRCh38_PGLS	GRCh38_ENSG00000130313	1.54308e-37	1.75727e-36	-4.46941	8.79329	39.3008
GRCh38_RAE1	GRCh38_ENSG00000101146	1.55186e-37	1.76607e-36	-2.95572	13.872	41.0017
GRCh38_TMEM179B	GRCh38_ENSG00000185475	1.63739e-37	1.86215e-36	-2.12611	10.2254	21.7403
GRCh38_ITGAE	GRCh38_ENSG00000083457	2.1515e-37	2.44516e-36	-3.88701	9.96566	38.7366
GRCh38_SLC27A5	GRCh38_ENSG00000083807	2.30986e-37	2.62159e-36	-3.66073	10.2485	37.5169
HHV8_4_ORF63	HHV8_4_gene-HHV8GK18_gp71	2.78783e-37	3.16193e-36	16.4176	103.467	6.30218
GRCh38_SAT2	GRCh38_ENSG00000141504	3.05259e-37	3.45988e-36	-3.53047	12.6937	44.8146
GRCh38_TBRG4	GRCh38_ENSG00000136270	3.8513e-37	4.36221e-36	-2.21428	22.5076	49.8382
GRCh38_CDK5	GRCh38_ENSG00000164885	4.02334e-37	4.554e-36	-3.62833	10.884	39.4906
GRCh38_DHRS4	GRCh38_ENSG00000157326	4.39142e-37	4.96728e-36	-6.68625	5.17067	34.5724
GRCh38_RPIA	GRCh38_ENSG00000153574	4.74159e-37	5.35975e-36	-2.93218	13.7761	40.3939
GRCh38_SPATS2	GRCh38_ENSG00000123352	5.60604e-37	6.32413e-36	-2.45987	15.8774	39.0564
GRCh38_SFT2D1	GRCh38_ENSG00000198818	6.00174e-37	6.76596e-36	-2.72099	13.1943	35.9015
GRCh38_FGFR1OP2	GRCh38_ENSG00000111790	6.51458e-37	7.33425e-36	-4.35074	9.07384	39.4779
GRCh38_EPPK1	GRCh38_ENSG00000261150	1.07075e-36	1.20225e-35	12.8039	22.6054	1.7655
GRCh38_TXNDC9	GRCh38_ENSG00000115514	2.26e-36	2.53078e-35	-2.89332	13.6828	39.5889
GRCh38_BCL7C	GRCh38_ENSG00000099385	2.79439e-36	3.12502e-35	-3.03872	11.3913	34.615
GRCh38_SURF1	GRCh38_ENSG00000148290	2.94459e-36	3.2908e-35	-2.47204	11.1228	27.4959
GRCh38_SAR1B	GRCh38_ENSG00000152700	4.69084e-36	5.21805e-35	-2.83296	11.6078	32.8845
GRCh38_STAMBP	GRCh38_ENSG00000124356	6.04572e-36	6.71631e-35	-3.32215	11.638	38.6632
GRCh38_WDR83	GRCh38_ENSG00000123154	6.74386e-36	7.48199e-35	-2.58945	15.7724	40.8419
GRCh38_DNAJC3	GRCh38_ENSG00000102580	7.94754e-36	8.81159e-35	-2.13615	10.439	22.2993
GRCh38_MT2A	GRCh38_ENSG00000125148	1.03622e-35	1.14812e-34	-2.15781	24.9734	53.888
GRCh38_ERI3	GRCh38_ENSG00000117419	1.23864e-35	1.36969e-34	-3.03553	14.0827	42.7486
GRCh38_PLRG1	GRCh38_ENSG00000171566	1.5577e-35	1.72137e-34	-2.18978	20.9586	45.8947
GRCh38_DNAJC9	GRCh38_ENSG00000213551	1.99504e-35	2.20031e-34	-2.77696	16.3901	45.5145
GRCh38_MAGEA12	GRCh38_ENSG00000213401	2.47443e-35	2.72723e-34	-4.44424	8.78381	39.0373
GRCh38_CCNDBP1	GRCh38_ENSG00000166946	3.06701e-35	3.3715e-34	-3.37185	11.7705	39.6884
GRCh38_AC087239.1	GRCh38_ENSG00000278743	3.40528e-35	3.73846e-34	24.1263	31.9334	1.32359
GRCh38_CYB5R3	GRCh38_ENSG00000100243	3.64918e-35	4.0036e-34	-3.08544	9.69643	29.9178
GRCh38_NPM3	GRCh38_ENSG00000107833	3.8191e-35	4.18729e-34	-5.24845	7.54272	39.5876
GRCh38_SRPRB	GRCh38_ENSG00000144867	4.33467e-35	4.74327e-34	-2.21442	10.9777	24.3093
GRCh38_AKR7A2	GRCh38_ENSG00000053371	4.53597e-35	4.96031e-34	-2.79227	12.0812	33.7339
GRCh38_VMA21	GRCh38_ENSG00000160131	6.44601e-35	7.03528e-34	-3.43612	9.31927	32.0221
GRCh38_LARS	GRCh38_ENSG00000133706	8.0833e-35	8.8108e-34	-2.31791	18.9746	43.9814
GRCh38_C7orf50	GRCh38_ENSG00000146540	8.75686e-35	9.53878e-34	-3.35464	11.5845	38.8619
GRCh38_DDA1	GRCh38_ENSG00000130311	1.0009e-34	1.08816e-33	-2.03237	20.969	42.6169
GRCh38_PMAIP1	GRCh38_ENSG00000141682	1.03794e-34	1.12769e-33	-2.5799	21.2993	54.9502
GRCh38_TMEM70	GRCh38_ENSG00000175606	1.06538e-34	1.15676e-33	-2.57802	15.7749	40.6681
GRCh38_CENPN	GRCh38_ENSG00000166451	1.09941e-34	1.19293e-33	-4.09342	9.01129	36.887
GRCh38_SLBP	GRCh38_ENSG00000163950	1.2794e-34	1.38644e-33	-2.39249	19.406	46.4286
GRCh38_SELENOM	GRCh38_ENSG00000198832	1.56607e-34	1.69491e-33	-3.01525	8.35879	25.2039
GRCh38_CUEDC2	GRCh38_ENSG00000107874	1.74643e-34	1.88889e-33	-3.46799	9.32654	32.3443
GRCh38_DMAC1	GRCh38_ENSG00000137038	2.04572e-34	2.21117e-33	-2.73074	13.1065	35.7905
GRCh38_SMIM7	GRCh38_ENSG00000214046	2.07735e-34	2.24392e-33	-3.16147	10.1207	31.9964
GRCh38_GPN1	GRCh38_ENSG00000198522	3.63763e-34	3.92173e-33	-3.89048	10.3806	40.3857
GRCh38_GLUD1	GRCh38_ENSG00000148672	4.11953e-34	4.43556e-33	-2.35685	16.4319	38.7276
GRCh38_MORF4L2	GRCh38_ENSG00000123562	9.17665e-34	9.86166e-33	-2.61155	20.9397	54.6852
GRCh38_AKR1A1	GRCh38_ENSG00000117448	9.25868e-34	9.94346e-33	-2.30698	16.2832	37.5651
GRCh38_PARL	GRCh38_ENSG00000175193	2.29551e-33	2.45429e-32	-12.602	2.83113	35.6779
GRCh38_RNF167	GRCh38_ENSG00000108523	4.24333e-33	4.5282e-32	-2.15115	14.9576	32.1762
GRCh38_SCAMP2	GRCh38_ENSG00000140497	5.61071e-33	5.97977e-32	-2.0912	9.58201	20.0379
GRCh38_RPL39L	GRCh38_ENSG00000163923	5.69075e-33	6.06122e-32	-2.64863	19.8977	52.7015
GRCh38_CAMLG	GRCh38_ENSG00000164615	7.3261e-33	7.78821e-32	-2.36323	16.9385	40.0294
GRCh38_GCSH	GRCh38_ENSG00000140905	8.20093e-33	8.71271e-32	-5.88933	5.16476	30.417
GRCh38_MED28	GRCh38_ENSG00000118579	8.37794e-33	8.89514e-32	-2.29316	16.933	38.83
GRCh38_LSM6	GRCh38_ENSG00000164167	1.03088e-32	1.09245e-31	-2.30575	18.5507	42.7732
GRCh38_MKRN1	GRCh38_ENSG00000133606	1.05132e-32	1.11341e-31	-2.11675	20.2678	42.9019
GRCh38_TMEM38B	GRCh38_ENSG00000095209	1.49576e-32	1.58209e-31	-2.02895	11.7408	23.8215
GRCh38_UTP6	GRCh38_ENSG00000108651	1.70417e-32	1.80026e-31	-2.54302	16.6591	42.3643
GRCh38_CBR1	GRCh38_ENSG00000159228	1.72873e-32	1.82507e-31	-6.16858	6.12687	37.7941
GRCh38_APOBEC3H	GRCh38_ENSG00000100298	1.99884e-32	2.1089e-31	-7.10911	5.36345	38.1293
GRCh38_LEPROTL1	GRCh38_ENSG00000104660	2.73631e-32	2.87973e-31	-2.16421	11.1628	24.1586
GRCh38_EIF2AK2	GRCh38_ENSG00000055332	3.54005e-32	3.71861e-31	-2.1845	19.7037	43.0427
GRCh38_SMIM4	GRCh38_ENSG00000168273	4.6675e-32	4.89679e-31	-3.28995	12.5642	41.3357
GRCh38_LSM10	GRCh38_ENSG00000181817	5.7174e-32	5.99452e-31	-2.78625	16.331	45.5024
GRCh38_MED8	GRCh38_ENSG00000159479	6.54745e-32	6.85624e-31	-2.91074	11.5483	33.6142
GRCh38_GLRX2	GRCh38_ENSG00000023572	9.78172e-32	1.02367e-30	-3.35872	11.6355	39.0805
GRCh38_EMC6	GRCh38_ENSG00000127774	1.21115e-31	1.26669e-30	-3.2913	10.8384	35.6724
GRCh38_CWC27	GRCh38_ENSG00000153015	1.28279e-31	1.34078e-30	-2.03223	17.2454	35.0466
GRCh38_PRPS1	GRCh38_ENSG00000147224	1.362e-31	1.42268e-30	-2.47444	16.1037	39.8477
GRCh38_ABT1	GRCh38_ENSG00000146109	1.6464e-31	1.71869e-30	-3.3474	10.2073	34.1679
GRCh38_MALSU1	GRCh38_ENSG00000156928	2.06198e-31	2.14717e-30	-3.23779	13.5883	43.996
GRCh38_DPM2	GRCh38_ENSG00000136908	2.10821e-31	2.19395e-30	-2.94456	12.7949	37.6754
GRCh38_NARS	GRCh38_ENSG00000134440	2.64149e-31	2.74722e-30	-2.302	19.0868	43.9379
GRCh38_COA3	GRCh38_ENSG00000183978	2.67908e-31	2.78459e-30	-5.6877	6.38292	36.3042
GRCh38_UBE2C	GRCh38_ENSG00000175063	2.89191e-31	3.00208e-30	-4.56008	13.3909	61.0636
GRCh38_ADA	GRCh38_ENSG00000196839	7.02023e-31	7.27417e-30	-4.06739	10.4839	42.642
GRCh38_RBM42	GRCh38_ENSG00000126254	1.00931e-30	1.04389e-29	-3.08573	12.5707	38.7898
GRCh38_NIT2	GRCh38_ENSG00000114021	1.32784e-30	1.37079e-29	-3.39756	10.3472	35.1552
GRCh38_PKIB	GRCh38_ENSG00000135549	2.02388e-30	2.08679e-29	-2.05978	20.6892	42.6153
GRCh38_ERG28	GRCh38_ENSG00000133935	2.09262e-30	2.15634e-29	-3.14039	8.91624	28.0005
GRCh38_PLEKHB2	GRCh38_ENSG00000115762	2.25072e-30	2.31782e-29	-2.12339	14.2354	30.2272
GRCh38_MAD2L2	GRCh38_ENSG00000116670	2.32347e-30	2.39128e-29	-2.67801	13.0756	35.0168
GRCh38_TEX264	GRCh38_ENSG00000164081	3.14606e-30	3.23589e-29	-3.19669	6.65522	21.2747
GRCh38_GNPNAT1	GRCh38_ENSG00000100522	3.24786e-30	3.33855e-29	-2.02913	19.5902	39.751
GRCh38_APEX1	GRCh38_ENSG00000100823	3.25792e-30	3.34276e-29	-2.24532	17.4175	39.1078
GRCh38_EDNRB	GRCh38_ENSG00000136160	4.79777e-30	4.91369e-29	-2.60189	8.88284	23.1121
GRCh38_UPF2	GRCh38_ENSG00000151461	8.23539e-30	8.40871e-29	7.07793	210.791	29.7814
GRCh38_SEZ6L2	GRCh38_ENSG00000174938	8.71019e-30	8.8881e-29	-4.55973	7.95875	36.2897
GRCh38_MAGEB2	GRCh38_ENSG00000099399	1.38692e-29	1.41182e-28	-2.40177	15.4604	37.1322
GRCh38_RIOK2	GRCh38_ENSG00000058729	1.55461e-29	1.5806e-28	-2.35696	17.8725	42.125
GRCh38_MVB12A	GRCh38_ENSG00000141971	1.55903e-29	1.58413e-28	-3.43253	11.0981	38.0946
GRCh38_LRRC75A	GRCh38_ENSG00000181350	2.34897e-29	2.37672e-28	-3.02813	19.7427	59.7834
GRCh38_COX11	GRCh38_ENSG00000166260	3.38295e-29	3.41674e-28	-4.85185	6.46373	31.361
GRCh38_GTPBP4	GRCh38_ENSG00000107937	3.39125e-29	3.42306e-28	-2.05409	18.3979	37.7909
GRCh38_UFM1	GRCh38_ENSG00000120686	3.64202e-29	3.67397e-28	-2.36704	12.5227	29.6416
GRCh38_RRP7A	GRCh38_ENSG00000189306	7.77834e-29	7.82777e-28	-2.22314	17.524	38.9583
GRCh38_SFN	GRCh38_ENSG00000175793	8.92207e-29	8.96801e-28	-4.93377	6.95159	34.2976
GRCh38_THYN1	GRCh38_ENSG00000151500	1.04163e-28	1.04574e-27	-4.46899	7.86462	35.1469
GRCh38_TSEN34	GRCh38_ENSG00000170892	1.09616e-28	1.09983e-27	-3.21491	8.51711	27.3817
GRCh38_MAPK1IP1L	GRCh38_ENSG00000168175	1.17362e-28	1.17685e-27	-2.07659	18.6792	38.7891
GRCh38_AKR1B1	GRCh38_ENSG00000085662	1.24037e-28	1.24304e-27	-3.34287	10.4124	34.8072
GRCh38_GRSF1	GRCh38_ENSG00000132463	1.47328e-28	1.47206e-27	-2.43779	13.3396	32.5192
GRCh38_PDCL3	GRCh38_ENSG00000115539	1.78038e-28	1.77679e-27	-2.07002	18.8646	39.0501
GRCh38_DCTD	GRCh38_ENSG00000129187	1.84344e-28	1.83862e-27	-2.49607	13.7234	34.2545
GRCh38_FEN1	GRCh38_ENSG00000168496	2.13478e-28	2.12794e-27	-2.7921	15.0495	42.0197
GRCh38_IDH3B	GRCh38_ENSG00000101365	2.6888e-28	2.67858e-27	-3.1643	11.4624	36.2704
GRCh38_HPDL	GRCh38_ENSG00000186603	2.91456e-28	2.90177e-27	-3.74521	9.23949	34.6038
GRCh38_COA5	GRCh38_ENSG00000183513	3.16714e-28	3.1495e-27	-3.94983	7.56686	29.8878
GRCh38_WDR97	GRCh38_ENSG00000179698	3.84818e-28	3.8177e-27	19.5277	27.5521	1.41093
GRCh38_AL033504.1	GRCh38_ENSG00000227681	3.91962e-28	3.88629e-27	-18.8107	1.61756	30.4273
GRCh38_COMMD8	GRCh38_ENSG00000169019	4.6639e-28	4.6215e-27	-3.43631	10.9061	37.4766
GRCh38_MTX1	GRCh38_ENSG00000173171	6.45675e-28	6.38298e-27	-2.61709	14.222	37.2203
GRCh38_MRPS18A	GRCh38_ENSG00000096080	7.27451e-28	7.18294e-27	-3.02239	13.116	39.6418
GRCh38_BORCS6	GRCh38_ENSG00000196544	8.06896e-28	7.95803e-27	-3.95195	10.3609	40.9455
GRCh38_CD37	GRCh38_ENSG00000104894	1.1569e-27	1.13966e-26	-2.37421	11.2347	26.6735
GRCh38_C22orf39	GRCh38_ENSG00000242259	1.56927e-27	1.54407e-26	-2.41538	13.7047	33.102
GRCh38_UROD	GRCh38_ENSG00000126088	1.57838e-27	1.55212e-26	-2.30945	14.4462	33.3627
GRCh38_DSCR8	GRCh38_ENSG00000198054	2.05636e-27	2.0186e-26	-3.96188	7.1866	28.4725
GRCh38_RBM22	GRCh38_ENSG00000086589	2.50552e-27	2.45664e-26	-2.4766	12.4646	30.8698
GRCh38_SENCR	GRCh38_ENSG00000254703	2.51549e-27	2.46498e-26	-9.71965	2.37583	23.0923
GRCh38_VPS26A	GRCh38_ENSG00000122958	2.53515e-27	2.48279e-26	-3.74703	8.73153	32.7173
GRCh38_RTCA	GRCh38_ENSG00000137996	2.901e-27	2.83778e-26	-3.71403	10.2739	38.1578
GRCh38_TSG101	GRCh38_ENSG00000074319	3.8414e-27	3.75112e-26	-2.49529	12.31	30.717
GRCh38_GYPC	GRCh38_ENSG00000136732	4.07076e-27	3.96817e-26	-2.64425	11.7592	31.0942
GRCh38_RAC2	GRCh38_ENSG00000128340	5.42824e-27	5.28223e-26	-2.43625	14.4937	35.3102
GRCh38_CCDC167	GRCh38_ENSG00000198937	5.68862e-27	5.5292e-26	-2.77024	10.3911	28.7859
GRCh38_ABHD14A	GRCh38_ENSG00000248487	6.4299e-27	6.24608e-26	-3.5719	5.97132	21.329
GRCh38_PEPD	GRCh38_ENSG00000124299	8.11146e-27	7.87046e-26	-3.194	8.73789	27.9088
GRCh38_MKI67	GRCh38_ENSG00000148773	9.41849e-27	9.1281e-26	7.95919	180.948	22.7344
GRCh38_MRPS28	GRCh38_ENSG00000147586	1.19601e-26	1.15846e-25	-2.66821	13.0766	34.8911
GRCh38_AL355075.4	GRCh38_ENSG00000259001	1.29294e-26	1.25019e-25	20.5767	32.7561	1.5919
GRCh38_TRNAU1AP	GRCh38_ENSG00000180098	1.53469e-26	1.48053e-25	-3.58816	7.37543	26.4642
GRCh38_STAU1	GRCh38_ENSG00000124214	1.97855e-26	1.90654e-25	-2.09898	17.6404	37.0268
GRCh38_MRPL50	GRCh38_ENSG00000136897	2.0098e-26	1.93554e-25	-3.61156	8.90981	32.1783
GRCh38_PLAC8	GRCh38_ENSG00000145287	2.8756e-26	2.76143e-25	-2.64441	11.9442	31.5854
GRCh38_URM1	GRCh38_ENSG00000167118	2.95453e-26	2.83561e-25	-3.10839	11.6574	36.2356
GRCh38_QDPR	GRCh38_ENSG00000151552	3.40467e-26	3.2639e-25	-5.33006	5.86866	31.2803
GRCh38_PPP2R2A	GRCh38_ENSG00000221914	6.10313e-26	5.84078e-25	-2.20715	16.1286	35.5983
GRCh38_LGALS3	GRCh38_ENSG00000131981	7.78788e-26	7.44037e-25	-6.66253	4.49434	29.9437
GRCh38_FMC1	GRCh38_ENSG00000164898	8.2861e-26	7.91186e-25	-2.06181	18.3494	37.8329
GRCh38_PHF5A	GRCh38_ENSG00000100410	1.0132e-25	9.66344e-25	-6.01409	4.74883	28.5599
GRCh38_TMEM141	GRCh38_ENSG00000244187	1.26857e-25	1.20852e-24	-14.5394	1.77231	25.7684
GRCh38_SUCLA2	GRCh38_ENSG00000136143	1.49446e-25	1.42211e-24	-3.20871	10.8841	34.924
GRCh38_LY9	GRCh38_ENSG00000122224	1.7723e-25	1.68363e-24	-2.33863	11.2186	26.2361
GRCh38_NSFL1C	GRCh38_ENSG00000088833	1.79172e-25	1.70113e-24	-4.13806	7.30921	30.2459
GRCh38_DSCC1	GRCh38_ENSG00000136982	1.85448e-25	1.75871e-24	-2.66515	16.4337	43.7982
GRCh38_PPIE	GRCh38_ENSG00000084072	2.00925e-25	1.90442e-24	-2.96113	9.81138	29.0528
GRCh38_HDAC1	GRCh38_ENSG00000116478	2.13015e-25	2.01787e-24	-2.11319	15.3718	32.4835
GRCh38_ZNF593	GRCh38_ENSG00000142684	2.22401e-25	2.1056e-24	-2.09134	17.2436	36.0623
GRCh38_ISG15	GRCh38_ENSG00000187608	2.38498e-25	2.25673e-24	-3.34517	11.1535	37.3103
GRCh38_IGBP1	GRCh38_ENSG00000089289	2.56449e-25	2.42521e-24	-2.10852	15.6825	33.0667
GRCh38_ETHE1	GRCh38_ENSG00000105755	2.9639e-25	2.80136e-24	-9.91236	2.28786	22.6781
GRCh38_SLC39A1	GRCh38_ENSG00000143570	4.11641e-25	3.88847e-24	-2.192	9.55496	20.9444
GRCh38_C11orf96	GRCh38_ENSG00000187479	4.20332e-25	3.96833e-24	-7.59568	2.98547	22.6767
GRCh38_SURF2	GRCh38_ENSG00000148291	4.3465e-25	4.1012e-24	-2.89504	10.3441	29.9467
GRCh38_CYTIP	GRCh38_ENSG00000115165	4.75832e-25	4.48474e-24	-3.04902	12.7212	38.7871
GRCh38_PKD1	GRCh38_ENSG00000008710	5.02263e-25	4.73119e-24	23.179	51.3887	2.21704
GRCh38_UPF3B	GRCh38_ENSG00000125351	7.68944e-25	7.23109e-24	-2.0351	15.9744	32.5094
GRCh38_LAP3	GRCh38_ENSG00000002549	9.69544e-25	9.09205e-24	-2.94411	10.5042	30.9256
GRCh38_KRT8	GRCh38_ENSG00000170421	9.89288e-25	9.27202e-24	-2.21612	19.1739	42.4916
GRCh38_ATP6V1D	GRCh38_ENSG00000100554	1.14945e-24	1.07671e-23	-4.4653	6.64363	29.6658
GRCh38_PRELID3B	GRCh38_ENSG00000101166	1.53934e-24	1.43791e-23	-2.05769	13.9315	28.6668
GRCh38_COPZ2	GRCh38_ENSG00000005243	1.68853e-24	1.5764e-23	-4.50982	4.27098	19.2614
GRCh38_WBP2	GRCh38_ENSG00000132471	2.00398e-24	1.86986e-23	-2.29213	12.6596	29.0175
GRCh38_USE1	GRCh38_ENSG00000053501	2.05292e-24	1.91446e-23	-2.79764	12.1472	33.9835
GRCh38_FAM98A	GRCh38_ENSG00000119812	2.06692e-24	1.92644e-23	-2.91881	12.1233	35.3856
GRCh38_METTL9	GRCh38_ENSG00000197006	2.50324e-24	2.33052e-23	-2.82738	11.7204	33.1382
GRCh38_NAPA	GRCh38_ENSG00000105402	2.54085e-24	2.36423e-23	-2.8142	9.91218	27.8949
GRCh38_TMEM50B	GRCh38_ENSG00000142188	2.73282e-24	2.54145e-23	-3.03214	7.28833	22.0993
GRCh38_CFAP36	GRCh38_ENSG00000163001	2.94947e-24	2.73989e-23	-2.99075	10.6938	31.9824
GRCh38_UQCRC2	GRCh38_ENSG00000140740	3.79068e-24	3.51355e-23	-3.6256	9.07623	32.9068
GRCh38_RAP1A	GRCh38_ENSG00000116473	4.04225e-24	3.74466e-23	-3.02204	10.897	32.931
GRCh38_CYB5B	GRCh38_ENSG00000103018	5.76237e-24	5.33226e-23	-2.64954	10.8477	28.7413
GRCh38_FAM111B	GRCh38_ENSG00000189057	5.93844e-24	5.49216e-23	-2.72722	15.4981	42.2666
GRCh38_COPS7A	GRCh38_ENSG00000111652	6.62907e-24	6.12751e-23	-2.60168	11.5532	30.0578
GRCh38_RRP36	GRCh38_ENSG00000124541	7.04512e-24	6.50492e-23	-3.80598	9.53566	36.2926
GRCh38_MPG	GRCh38_ENSG00000103152	9.45584e-24	8.72119e-23	-2.94011	8.95565	26.3306
GRCh38_BABAM2	GRCh38_ENSG00000158019	9.89285e-24	9.11924e-23	-5.21858	5.01607	26.1768
GRCh38_RPP30	GRCh38_ENSG00000148688	1.0208e-23	9.40457e-23	-3.11107	11.4282	35.554
GRCh38_RAB4A	GRCh38_ENSG00000168118	1.06219e-23	9.78057e-23	-3.56545	7.18072	25.6025
GRCh38_TRAPPC6A	GRCh38_ENSG00000007255	1.19167e-23	1.09668e-22	-4.57337	5.03481	23.026
GRCh38_ZCCHC17	GRCh38_ENSG00000121766	1.35789e-23	1.24896e-22	-3.99708	8.4457	33.7581
GRCh38_ARPC4	GRCh38_ENSG00000241553	1.37717e-23	1.266e-22	-2.14129	14.1368	30.271
GRCh38_NPC2	GRCh38_ENSG00000119655	1.43615e-23	1.31878e-22	-2.43911	8.57988	20.9273
GRCh38_OARD1	GRCh38_ENSG00000124596	1.46046e-23	1.34037e-22	-2.94318	10.2178	30.0727
GRCh38_BECN1	GRCh38_ENSG00000126581	1.85924e-23	1.70449e-22	-2.27689	10.1521	23.1152
GRCh38_SLC9A3R1	GRCh38_ENSG00000109062	1.95583e-23	1.79206e-22	-2.39666	11.6061	27.8159
GRCh38_CT55	GRCh38_ENSG00000169551	2.22437e-23	2.03367e-22	-5.44065	5.62329	30.5944
GRCh38_GLRX3	GRCh38_ENSG00000108010	2.51709e-23	2.29755e-22	-2.14574	14.5372	31.1931
GRCh38_ZPR1	GRCh38_ENSG00000109917	2.81967e-23	2.56954e-22	-2.21	14.1017	31.1649
GRCh38_AIMP2	GRCh38_ENSG00000106305	3.0769e-23	2.80243e-22	-6.19228	4.31079	26.6936
GRCh38_ASRGL1	GRCh38_ENSG00000162174	3.14334e-23	2.8614e-22	-2.41663	14.4069	34.8162
GRCh38_POLR3G	GRCh38_ENSG00000113356	4.64322e-23	4.21988e-22	-3.37399	9.25275	31.2187
GRCh38_AP1AR	GRCh38_ENSG00000138660	4.92945e-23	4.47758e-22	-3.61942	8.47502	30.6747
GRCh38_HPF1	GRCh38_ENSG00000056050	5.23707e-23	4.75443e-22	-2.26891	18.754	42.551
GRCh38_MRPL27	GRCh38_ENSG00000108826	6.65443e-23	6.02488e-22	-2.87895	13.2071	38.0225
GRCh38_PSMF1	GRCh38_ENSG00000125818	6.83364e-23	6.1838e-22	-2.44716	11.2564	27.5461
GRCh38_HSPBP1	GRCh38_ENSG00000133265	7.04277e-23	6.36961e-22	-3.64576	8.95001	32.6296
GRCh38_CHTOP	GRCh38_ENSG00000160679	7.47479e-23	6.75669e-22	-2.12769	17.8826	38.0487
GRCh38_ACOT13	GRCh38_ENSG00000112304	9.16264e-23	8.26459e-22	-3.8164	8.83456	33.7162
GRCh38_UTP4	GRCh38_ENSG00000141076	9.63267e-23	8.68388e-22	-3.29508	8.92883	29.4212
GRCh38_SIGIRR	GRCh38_ENSG00000185187	9.68408e-23	8.72555e-22	-2.32921	13.584	31.64
GRCh38_EIF2B2	GRCh38_ENSG00000119718	1.15178e-22	1.03722e-21	-2.78064	8.87071	24.6663
GRCh38_PLIN2	GRCh38_ENSG00000147872	1.31815e-22	1.18577e-21	-4.56533	6.96598	31.802
GRCh38_BLVRA	GRCh38_ENSG00000106605	1.36714e-22	1.22918e-21	-2.71273	12.5416	34.022
GRCh38_AIG1	GRCh38_ENSG00000146416	1.45634e-22	1.30868e-21	-3.14798	6.75241	21.2565
GRCh38_TSN	GRCh38_ENSG00000211460	1.576e-22	1.41469e-21	-2.13163	12.6838	27.0372
GRCh38_MMP24OS	GRCh38_ENSG00000126005	2.05909e-22	1.84538e-21	-3.78977	7.78949	29.5204
GRCh38_SZRD1	GRCh38_ENSG00000055070	2.46205e-22	2.20298e-21	-2.40935	12.8653	30.9971
GRCh38_SDHAF2	GRCh38_ENSG00000167985	3.51305e-22	3.13004e-21	-4.78287	7.49587	35.8518
GRCh38_RIDA	GRCh38_ENSG00000132541	3.58725e-22	3.19446e-21	-2.04691	13.5917	27.821
GRCh38_AIP	GRCh38_ENSG00000110711	3.64703e-22	3.24597e-21	-2.88237	11.8695	34.2124
GRCh38_PRPF38A	GRCh38_ENSG00000134748	3.76877e-22	3.35255e-21	-2.72379	11.4465	31.1779
GRCh38_CD86	GRCh38_ENSG00000114013	3.9911e-22	3.54657e-21	-2.21135	9.73462	21.5267
GRCh38_TMEM132D-AS1	GRCh38_ENSG00000249196	4.0376e-22	3.58598e-21	-4.36816	9.24366	40.3778
GRCh38_NTMT1	GRCh38_ENSG00000148335	4.07386e-22	3.61628e-21	-3.75061	9.03901	33.9018
HHV8_4_ORF50	HHV8_4_gene-HHV8GK18_gp52	4.10942e-22	3.64592e-21	5.87179	377.137	64.2287
GRCh38_TERC	GRCh38_ENSG00000270141	4.17332e-22	3.70066e-21	11.5042	13.5948	1.18173
GRCh38_CISD3	GRCh38_ENSG00000277972	4.24132e-22	3.75897e-21	-2.30088	13.9649	32.1317
GRCh38_ANXA4	GRCh38_ENSG00000196975	6.09955e-22	5.39163e-21	-3.46644	8.69072	30.1259
GRCh38_FLOT1	GRCh38_ENSG00000137312	6.42271e-22	5.6743e-21	-3.49177	9.21187	32.1657
GRCh38_MTX2	GRCh38_ENSG00000128654	6.83406e-22	6.03454e-21	-2.49293	13.2318	32.986
GRCh38_DYNLT1	GRCh38_ENSG00000146425	8.05537e-22	7.10549e-21	-3.58594	8.52759	30.5794
GRCh38_PLPP5	GRCh38_ENSG00000147535	1.06688e-21	9.38612e-21	-2.35175	9.43397	22.1864
GRCh38_EMG1	GRCh38_ENSG00000268439,GRCh38_ENSG00000126749	1.32154e-21	1.16022e-20	-3.05277	5.66934	17.3072
GRCh38_CD47	GRCh38_ENSG00000196776	1.50303e-21	1.31817e-20	-2.19963	8.66461	19.0589
GRCh38_UMPS	GRCh38_ENSG00000114491	1.56925e-21	1.37553e-20	-2.24831	17.111	38.4709
GRCh38_ACAA2	GRCh38_ENSG00000167315	1.67154e-21	1.46366e-20	-3.1662	8.87723	28.1071
GRCh38_KXD1	GRCh38_ENSG00000105700	1.92027e-21	1.67971e-20	-2.70119	11.6456	31.457
GRCh38_NMB	GRCh38_ENSG00000197696	2.18995e-21	1.91461e-20	-2.73897	10.6373	29.1352
GRCh38_BCAS2	GRCh38_ENSG00000116752	2.2676e-21	1.98147e-20	-2.86564	13.2598	37.9978
GRCh38_MRPL16	GRCh38_ENSG00000166902	2.4302e-21	2.12024e-20	-2.6122	13.3246	34.8065
GRCh38_MOCS2	GRCh38_ENSG00000164172	4.79335e-21	4.17113e-20	-3.63941	6.25829	22.7765
GRCh38_ANKRD11	GRCh38_ENSG00000167522	7.15791e-21	6.20303e-20	4.64491	231.467	49.8325
GRCh38_PPP1R11	GRCh38_ENSG00000204619	7.21665e-21	6.25071e-20	-2.92127	10.3295	30.1753
GRCh38_RRAS	GRCh38_ENSG00000126458	7.73545e-21	6.69316e-20	-6.20549	3.80466	23.6098
HHV8_4_K7	HHV8_4_gene-HHV8GK18_gp18	7.97945e-21	6.90072e-20	4.16995	3070.9	736.434
GRCh38_ARL3	GRCh38_ENSG00000138175	8.0993e-21	7.00076e-20	-7.12084	3.92122	27.9223
GRCh38_MRPS22	GRCh38_ENSG00000175110	1.38052e-20	1.19021e-19	-2.52512	15.4625	39.0446
GRCh38_VAMP5	GRCh38_ENSG00000168899	1.39118e-20	1.19817e-19	-4.59078	6.1883	28.4091
GRCh38_SHKBP1	GRCh38_ENSG00000160410	1.60739e-20	1.38296e-19	-4.34152	6.65229	28.881
GRCh38_SLC25A4	GRCh38_ENSG00000151729	1.75235e-20	1.50614e-19	-2.02391	15.4985	31.3676
GRCh38_SH3GLB1	GRCh38_ENSG00000097033	2.05842e-20	1.7674e-19	-3.06885	11.4911	35.2644
GRCh38_LYRM4	GRCh38_ENSG00000214113	2.16626e-20	1.85904e-19	-2.62558	10.5325	27.654
GRCh38_AC108134.2	GRCh38_ENSG00000261889	2.275e-20	1.95136e-19	2.43118	16.829	6.92216
GRCh38_TRAPPC3	GRCh38_ENSG00000054116	2.98194e-20	2.55643e-19	-2.37511	12.4145	29.4858
GRCh38_PPA2	GRCh38_ENSG00000138777	3.18324e-20	2.72761e-19	-4.13772	6.10491	25.2605
GRCh38_FAM200B	GRCh38_ENSG00000237765	3.24947e-20	2.78152e-19	-2.25461	13.1674	29.6873
GRCh38_PPP6C	GRCh38_ENSG00000119414	3.48786e-20	2.98405e-19	-3.66029	6.9858	25.5701
GRCh38_AC090204.1	GRCh38_ENSG00000247134	4.23756e-20	3.62362e-19	-4.62716	4.72939	21.8837
GRCh38_COPS4	GRCh38_ENSG00000138663	4.56558e-20	3.90014e-19	-2.67198	11.7725	31.4558
GRCh38_PYCR1	GRCh38_ENSG00000183010	6.25545e-20	5.32745e-19	-2.43632	11.9798	29.1867
GRCh38_ZNF217	GRCh38_ENSG00000171940	7.34099e-20	6.24244e-19	-2.04929	23.5564	48.2739
GRCh38_UQCC2	GRCh38_ENSG00000137288	7.50661e-20	6.38005e-19	-2.17345	15.1338	32.8926
GRCh38_GOSR2	GRCh38_ENSG00000108433	8.67784e-20	7.37177e-19	-2.55499	12.0725	30.8451
GRCh38_GTF2H5	GRCh38_ENSG00000272047	8.82483e-20	7.49285e-19	-4.4131	6.7837	29.9372
GRCh38_CCDC187	GRCh38_ENSG00000260220	1.04535e-19	8.86222e-19	9.20704	9.27956	1.00788
GRCh38_RAB14	GRCh38_ENSG00000119396	1.04911e-19	8.88961e-19	-2.77017	13.0655	36.1937
GRCh38_NDUFS4	GRCh38_ENSG00000164258	1.66698e-19	1.40754e-18	-2.49604	11.6087	28.9758
GRCh38_NIP7	GRCh38_ENSG00000132603	2.07139e-19	1.7455e-18	-2.25488	12.9612	29.2259
GRCh38_PIGP	GRCh38_ENSG00000185808	2.08633e-19	1.7572e-18	-3.44609	5.72093	19.7148
GRCh38_TRA2B	GRCh38_ENSG00000136527	2.11156e-19	1.77756e-18	4.8918	252.152	51.5459
GRCh38_MRPS11	GRCh38_ENSG00000181991	3.57877e-19	3.00817e-18	-2.80228	10.2085	28.6072
GRCh38_DUSP12	GRCh38_ENSG00000081721	3.68345e-19	3.09461e-18	-2.51157	12.2324	30.7226
GRCh38_ERCC1	GRCh38_ENSG00000012061	4.13789e-19	3.47467e-18	-7.42346	3.42794	25.4472
GRCh38_CIAPIN1	GRCh38_ENSG00000005194	4.31719e-19	3.62341e-18	-7.74266	3.05268	23.6359
GRCh38_NSMCE1	GRCh38_ENSG00000169189	4.33578e-19	3.63721e-18	-3.24923	8.43721	27.4144
GRCh38_ANXA2R	GRCh38_ENSG00000177721	4.47637e-19	3.75326e-18	-11.5716	1.89293	21.9042
GRCh38_FLRT1	GRCh38_ENSG00000126500	4.48291e-19	3.75687e-18	6.65777	6.71258	1.00823
GRCh38_IMMP1L	GRCh38_ENSG00000148950	4.49021e-19	3.76111e-18	-4.74519	5.8868	27.934
GRCh38_JUN	GRCh38_ENSG00000177606	4.55798e-19	3.81597e-18	12.2604	66.9021	5.45677
GRCh38_SARNP	GRCh38_ENSG00000205323	5.26162e-19	4.40068e-18	-2.17336	13.3926	29.107
GRCh38_MOSPD3	GRCh38_ENSG00000106330	5.32689e-19	4.45305e-18	-4.05679	6.53524	26.5121
GRCh38_HAUS1	GRCh38_ENSG00000152240	5.63083e-19	4.70478e-18	-2.18309	12.0739	26.3585
GRCh38_PLEC	GRCh38_ENSG00000178209	5.71525e-19	4.77295e-18	12.315	93.642	7.6039
GRCh38_TSR2	GRCh38_ENSG00000158526	5.83998e-19	4.87469e-18	-3.72402	7.18211	26.7463
GRCh38_TIPIN	GRCh38_ENSG00000075131	8.29512e-19	6.89999e-18	-3.03769	10.5738	32.1199
GRCh38_ENOPH1	GRCh38_ENSG00000145293	8.72407e-19	7.2532e-18	-2.04952	14.5302	29.78
GRCh38_ABCF2	GRCh38_ENSG00000033050,GRCh38_ENSG00000285292	9.25663e-19	7.69217e-18	-2.48003	5.8284	14.4546
GRCh38_CHMP4C	GRCh38_ENSG00000164695	9.58182e-19	7.95452e-18	-3.33129	7.75458	25.8327
GRCh38_CDKN2C	GRCh38_ENSG00000123080	9.71313e-19	8.05556e-18	-3.39197	6.49279	22.0233
GRCh38_EIF5AL1	GRCh38_ENSG00000253626	1.10106e-18	9.12261e-18	-2.00296	15.0155	30.0755
GRCh38_SNX2	GRCh38_ENSG00000205302	1.272e-18	1.05181e-17	-4.03311	6.93439	27.9672
GRCh38_CASKIN1	GRCh38_ENSG00000167971	1.36311e-18	1.12604e-17	6.02496	7.3964	1.22763
GRCh38_RCHY1	GRCh38_ENSG00000163743	1.49011e-18	1.22914e-17	-4.51181	6.46165	29.1537
GRCh38_OAZ2	GRCh38_ENSG00000180304	1.65916e-18	1.36724e-17	-2.5849	12.3789	31.9981
GRCh38_EEF1E1	GRCh38_ENSG00000124802	1.74961e-18	1.43966e-17	-2.98931	9.44027	28.2199
GRCh38_MRM2	GRCh38_ENSG00000122687	1.85367e-18	1.52379e-17	-3.47282	8.26712	28.7102
GRCh38_DHRS4L2	GRCh38_ENSG00000187630	2.47894e-18	2.03379e-17	-4.9672	4.9131	24.4043
GRCh38_CREB3	GRCh38_ENSG00000107175	2.69279e-18	2.20709e-17	-2.54958	8.98289	22.9026
GRCh38_NRBF2	GRCh38_ENSG00000148572	2.96478e-18	2.42765e-17	-2.18292	15.8116	34.5153
GRCh38_COMMD9	GRCh38_ENSG00000110442	5.19719e-18	4.24526e-17	-4.3435	5.96767	25.9206
GRCh38_AL356488.2	GRCh38_ENSG00000270066	5.3414e-18	4.36093e-17	6.33429	6.84524	1.08066
GRCh38_RIPK2	GRCh38_ENSG00000104312	8.91238e-18	7.25173e-17	-2.58611	12.0295	31.1095
GRCh38_AIM2	GRCh38_ENSG00000163568	1.01518e-17	8.2522e-17	-2.32075	14.7106	34.1396
GRCh38_RHOG	GRCh38_ENSG00000177105	1.05634e-17	8.58261e-17	-3.10425	8.45081	26.2334
GRCh38_PLS3	GRCh38_ENSG00000102024	1.0804e-17	8.77389e-17	-3.13498	7.63879	23.9474
GRCh38_TMEM256	GRCh38_ENSG00000205544	1.08183e-17	8.78124e-17	-3.13561	7.27611	22.815
GRCh38_LYN	GRCh38_ENSG00000254087	1.15579e-17	9.368e-17	-2.0414	13.1698	26.8849
GRCh38_TCTEX1D2	GRCh38_ENSG00000213123	1.24409e-17	1.00691e-16	-2.80425	7.58076	21.2584
GRCh38_AAMDC	GRCh38_ENSG00000087884	1.64328e-17	1.32871e-16	-4.49545	5.36358	24.1117
GRCh38_SGK1	GRCh38_ENSG00000118515	1.7203e-17	1.38965e-16	13.9726	38.2897	2.74035
GRCh38_TMEM126A	GRCh38_ENSG00000171202	1.81416e-17	1.46477e-16	-2.57631	10.2226	26.3365
GRCh38_SEC13	GRCh38_ENSG00000157020	1.94931e-17	1.57313e-16	-3.10006	10.3579	32.1102
GRCh38_TYW3	GRCh38_ENSG00000162623	2.00701e-17	1.61814e-16	-2.17168	12.1355	26.3544
GRCh38_ZNF511	GRCh38_ENSG00000198546	2.29911e-17	1.85275e-16	-3.35077	7.17193	24.0315
GRCh38_DERA	GRCh38_ENSG00000023697	2.43633e-17	1.96239e-16	-7.49888	3.84294	28.8177
GRCh38_PIGF	GRCh38_ENSG00000151665	3.05475e-17	2.45462e-16	-2.90797	8.10511	23.5694
GRCh38_PSMB9	GRCh38_ENSG00000240065	3.85191e-17	3.09073e-16	-2.30831	11.3083	26.1031
GRCh38_SMU1	GRCh38_ENSG00000122692	4.82172e-17	3.86336e-16	-3.84215	6.32729	24.3104
GRCh38_WDR54	GRCh38_ENSG00000005448	6.82399e-17	5.44945e-16	-13.4864	1.61644	21.8
GRCh38_RNF5	GRCh38_ENSG00000204308	7.57849e-17	6.04335e-16	-5.33993	3.66381	19.5645
GRCh38_TIFA	GRCh38_ENSG00000145365	7.98837e-17	6.36415e-16	-3.24624	10.8532	35.232
GRCh38_MRPL45	GRCh38_ENSG00000278845	8.81944e-17	7.01959e-16	-6.85996	3.48402	23.9002
GRCh38_KLHL7	GRCh38_ENSG00000122550	9.14018e-17	7.26798e-16	-2.34368	10.0127	23.4666
GRCh38_VTA1	GRCh38_ENSG00000009844	9.68402e-17	7.69678e-16	-2.46998	13.1782	32.5498
GRCh38_CCDC115	GRCh38_ENSG00000136710	9.827e-17	7.79934e-16	-3.58197	5.4834	19.6414
GRCh38_VKORC1L1	GRCh38_ENSG00000196715	1.06753e-16	8.4606e-16	-2.72785	8.34928	22.7756
GRCh38_PBDC1	GRCh38_ENSG00000102390	1.10451e-16	8.74958e-16	-2.82465	9.18901	25.9558
GRCh38_TAF12	GRCh38_ENSG00000120656	1.13687e-16	9.00161e-16	-3.42893	6.11411	20.9649
GRCh38_KRAS	GRCh38_ENSG00000133703	1.31108e-16	1.03712e-15	-2.69159	10.3351	27.8179
GRCh38_ALKBH5	GRCh38_ENSG00000091542	1.33751e-16	1.05753e-15	-2.36565	10.7594	25.453
GRCh38_CAT	GRCh38_ENSG00000121691	1.3732e-16	1.08524e-15	-2.32925	9.22392	21.4848
GRCh38_POP4	GRCh38_ENSG00000105171	1.94707e-16	1.53444e-15	-2.20429	10.7232	23.6371
GRCh38_AC120024.1	GRCh38_ENSG00000260369	1.95999e-16	1.5439e-15	5.45142	5.45142	1
GRCh38_DNAJC4	GRCh38_ENSG00000110011	2.12756e-16	1.67197e-15	-2.28304	8.80779	20.1085
GRCh38_IDH3G	GRCh38_ENSG00000067829	2.3651e-16	1.85603e-15	-2.70536	7.40642	20.037
GRCh38_MAL2	GRCh38_ENSG00000147676	2.37879e-16	1.8659e-15	-6.00908	6.32109	37.9839
GRCh38_PPIF	GRCh38_ENSG00000108179	3.26507e-16	2.55274e-15	-2.90942	10.4151	30.3018
GRCh38_TMEM173	GRCh38_ENSG00000184584	3.31253e-16	2.58865e-15	-2.78189	6.67567	18.5709
GRCh38_GTF2F2	GRCh38_ENSG00000188342	3.63051e-16	2.83582e-15	-3.039	8.45748	25.7023
GRCh38_ARMC1	GRCh38_ENSG00000104442	3.63384e-16	2.8371e-15	-3.38569	7.89337	26.7245
GRCh38_PCGF5	GRCh38_ENSG00000180628	4.37342e-16	3.40977e-15	-2.34036	11.2423	26.311
GRCh38_GRHPR	GRCh38_ENSG00000137106	5.47914e-16	4.26392e-15	-2.94454	8.83521	26.0157
GRCh38_RAB11B	GRCh38_ENSG00000185236	6.99213e-16	5.42877e-15	-2.78653	10.0387	27.9731
GRCh38_KIF19	GRCh38_ENSG00000196169	8.39565e-16	6.50343e-15	8.93804	9.34706	1.04576
GRCh38_Z93241.1	GRCh38_ENSG00000270022	8.98338e-16	6.95549e-15	16.0928	25.1752	1.56438
GRCh38_RITA1	GRCh38_ENSG00000139405	9.83439e-16	7.60037e-15	-2.75387	10.3032	28.3737
GRCh38_MACROD1	GRCh38_ENSG00000133315	1.03055e-15	7.94979e-15	-3.40187	6.48546	22.0627
GRCh38_TMEM9	GRCh38_ENSG00000116857	1.33557e-15	1.02744e-14	-2.51407	5.34899	13.4478
GRCh38_RBFOX2	GRCh38_ENSG00000100320	1.39972e-15	1.07581e-14	-3.2027	6.40167	20.5026
GRCh38_USB1	GRCh38_ENSG00000103005	1.41243e-15	1.08508e-14	-2.67804	9.65829	25.8653
GRCh38_ISOC2	GRCh38_ENSG00000063241	1.79372e-15	1.37612e-14	-2.90525	11.1986	32.5347
GRCh38_GPRC5A	GRCh38_ENSG00000013588	1.87592e-15	1.43786e-14	-2.56219	2.71305	6.95134
GRCh38_METTL23	GRCh38_ENSG00000181038	1.92652e-15	1.4753e-14	-3.24757	8.50303	27.6141
GRCh38_RHOH	GRCh38_ENSG00000168421	1.98264e-15	1.51758e-14	-2.63647	12.2265	32.2349
GRCh38_LPXN	GRCh38_ENSG00000110031	2.3563e-15	1.80113e-14	-5.80464	3.45729	20.0684
GRCh38_MFSD10	GRCh38_ENSG00000109736	2.35913e-15	1.80247e-14	-2.02721	7.93834	16.0927
GRCh38_FLYWCH2	GRCh38_ENSG00000162076	2.75389e-15	2.10217e-14	-4.06174	6.01503	24.4315
GRCh38_CHID1	GRCh38_ENSG00000177830	3.10599e-15	2.36879e-14	-2.37263	7.06792	16.7696
GRCh38_LCMT1	GRCh38_ENSG00000205629	3.19131e-15	2.43276e-14	-8.41543	2.49134	20.9657
GRCh38_TSEN15	GRCh38_ENSG00000198860	3.4791e-15	2.64974e-14	-2.10978	13.3457	28.1566
GRCh38_SCFD1	GRCh38_ENSG00000092108	3.84845e-15	2.92971e-14	-3.59723	5.87314	21.127
GRCh38_PMF1	GRCh38_ENSG00000160783	4.11733e-15	3.13014e-14	-4.86749	4.72064	22.9777
GRCh38_NUP37	GRCh38_ENSG00000075188	4.13254e-15	3.14028e-14	-3.90691	7.34844	28.7097
GRCh38_MIEN1	GRCh38_ENSG00000141741	5.00692e-15	3.79612e-14	-2.34458	8.84122	20.7289
GRCh38_FAM177A1	GRCh38_ENSG00000151327	5.96908e-15	4.51745e-14	-2.91259	7.7048	22.4409
GRCh38_YBEY	GRCh38_ENSG00000182362	7.58663e-15	5.73129e-14	-2.38321	11.3298	27.0013
GRCh38_NAPG	GRCh38_ENSG00000134265	7.96475e-15	6.01423e-14	-2.18337	14.0206	30.6121
GRCh38_ZCCHC9	GRCh38_ENSG00000131732	1.04532e-14	7.87909e-14	-2.21688	12.2997	27.267
GRCh38_SDHD	GRCh38_ENSG00000204370	1.2203e-14	9.18152e-14	-2.58263	9.23762	23.8574
GRCh38_TCEAL8	GRCh38_ENSG00000180964	1.22361e-14	9.20232e-14	-7.03304	3.62337	25.4833
GRCh38_RNF2	GRCh38_ENSG00000121481	1.42349e-14	1.06864e-13	-2.52863	9.57022	24.1995
GRCh38_JOSD2	GRCh38_ENSG00000161677	1.60045e-14	1.19987e-13	-2.64879	9.89527	26.2105
GRCh38_SERPINB9	GRCh38_ENSG00000170542	1.7231e-14	1.29067e-13	-2.67167	8.19896	21.9049
GRCh38_PITPNB	GRCh38_ENSG00000180957	1.78479e-14	1.33569e-13	-2.88427	9.54562	27.5321
GRCh38_DCUN1D1	GRCh38_ENSG00000043093	2.0907e-14	1.56184e-13	-3.08568	8.36696	25.8178
GRCh38_NME7	GRCh38_ENSG00000143156	2.22055e-14	1.65663e-13	-4.21148	4.22307	17.7854
GRCh38_PTPMT1	GRCh38_ENSG00000110536	2.41206e-14	1.79711e-13	-3.40128	5.66857	19.2804
GRCh38_CPNE1	GRCh38_ENSG00000214078	2.50121e-14	1.8627e-13	-3.19147	8.98055	28.6612
GRCh38_MECR	GRCh38_ENSG00000116353	2.59884e-14	1.93369e-13	-6.19026	3.14496	19.4681
GRCh38_MCRS1	GRCh38_ENSG00000187778	2.67251e-14	1.98763e-13	-3.07011	7.21413	22.1482
GRCh38_TIMM23	GRCh38_ENSG00000265354	2.87961e-14	2.14071e-13	-3.14868	8.5362	26.8778
GRCh38_SCIN	GRCh38_ENSG00000006747	3.0797e-14	2.28641e-13	-2.39766	9.94555	23.8461
GRCh38_GSTM4	GRCh38_ENSG00000168765	3.48105e-14	2.58324e-13	-2.94985	6.37885	18.8167
GRCh38_PXMP2	GRCh38_ENSG00000176894	3.49731e-14	2.59416e-13	-2.17188	11.2648	24.4657
GRCh38_ILK	GRCh38_ENSG00000166333	4.96706e-14	3.67624e-13	-4.71559	5.01922	23.6686
GRCh38_VPS25	GRCh38_ENSG00000131475	6.23848e-14	4.599e-13	-2.93697	7.83998	23.0258
GRCh38_ISOC1	GRCh38_ENSG00000066583	7.95731e-14	5.85583e-13	-5.10732	4.19933	21.4473
GRCh38_RAB18	GRCh38_ENSG00000099246	8.52971e-14	6.26881e-13	-3.69071	6.97605	25.7466
GRCh38_FAHD2A	GRCh38_ENSG00000115042	8.91794e-14	6.5484e-13	-2.87989	7.83247	22.5566
GRCh38_WIPI2	GRCh38_ENSG00000157954	1.1303e-13	8.27804e-13	-2.21795	12.5918	27.9281
GRCh38_TPMT	GRCh38_ENSG00000137364	1.25489e-13	9.18251e-13	-7.06686	2.64626	18.7007
GRCh38_CMTM7	GRCh38_ENSG00000153551	1.40832e-13	1.03007e-12	-2.11124	9.71173	20.5038
GRCh38_BTG3	GRCh38_ENSG00000154640	1.45512e-13	1.06383e-12	-3.68712	6.5382	24.1071
GRCh38_MTHFS	GRCh38_ENSG00000136371	1.99155e-13	1.45348e-12	-2.6877	9.26041	24.8893
GRCh38_BCAT2	GRCh38_ENSG00000105552	1.99775e-13	1.45738e-12	-3.27079	6.78176	22.1817
GRCh38_BAX	GRCh38_ENSG00000087088	2.14941e-13	1.56733e-12	-3.23771	7.24575	23.4596
GRCh38_ST8SIA6-AS1	GRCh38_ENSG00000204832	2.36031e-13	1.72037e-12	-2.09603	8.43967	17.6898
GRCh38_MEAF6	GRCh38_ENSG00000163875	2.5495e-13	1.85424e-12	-2.16098	10.8333	23.4105
GRCh38_CTH	GRCh38_ENSG00000116761	2.57051e-13	1.86871e-12	-2.21983	7.00504	15.55
GRCh38_TUBG1	GRCh38_ENSG00000131462	2.58184e-13	1.87614e-12	-2.41935	9.26213	22.4083
GRCh38_ORC4	GRCh38_ENSG00000115947	2.7636e-13	2.00735e-12	-3.437	6.09223	20.939
GRCh38_CCZ1	GRCh38_ENSG00000122674	2.80502e-13	2.03655e-12	-2.48688	8.76897	21.8073
GRCh38_VASP	GRCh38_ENSG00000125753	2.8935e-13	2.09988e-12	-3.02294	6.54471	19.7843
GRCh38_NTAN1	GRCh38_ENSG00000157045	2.94614e-13	2.13716e-12	-4.09555	5.59543	22.9163
GRCh38_PIGH	GRCh38_ENSG00000100564	2.94842e-13	2.13789e-12	-3.64331	4.45699	16.2382
GRCh38_CCDC86	GRCh38_ENSG00000110104	3.1977e-13	2.31564e-12	-3.00874	7.52897	22.6527
GRCh38_KCNN1	GRCh38_ENSG00000105642	3.48962e-13	2.52486e-12	6.31069	6.42754	1.01852
GRCh38_HACL1	GRCh38_ENSG00000131373	3.96438e-13	2.8659e-12	-2.95739	8.00668	23.6789
GRCh38_HIST2H4B	GRCh38_ENSG00000270276	4.07881e-13	2.94481e-12	11.9829	36.1828	3.01955
GRCh38_AAAS	GRCh38_ENSG00000094914	4.17147e-13	3.01042e-12	-2.24147	10.1569	22.7664
GRCh38_DUSP14	GRCh38_ENSG00000276023	4.67846e-13	3.3734e-12	-4.43031	4.55371	20.1744
GRCh38_PDRG1	GRCh38_ENSG00000088356	4.72484e-13	3.40538e-12	-3.48909	6.78323	23.6673
GRCh38_RRM1	GRCh38_ENSG00000167325	4.91374e-13	3.54e-12	-2.61602	9.7413	25.4834
GRCh38_BRD9	GRCh38_ENSG00000028310	5.61851e-13	4.04253e-12	5.56245	93.5053	16.8101
GRCh38_AC087392.1	GRCh38_ENSG00000262003	6.27507e-13	4.4995e-12	-2.08497	10.4004	21.6845
GRCh38_SPON2	GRCh38_ENSG00000159674	6.60795e-13	4.73415e-12	-2.38111	8.29163	19.7433
GRCh38_C1orf53	GRCh38_ENSG00000203724	6.63746e-13	4.75326e-12	-3.95177	4.78213	18.8979
GRCh38_CENPU	GRCh38_ENSG00000151725	7.1276e-13	5.09773e-12	-2.32192	10.6715	24.7784
GRCh38_VPS72	GRCh38_ENSG00000163159	7.18521e-13	5.13675e-12	-3.17597	6.50388	20.6561
GRCh38_PRPF4B	GRCh38_ENSG00000112739	7.41025e-13	5.29087e-12	5.06099	116.246	22.969
GRCh38_C15orf48	GRCh38_ENSG00000166920	8.49434e-13	6.05461e-12	-2.62666	2.74792	7.21787
GRCh38_SNRNP40	GRCh38_ENSG00000060688	8.75367e-13	6.23416e-12	-3.71185	6.4155	23.8134
GRCh38_TNFRSF17	GRCh38_ENSG00000048462	9.35528e-13	6.65978e-12	-2.23186	7.46162	16.6533
GRCh38_GNPDA1	GRCh38_ENSG00000113552	1.00282e-12	7.13278e-12	-2.84534	6.69735	19.0562
GRCh38_ATP6V1H	GRCh38_ENSG00000047249	1.0945e-12	7.77502e-12	-3.34567	6.20621	20.7639
GRCh38_CDKN2AIPNL	GRCh38_ENSG00000237190	1.15221e-12	8.17456e-12	-2.36278	12.3157	29.0993
GRCh38_PCCB	GRCh38_ENSG00000114054	1.1671e-12	8.27672e-12	-2.57594	8.45518	21.7801
GRCh38_PRKAG1	GRCh38_ENSG00000181929	1.1822e-12	8.37319e-12	-3.26247	6.84112	22.319
GRCh38_HADH	GRCh38_ENSG00000138796	1.29667e-12	9.17234e-12	-2.3103	9.52879	22.0143
GRCh38_LRRC42	GRCh38_ENSG00000116212	1.44382e-12	1.02004e-11	-2.83668	6.62484	18.7926
GRCh38_SEC22B	GRCh38_ENSG00000265808	1.4715e-12	1.03915e-11	-2.31032	10.0011	23.1057
GRCh38_SCCPDH	GRCh38_ENSG00000143653	1.72553e-12	1.21547e-11	-3.21622	6.99982	22.5129
GRCh38_HIST4H4	GRCh38_ENSG00000197837	1.74613e-12	1.22947e-11	17.8331	26.043	1.46037
GRCh38_FMN2	GRCh38_ENSG00000155816	1.76006e-12	1.23876e-11	-2.42503	10.3205	25.0275
GRCh38_UBE2L6	GRCh38_ENSG00000156587	1.90301e-12	1.33824e-11	-4.07424	3.93706	16.0406
GRCh38_PPCS	GRCh38_ENSG00000127125	1.93563e-12	1.36061e-11	-2.09834	10.4555	21.9391
GRCh38_PRKRA	GRCh38_ENSG00000180228	1.97569e-12	1.38761e-11	-3.16369	6.74372	21.3351
GRCh38_RRP9	GRCh38_ENSG00000114767	2.17603e-12	1.52641e-11	-2.53287	8.30907	21.0458
GRCh38_ACAA1	GRCh38_ENSG00000060971	2.30381e-12	1.61401e-11	-2.90106	7.43551	21.5709
GRCh38_SLC25A26	GRCh38_ENSG00000144741	2.35762e-12	1.65102e-11	-3.62008	5.03399	18.2234
GRCh38_HIST1H3A	GRCh38_ENSG00000275714	2.66413e-12	1.86256e-11	14.8198	22.2381	1.50057
GRCh38_PGD	GRCh38_ENSG00000142657	3.05451e-12	2.13193e-11	-2.71937	7.1699	19.4976
GRCh38_RTCB	GRCh38_ENSG00000100220	3.67104e-12	2.55693e-11	-2.21278	10.5813	23.4141
GRCh38_LINC01611	GRCh38_ENSG00000231776	3.98119e-12	2.77066e-11	-7.31883	2.46316	18.0275
GRCh38_AC139749.1	GRCh38_ENSG00000254872	4.05099e-12	2.81807e-11	5.496	5.52305	1.00492
GRCh38_WAS	GRCh38_ENSG00000015285	4.33483e-12	3.01178e-11	-2.54453	7.84712	19.9672
GRCh38_SIKE1	GRCh38_ENSG00000052723	4.62069e-12	3.2064e-11	-2.15407	11.794	25.4051
GRCh38_C9orf85	GRCh38_ENSG00000155621	4.71255e-12	3.2688e-11	-7.26499	3.09806	22.5073
GRCh38_BET1	GRCh38_ENSG00000105829	4.76537e-12	3.30407e-11	-9.80856	1.94711	19.0983
GRCh38_DNAJC12	GRCh38_ENSG00000108176	5.06157e-12	3.50509e-11	-2.92183	8.43783	24.6539
GRCh38_PLGRKT	GRCh38_ENSG00000107020	5.4624e-12	3.7811e-11	-3.93658	4.86742	19.161
HHV8_4_ORF56	HHV8_4_gene-HHV8GK18_gp60	5.97357e-12	4.13183e-11	8.0856	165.239	20.4362
GRCh38_SWI5	GRCh38_ENSG00000175854	5.97399e-12	4.13183e-11	-2.44754	8.40055	20.5607
GRCh38_LRR1	GRCh38_ENSG00000165501	6.68246e-12	4.61802e-11	-3.40936	6.79319	23.1605
GRCh38_LINC01980	GRCh38_ENSG00000225548	6.89422e-12	4.7624e-11	-2.55211	6.45755	16.4804
GRCh38_LZIC	GRCh38_ENSG00000162441	7.0254e-12	4.84903e-11	-2.62983	9.1848	24.1545
GRCh38_NUPL2	GRCh38_ENSG00000136243	7.07197e-12	4.87916e-11	-2.43196	12.4114	30.1841
GRCh38_DPM1	GRCh38_ENSG00000000419	7.16696e-12	4.94267e-11	-2.51466	10.5296	26.4784
GRCh38_RGS2	GRCh38_ENSG00000116741	7.30435e-12	5.0348e-11	10.116	53.2199	5.26096
GRCh38_MAIP1	GRCh38_ENSG00000162972	7.30655e-12	5.0348e-11	-5.08062	4.03042	20.477
GRCh38_NTPCR	GRCh38_ENSG00000135778	8.10339e-12	5.57702e-11	-5.57626	3.69019	20.5774
GRCh38_BYSL	GRCh38_ENSG00000112578	8.45745e-12	5.81831e-11	-2.33239	8.74993	20.4082
GRCh38_C20orf27	GRCh38_ENSG00000101220	8.47657e-12	5.82908e-11	-4.25898	5.74276	24.4583
GRCh38_MVP	GRCh38_ENSG00000013364	9.97253e-12	6.84098e-11	-2.62697	5.72583	15.0416
GRCh38_AC245014.3	GRCh38_ENSG00000276216	1.0236e-11	7.01601e-11	20.7481	24.1025	1.16168
GRCh38_AC083973.1	GRCh38_ENSG00000253408	1.0392e-11	7.12002e-11	13.6093	25.2156	1.85282
GRCh38_CAMKMT	GRCh38_ENSG00000143919	1.11366e-11	7.61772e-11	-2.01875	11.9506	24.1253
GRCh38_SMIM27	GRCh38_ENSG00000235453	1.14469e-11	7.82363e-11	-2.53842	7.69552	19.5345
GRCh38_ACO2	GRCh38_ENSG00000100412	1.20393e-11	8.22515e-11	-2.37686	7.3253	17.4112
GRCh38_NOL4L	GRCh38_ENSG00000197183	1.62872e-11	1.10956e-10	-2.44769	6.7467	16.5138
GRCh38_CCDC90B	GRCh38_ENSG00000137500	1.73576e-11	1.18201e-10	-2.06697	13.2504	27.3882
GRCh38_LINC02001	GRCh38_ENSG00000267321	1.74964e-11	1.19049e-10	-2.08711	9.7197	20.2861
GRCh38_FBXO2	GRCh38_ENSG00000116661	1.92151e-11	1.30585e-10	-5.01929	2.9511	14.8124
GRCh38_AZI2	GRCh38_ENSG00000163512	1.93583e-11	1.31505e-10	-3.86639	6.21203	24.0182
GRCh38_PEX13	GRCh38_ENSG00000162928	1.98957e-11	1.35046e-10	-2.10687	10.1833	21.4549
GRCh38_ZDHHC4	GRCh38_ENSG00000136247	2.02932e-11	1.37689e-10	-2.6067	8.62148	22.4736
GRCh38_NAGK	GRCh38_ENSG00000124357	2.1924e-11	1.48573e-10	-3.94516	5.14422	20.2948
GRCh38_CAPN2	GRCh38_ENSG00000162909	2.39801e-11	1.62376e-10	-2.32824	9.33891	21.7432
GRCh38_MOB4	GRCh38_ENSG00000115540	2.52423e-11	1.70854e-10	-2.78665	8.45602	23.564
GRCh38_FBXO7	GRCh38_ENSG00000100225	2.6059e-11	1.7624e-10	-2.28845	6.8352	15.642
GRCh38_TOX4	GRCh38_ENSG00000092203	2.6321e-11	1.77868e-10	-6.13504	2.48428	15.2411
GRCh38_SLC25A17	GRCh38_ENSG00000100372	2.94133e-11	1.98605e-10	-2.07032	10.3185	21.3626
GRCh38_METTL21A	GRCh38_ENSG00000144401	3.03762e-11	2.05024e-10	-3.33299	5.97653	19.9197
GRCh38_EIF2D	GRCh38_ENSG00000143486	3.27339e-11	2.20671e-10	-7.17458	2.41766	17.3457
GRCh38_GOT1	GRCh38_ENSG00000120053	3.29203e-11	2.21839e-10	-3.392	5.55413	18.8396
GRCh38_DCTN6	GRCh38_ENSG00000104671	3.35846e-11	2.26134e-10	-3.73916	5.32036	19.8937
GRCh38_CCNB2	GRCh38_ENSG00000157456	3.36044e-11	2.26176e-10	-4.52848	5.67664	25.7065
GRCh38_MAD2L1BP	GRCh38_ENSG00000124688	3.59795e-11	2.41871e-10	-3.80892	5.1668	19.6799
GRCh38_HIST1H1E	GRCh38_ENSG00000168298	3.70768e-11	2.49148e-10	8.03619	136.221	16.9509
GRCh38_NEAT1	GRCh38_ENSG00000245532	4.54037e-11	3.04129e-10	11.0612	207.68	18.7755
GRCh38_C11orf24	GRCh38_ENSG00000171067	4.66195e-11	3.12148e-10	-2.49448	7.18531	17.9236
GRCh38_DEF8	GRCh38_ENSG00000140995	4.68128e-11	3.13317e-10	-2.46634	7.2522	17.8864
GRCh38_AC174065.1	GRCh38_ENSG00000262075	4.78438e-11	3.19962e-10	6.55837	8.16212	1.24453
GRCh38_WDYHV1	GRCh38_ENSG00000156795	4.80326e-11	3.21097e-10	-2.63696	8.16701	21.5361
GRCh38_ZFR2	GRCh38_ENSG00000105278	4.93319e-11	3.29652e-10	7.74362	8.44005	1.08994
GRCh38_ORC6	GRCh38_ENSG00000091651	5.05935e-11	3.37948e-10	-2.34816	9.52939	22.3766
GRCh38_CPEB4	GRCh38_ENSG00000113742	5.06245e-11	3.3802e-10	5.28902	125.055	23.6443
GRCh38_LRRD1	GRCh38_ENSG00000240720	5.19671e-11	3.46847e-10	12.2049	14.9975	1.2288
HHV8_4_ORF33	HHV8_4_gene-HHV8GK18_gp37	5.47308e-11	3.65148e-10	5.81331	54.201	9.3236
GRCh38_DGCR6L	GRCh38_ENSG00000128185	5.65414e-11	3.76928e-10	-2.20601	9.2492	20.4038
GRCh38_ALG13	GRCh38_ENSG00000101901	6.02047e-11	4.01031e-10	-4.7029	3.98389	18.7358
GRCh38_ZWINT	GRCh38_ENSG00000122952	6.48855e-11	4.31525e-10	-2.07697	15.1601	31.4869
GRCh38_PERP	GRCh38_ENSG00000112378	6.6951e-11	4.44909e-10	-2.02156	8.33376	16.8472
GRCh38_PAIP1	GRCh38_ENSG00000172239	6.92125e-11	4.59755e-10	-2.13928	9.83689	21.0439
GRCh38_NFU1	GRCh38_ENSG00000169599	7.15664e-11	4.75016e-10	-2.60583	9.94712	25.9205
GRCh38_NUDT22	GRCh38_ENSG00000149761	7.85825e-11	5.2076e-10	-2.70574	8.94692	24.208
GRCh38_TP53RK	GRCh38_ENSG00000172315	7.97617e-11	5.28366e-10	-2.58061	7.41467	19.1344
GRCh38_FOSB	GRCh38_ENSG00000125740	8.12062e-11	5.37723e-10	5.76269	27.0147	4.68787
GRCh38_AC004556.1	GRCh38_ENSG00000276345	9.08822e-11	6.01083e-10	-2.732	7.55918	20.6517
GRCh38_AC007389.5	GRCh38_ENSG00000281920	1.03815e-10	6.86079e-10	-3.51038	3.14561	11.0423
GRCh38_HOXB4	GRCh38_ENSG00000182742	1.078e-10	7.12136e-10	-2.04953	7.54577	15.4652
GRCh38_LYRM1	GRCh38_ENSG00000102897	1.10134e-10	7.27264e-10	-3.29157	6.71766	22.1116
GRCh38_ACTR10	GRCh38_ENSG00000131966	1.15864e-10	7.64201e-10	-3.55933	4.03357	14.3568
GRCh38_SAC3D1	GRCh38_ENSG00000168061	1.1625e-10	7.66143e-10	-3.39582	6.44818	21.8968
GRCh38_TXNL4B	GRCh38_ENSG00000140830	1.18023e-10	7.77527e-10	-2.91453	8.75629	25.5204
GRCh38_TP53TG1	GRCh38_ENSG00000182165	1.18923e-10	7.82839e-10	-2.48413	5.03402	12.5052
GRCh38_RAB27A	GRCh38_ENSG00000069974	1.22501e-10	8.06075e-10	-3.70249	5.7039	21.1186
GRCh38_CLECL1	GRCh38_ENSG00000184293	1.32672e-10	8.71636e-10	-2.50128	9.54681	23.8793
GRCh38_APOO	GRCh38_ENSG00000184831	1.5297e-10	1.00264e-09	-4.20235	4.02936	16.9328
GRCh38_CENPK	GRCh38_ENSG00000123219	1.77105e-10	1.15857e-09	-2.25249	10.9617	24.6912
GRCh38_SNAPIN	GRCh38_ENSG00000143553	1.79535e-10	1.17401e-09	-2.95282	7.5402	22.2648
GRCh38_AL360012.1	GRCh38_ENSG00000270103	1.80413e-10	1.17929e-09	13.8146	15.1483	1.09654
GRCh38_TTC39C	GRCh38_ENSG00000168234	1.99125e-10	1.30008e-09	-2.1854	7.89622	17.2564
GRCh38_ZNF530	GRCh38_ENSG00000183647	2.11659e-10	1.37952e-09	-8.78255	1.56568	13.7506
GRCh38_UBE2G1	GRCh38_ENSG00000132388	2.11702e-10	1.37952e-09	-2.4131	10.054	24.2613
GRCh38_MED19	GRCh38_ENSG00000156603	2.88927e-10	1.87836e-09	-3.19783	6.38719	20.4251
GRCh38_CCZ1B	GRCh38_ENSG00000146574	3.18939e-10	2.07187e-09	-2.05619	9.28668	19.0952
GRCh38_PYM1	GRCh38_ENSG00000170473	3.19688e-10	2.07593e-09	-3.36238	5.74588	19.3199
GRCh38_CINP	GRCh38_ENSG00000100865	3.20876e-10	2.08284e-09	-2.31937	9.20824	21.3574
GRCh38_FGGY	GRCh38_ENSG00000172456	3.56008e-10	2.30554e-09	-2.84038	6.74772	19.1661
GRCh38_AC073611.1	GRCh38_ENSG00000257605	3.61059e-10	2.33734e-09	-3.26329	1.90222	6.2075
GRCh38_AC004835.1	GRCh38_ENSG00000230392	3.65604e-10	2.36494e-09	11.5736	57.1432	4.93739
GRCh38_SNHG12	GRCh38_ENSG00000197989	3.70798e-10	2.3967e-09	11.3277	117.743	10.3942
GRCh38_APIP	GRCh38_ENSG00000149089	3.80523e-10	2.4586e-09	-2.41903	8.24914	19.9549
GRCh38_ATF1	GRCh38_ENSG00000123268	3.94641e-10	2.54786e-09	-2.40737	8.41734	20.2637
GRCh38_TST	GRCh38_ENSG00000128311	4.12226e-10	2.65935e-09	-4.48503	3.83836	17.2152
GRCh38_ORAI1	GRCh38_ENSG00000276045	4.15768e-10	2.68014e-09	-4.16783	4.04494	16.8586
GRCh38_WDR66	GRCh38_ENSG00000158023	4.45833e-10	2.86954e-09	-3.83021	5.01774	19.219
GRCh38_PITHD1	GRCh38_ENSG00000057757	4.63674e-10	2.98208e-09	-3.98752	5.44712	21.7205
GRCh38_HDAC3	GRCh38_ENSG00000171720	4.64665e-10	2.98731e-09	-3.19734	4.56561	14.5978
GRCh38_PEX16	GRCh38_ENSG00000121680	5.0038e-10	3.21446e-09	-2.9832	5.62244	16.7729
GRCh38_PARVB	GRCh38_ENSG00000188677	5.40953e-10	3.46867e-09	-2.01667	9.85462	19.8735
GRCh38_CD163L1	GRCh38_ENSG00000177675	5.62797e-10	3.60577e-09	-8.74831	1.71474	15.0011
GRCh38_PSMD10	GRCh38_ENSG00000101843	5.73824e-10	3.67501e-09	-2.38202	7.35975	17.5311
GRCh38_ZNF22	GRCh38_ENSG00000165512	5.78621e-10	3.70432e-09	-2.32318	10.6873	24.8285
GRCh38_MPHOSPH6	GRCh38_ENSG00000135698	6.26418e-10	4.00879e-09	-2.00006	11.7218	23.4443
GRCh38_SPRYD7	GRCh38_ENSG00000123178	6.42924e-10	4.11128e-09	-2.31597	10.9789	25.4267
GRCh38_FUOM	GRCh38_ENSG00000148803	7.30911e-10	4.66328e-09	-2.06323	6.26999	12.9364
HHV8_4_ORF2	HHV8_4_gene-HHV8GK18_gp09	8.03383e-10	5.11787e-09	6.7072	78.9998	11.7784
GRCh38_PRR7	GRCh38_ENSG00000131188	8.11902e-10	5.1643e-09	-6.66476	1.92257	12.8135
GRCh38_CREM	GRCh38_ENSG00000095794	8.9572e-10	5.69097e-09	-2.53531	9.90594	25.1146
GRCh38_WDR77	GRCh38_ENSG00000116455	9.46191e-10	6.00483e-09	-2.13966	9.43582	20.1894
GRCh38_SUCLG2	GRCh38_ENSG00000172340	1.02425e-09	6.49038e-09	-3.39609	6.16848	20.9488
GRCh38_HAUS2	GRCh38_ENSG00000137814	1.06951e-09	6.76701e-09	-3.4548	4.5328	15.6599
GRCh38_CEP57	GRCh38_ENSG00000166037	1.07551e-09	6.80235e-09	-2.27356	8.30313	18.8777
GRCh38_SH3GLB2	GRCh38_ENSG00000148341	1.11528e-09	7.04594e-09	-7.67413	2.16594	16.6217
GRCh38_PSPC1	GRCh38_ENSG00000121390	1.16005e-09	7.32606e-09	-2.03736	12.4545	25.3743
GRCh38_SEPHS1	GRCh38_ENSG00000086475	1.18903e-09	7.50621e-09	-2.95516	5.56696	16.4513
GRCh38_AGA	GRCh38_ENSG00000038002	1.20465e-09	7.59912e-09	-2.10611	5.60152	11.7974
GRCh38_COMMD7	GRCh38_ENSG00000149600	1.27833e-09	8.06085e-09	-3.51264	4.18694	14.7072
GRCh38_TRAF3IP2	GRCh38_ENSG00000056972	1.31578e-09	8.29079e-09	-3.43277	5.4168	18.5946
GRCh38_GEMIN7	GRCh38_ENSG00000142252	1.36534e-09	8.58904e-09	-2.68881	6.05095	16.2698
GRCh38_PIP4P2	GRCh38_ENSG00000155099	1.36567e-09	8.58904e-09	-2.44018	8.26716	20.1734
GRCh38_PCNA	GRCh38_ENSG00000132646	1.39917e-09	8.79316e-09	-2.61365	12.2753	32.0833
GRCh38_NKAP	GRCh38_ENSG00000101882	1.40081e-09	8.79693e-09	-2.30758	6.69939	15.4594
GRCh38_TMPRSS9	GRCh38_ENSG00000178297	1.47137e-09	9.23306e-09	4.06741	4.26497	1.04857
GRCh38_RAG1	GRCh38_ENSG00000166349	1.4913e-09	9.35111e-09	-2.81603	2.67404	7.53019
GRCh38_ISCA1	GRCh38_ENSG00000135070	1.56887e-09	9.83387e-09	-2.5902	7.7209	19.9987
GRCh38_PEMT	GRCh38_ENSG00000133027	1.63409e-09	1.02312e-08	-2.25214	4.52129	10.1826
GRCh38_EXOSC7	GRCh38_ENSG00000075914	1.92976e-09	1.20599e-08	-3.38387	5.44758	18.4339
GRCh38_NXN	GRCh38_ENSG00000167693	2.00668e-09	1.25313e-08	-3.09342	4.93817	15.2758
GRCh38_RAD1	GRCh38_ENSG00000113456	2.02961e-09	1.26698e-08	-2.3152	8.10999	18.7762
GRCh38_MAGED2	GRCh38_ENSG00000102316	2.0635e-09	1.28766e-08	-3.03589	4.8721	14.7912
GRCh38_NCOA4	GRCh38_ENSG00000266412	2.1602e-09	1.347e-08	-2.81172	6.54629	18.4063
GRCh38_RPP40	GRCh38_ENSG00000124787	2.21393e-09	1.37999e-08	-4.96178	3.40834	16.9114
GRCh38_YIPF2	GRCh38_ENSG00000130733	2.2501e-09	1.40201e-08	-2.2912	6.02963	13.8151
GRCh38_BRMS1	GRCh38_ENSG00000174744	2.38679e-09	1.48608e-08	-2.53801	8.36655	21.2344
GRCh38_MICB	GRCh38_ENSG00000204516	2.40572e-09	1.49731e-08	-2.73695	3.87424	10.6036
GRCh38_LYPLAL1	GRCh38_ENSG00000143353	2.45616e-09	1.52813e-08	-2.91319	6.43595	18.7491
GRCh38_VGLL4	GRCh38_ENSG00000144560	2.4794e-09	1.54202e-08	-2.57514	6.13485	15.7981
GRCh38_SCO1	GRCh38_ENSG00000133028	2.5003e-09	1.55445e-08	-2.11124	11.7494	24.8058
GRCh38_NSMCE3	GRCh38_ENSG00000185115	2.56808e-09	1.5954e-08	-2.21337	7.02826	15.5562
GRCh38_HIST1H2AG	GRCh38_ENSG00000196787	2.80551e-09	1.74162e-08	5.0313	76.648	15.2342
GRCh38_CNFN	GRCh38_ENSG00000105427	3.17559e-09	1.96772e-08	-9.17522	1.29924	11.9208
GRCh38_CENPM	GRCh38_ENSG00000100162	3.31619e-09	2.05408e-08	-2.79854	7.2631	20.3261
GRCh38_SMUG1	GRCh38_ENSG00000123415	3.42959e-09	2.12276e-08	-2.24531	9.66559	21.7022
GRCh38_PPP1R10	GRCh38_ENSG00000204569	3.46443e-09	2.14353e-08	5.79467	77.9703	13.4555
GRCh38_MID1IP1	GRCh38_ENSG00000165175	3.47637e-09	2.15012e-08	-2.82026	5.56821	15.7038
GRCh38_C3orf14	GRCh38_ENSG00000114405	3.48917e-09	2.15724e-08	-2.31556	6.92075	16.0254
GRCh38_HNRNPA1P48	GRCh38_ENSG00000224578	3.6056e-09	2.22759e-08	-3.37278	5.75669	19.4161
GRCh38_ANKRD39	GRCh38_ENSG00000213337	3.66704e-09	2.26305e-08	-2.2657	8.40619	19.0459
GRCh38_LINC00235	GRCh38_ENSG00000277142	3.78994e-09	2.33717e-08	6.1098	6.15499	1.0074
GRCh38_TMEM199	GRCh38_ENSG00000244045	3.91632e-09	2.41334e-08	-8.1823	2.16869	17.7449
GRCh38_SLC25A11	GRCh38_ENSG00000108528	4.21599e-09	2.5942e-08	-2.80178	6.32457	17.72
GRCh38_NXT2	GRCh38_ENSG00000101888	4.22321e-09	2.59768e-08	-2.75002	8.62139	23.709
GRCh38_CCDC80	GRCh38_ENSG00000091986	4.24909e-09	2.61265e-08	14.6894	137.187	9.33915
GRCh38_ZNF385A	GRCh38_ENSG00000161642	4.34339e-09	2.66867e-08	-2.37323	6.62644	15.726
GRCh38_EIF2B3	GRCh38_ENSG00000070785	5.11604e-09	3.13996e-08	-2.7515	5.20497	14.3215
GRCh38_CRBN	GRCh38_ENSG00000113851	5.13572e-09	3.15088e-08	-2.12709	7.75822	16.5024
GRCh38_LSM14A	GRCh38_ENSG00000257103	5.2173e-09	3.19977e-08	-2.1442	11.6495	24.9788
GRCh38_FAM89B	GRCh38_ENSG00000176973	5.67282e-09	3.47533e-08	-3.78692	2.92261	11.0677
GRCh38_UROS	GRCh38_ENSG00000188690	5.711e-09	3.49744e-08	-2.21306	7.39805	16.3723
GRCh38_ALDH9A1	GRCh38_ENSG00000143149	6.50152e-09	3.97575e-08	-2.2624	7.87296	17.8118
GRCh38_PPIL3	GRCh38_ENSG00000240344	6.61446e-09	4.04187e-08	-4.0483	4.31226	17.4573
GRCh38_ERGIC1	GRCh38_ENSG00000113719	6.92957e-09	4.22981e-08	-4.00386	3.04279	12.1829
GRCh38_LYPLA2	GRCh38_ENSG00000011009	7.13933e-09	4.35627e-08	-2.36511	5.50666	13.0239
GRCh38_SEPSECS-AS1	GRCh38_ENSG00000281501	7.25663e-09	4.42623e-08	-3.63007	3.8225	13.8759
GRCh38_RNF141	GRCh38_ENSG00000110315	8.51841e-09	5.18831e-08	-2.99918	3.79416	11.3794
GRCh38_CDC40	GRCh38_ENSG00000168438	1.0124e-08	6.1573e-08	-2.02606	12.2866	24.8934
GRCh38_RAX2	GRCh38_ENSG00000173976	1.01344e-08	6.16138e-08	3.30259	3.34686	1.01341
GRCh38_NFYC	GRCh38_ENSG00000066136	1.11278e-08	6.75067e-08	-3.64732	4.40661	16.0723
GRCh38_MFN1	GRCh38_ENSG00000171109	1.1996e-08	7.27476e-08	-2.63714	8.57087	22.6025
GRCh38_IFI35	GRCh38_ENSG00000068079	1.26326e-08	7.65249e-08	-3.70502	3.91913	14.5204
GRCh38_ABCG8	GRCh38_ENSG00000143921	1.27709e-08	7.7335e-08	-4.12079	2.57533	10.6124
GRCh38_PRKCSH	GRCh38_ENSG00000130175	1.32715e-08	8.03086e-08	2.19736	64.1592	29.1983
GRCh38_RP9	GRCh38_ENSG00000164610	1.38697e-08	8.38375e-08	-2.16167	13.4402	29.0532
GRCh38_BDH2	GRCh38_ENSG00000164039	1.40875e-08	8.5093e-08	-2.8002	6.38412	17.8769
GRCh38_ARMC8	GRCh38_ENSG00000114098	1.44198e-08	8.70058e-08	-4.8615	3.70344	18.0043
GRCh38_IMMP2L	GRCh38_ENSG00000184903	1.46729e-08	8.84381e-08	-3.14861	2.93414	9.23846
GRCh38_DENND6B	GRCh38_ENSG00000205593	1.48464e-08	8.94513e-08	-3.86767	2.82689	10.9335
GRCh38_MED21	GRCh38_ENSG00000152944	1.55502e-08	9.3457e-08	-2.23275	7.69276	17.176
GRCh38_GMPPA	GRCh38_ENSG00000144591	1.60549e-08	9.64211e-08	-3.03416	4.32261	13.1155
GRCh38_C11orf74	GRCh38_ENSG00000166352	1.62638e-08	9.75012e-08	-5.1408	2.69963	13.8782
GRCh38_ELFN1-AS1	GRCh38_ENSG00000236081	1.63494e-08	9.791e-08	-2.3165	11.2918	26.1574
GRCh38_SAAL1	GRCh38_ENSG00000166788	1.63941e-08	9.81424e-08	-2.68497	6.49787	17.4466
GRCh38_TONSL	GRCh38_ENSG00000160949	1.66321e-08	9.94965e-08	10.5219	58.283	5.5392
GRCh38_PRIM1	GRCh38_ENSG00000198056	1.73337e-08	1.03546e-07	-2.06131	11.2162	23.1201
GRCh38_SMARCC1	GRCh38_ENSG00000173473	1.82059e-08	1.08717e-07	2.1491	80.5535	37.4824
GRCh38_QARS	GRCh38_ENSG00000172053	1.86072e-08	1.11034e-07	-2.07414	8.61856	17.8761
GRCh38_KIAA1586	GRCh38_ENSG00000168116	1.88895e-08	1.12679e-07	-2.08593	8.62797	17.9973
GRCh38_HPS1	GRCh38_ENSG00000107521	2.11849e-08	1.26192e-07	-3.05327	5.39988	16.4873
GRCh38_UBXN8	GRCh38_ENSG00000104691	2.14077e-08	1.27474e-07	-3.72847	2.91755	10.878
GRCh38_AL035446.1	GRCh38_ENSG00000234147	2.32797e-08	1.38474e-07	-6.72479	2.19982	14.7933
GRCh38_SUPT5H	GRCh38_ENSG00000196235	2.35312e-08	1.39871e-07	2.07663	103.144	49.6689
GRCh38_DPCD	GRCh38_ENSG00000166171	2.37263e-08	1.40881e-07	-6.1638	1.91352	11.7946
GRCh38_CEBPZOS	GRCh38_ENSG00000218739	2.49787e-08	1.4816e-07	-2.03007	10.1676	20.641
GRCh38_DNAJC15	GRCh38_ENSG00000120675	2.51915e-08	1.49369e-07	-2.98569	4.82216	14.3975
GRCh38_EMC2	GRCh38_ENSG00000104412	2.54506e-08	1.50852e-07	-4.42078	3.514	15.5346
GRCh38_TTI2	GRCh38_ENSG00000129696	2.61358e-08	1.5475e-07	-4.12679	3.40985	14.0717
GRCh38_RAP1GDS1	GRCh38_ENSG00000138698	2.67307e-08	1.58216e-07	-2.71185	6.28345	17.0398
GRCh38_GSTZ1	GRCh38_ENSG00000100577	2.72629e-08	1.61253e-07	-2.84127	5.53589	15.729
GRCh38_JPX	GRCh38_ENSG00000225470	2.76476e-08	1.63471e-07	-2.38225	6.83794	16.2897
GRCh38_SOCS1	GRCh38_ENSG00000185338	2.82961e-08	1.67128e-07	9.83191	19.1011	1.94276
GRCh38_SKAP1	GRCh38_ENSG00000141293	2.92189e-08	1.72275e-07	-3.20804	4.89472	15.7025
GRCh38_LAMTOR3	GRCh38_ENSG00000109270	3.22243e-08	1.89529e-07	-3.28127	4.48536	14.7177
GRCh38_RBM18	GRCh38_ENSG00000119446	3.39313e-08	1.9929e-07	-3.81511	5.16884	19.7197
GRCh38_NDUFA8	GRCh38_ENSG00000119421	3.45819e-08	2.02969e-07	-3.43285	4.37652	15.0239
GRCh38_NUFIP1	GRCh38_ENSG00000083635	3.54699e-08	2.08108e-07	-3.65035	6.35898	23.2125
GRCh38_AC007952.4	GRCh38_ENSG00000262202	3.55522e-08	2.08518e-07	16.867	31.2739	1.85415
GRCh38_CARD9	GRCh38_ENSG00000187796	3.61828e-08	2.12143e-07	10.0083	10.3959	1.03873
GRCh38_TMEM134	GRCh38_ENSG00000172663	3.68304e-08	2.15864e-07	-2.11343	4.36023	9.21505
GRCh38_IFNAR2	GRCh38_ENSG00000159110	3.74421e-08	2.19373e-07	-3.46769	3.47189	12.0394
GRCh38_MRPS2	GRCh38_ENSG00000122140	4.06689e-08	2.38029e-07	-2.55997	7.69303	19.6939
GRCh38_MEST	GRCh38_ENSG00000106484	4.09878e-08	2.39729e-07	-2.59634	6.24899	16.2245
GRCh38_CMAS	GRCh38_ENSG00000111726	4.17141e-08	2.43892e-07	-2.01291	9.28464	18.6891
GRCh38_TIMM22	GRCh38_ENSG00000177370	4.61564e-08	2.69489e-07	-3.21295	5.01189	16.1029
GRCh38_ORM2	GRCh38_ENSG00000228278	4.75179e-08	2.77149e-07	-4.47853	1	4.47853
GRCh38_AL137077.2	GRCh38_ENSG00000283078	4.9558e-08	2.88547e-07	6.08291	6.82423	1.12187
GRCh38_CARD19	GRCh38_ENSG00000165233	5.16008e-08	3.00233e-07	-2.38864	5.04511	12.051
GRCh38_DIMT1	GRCh38_ENSG00000086189	5.32576e-08	3.09765e-07	-2.47283	5.95086	14.7155
GRCh38_ZSCAN16-AS1	GRCh38_ENSG00000269293	5.37071e-08	3.12163e-07	-3.01048	4.06143	12.2269
GRCh38_MED6	GRCh38_ENSG00000133997	5.44307e-08	3.1615e-07	-2.74729	7.41419	20.3689
GRCh38_TSNAX	GRCh38_ENSG00000116918	5.47426e-08	3.17852e-07	-3.41798	4.85434	16.592
GRCh38_TOMM34	GRCh38_ENSG00000025772	5.56671e-08	3.22996e-07	-2.57968	6.16924	15.9146
GRCh38_GGCX	GRCh38_ENSG00000115486	5.755e-08	3.33575e-07	-2.64792	5.70359	15.1026
GRCh38_AKIP1	GRCh38_ENSG00000166452	5.89059e-08	3.41317e-07	-8.86146	1.5726	13.9355
GRCh38_SRP54	GRCh38_ENSG00000100883	6.34541e-08	3.67163e-07	-2.36525	9.99677	23.6449
GRCh38_COQ4	GRCh38_ENSG00000167113	6.49902e-08	3.75922e-07	-3.33977	4.61996	15.4296
GRCh38_MARCH5	GRCh38_ENSG00000198060	6.91672e-08	3.99807e-07	-2.7056	6.0809	16.4525
GRCh38_MACF1	GRCh38_ENSG00000127603	7.26441e-08	4.19472e-07	6.17582	65.9833	10.6841
GRCh38_AC005837.1	GRCh38_ENSG00000261335	7.77925e-08	4.48275e-07	11.0268	13.8526	1.25627
GRCh38_RBMS3-AS3	GRCh38_ENSG00000235904	8.21774e-08	4.72893e-07	-4.22733	1.43655	6.07278
GRCh38_PLCG2	GRCh38_ENSG00000197943	8.89293e-08	5.11222e-07	8.43919	17.989	2.1316
GRCh38_MCM5	GRCh38_ENSG00000100297	9.25072e-08	5.31244e-07	-2.87855	5.96552	17.1721
GRCh38_GSTM3	GRCh38_ENSG00000134202	9.66032e-08	5.54387e-07	-3.30885	4.0727	13.4759
GRCh38_FBXO3	GRCh38_ENSG00000110429	1.03172e-07	5.91478e-07	-3.05658	4.5025	13.7623
GRCh38_MPPE1	GRCh38_ENSG00000154889	1.05477e-07	6.04482e-07	-2.27707	7.07851	16.1183
GRCh38_TFB2M	GRCh38_ENSG00000162851	1.11981e-07	6.40884e-07	-2.18463	8.79357	19.2107
GRCh38_TRIM47	GRCh38_ENSG00000132481	1.12173e-07	6.41763e-07	-4.50483	3.74133	16.854
GRCh38_NOA1	GRCh38_ENSG00000084092	1.26396e-07	7.21415e-07	-2.53178	5.26398	13.3272
GRCh38_RFC4	GRCh38_ENSG00000163918	1.28643e-07	7.33742e-07	-2.59912	9.00753	23.4116
GRCh38_APOPT1	GRCh38_ENSG00000256053	1.32203e-07	7.53791e-07	-2.11069	5.78598	12.2124
GRCh38_B4GALT3	GRCh38_ENSG00000158850	1.32595e-07	7.55771e-07	-2.1129	6.7731	14.3109
GRCh38_PLEKHB1	GRCh38_ENSG00000021300	1.3665e-07	7.78353e-07	-2.53556	4.32625	10.9695
GRCh38_ATPAF2	GRCh38_ENSG00000171953	1.40375e-07	7.99029e-07	-2.87172	3.81171	10.9462
GRCh38_DDX19B	GRCh38_ENSG00000157349	1.48941e-07	8.46925e-07	-2.03127	7.11392	14.4503
GRCh38_DRAM2	GRCh38_ENSG00000156171	1.52461e-07	8.66649e-07	-5.48414	1.74574	9.57389
GRCh38_PLSCR1	GRCh38_ENSG00000188313	1.53387e-07	8.71614e-07	-3.28125	5.67022	18.6054
GRCh38_BCS1L	GRCh38_ENSG00000074582	1.64099e-07	9.30912e-07	-3.11134	4.08478	12.7091
GRCh38_AL451085.1	GRCh38_ENSG00000270361	1.66893e-07	9.46439e-07	7.37431	14.6142	1.98177
GRCh38_AC020911.2	GRCh38_ENSG00000267275	1.8431e-07	1.04275e-06	6.84623	7.07252	1.03305
GRCh38_MTIF3	GRCh38_ENSG00000122033	1.88307e-07	1.06464e-06	-3.93523	4.98982	19.6361
GRCh38_UBE2F	GRCh38_ENSG00000184182	1.90302e-07	1.07556e-06	-4.88813	3.04996	14.9086
GRCh38_DPF2	GRCh38_ENSG00000133884	1.92791e-07	1.08926e-06	-2.62187	6.06997	15.9147
GRCh38_DCPS	GRCh38_ENSG00000110063	1.94338e-07	1.09763e-06	-3.32877	3.8591	12.8461
GRCh38_BPNT1	GRCh38_ENSG00000162813	1.99958e-07	1.12823e-06	-2.70238	6.84922	18.5092
GRCh38_AP005482.1	GRCh38_ENSG00000260302	2.00341e-07	1.13002e-06	4.02684	5.05757	1.25597
GRCh38_MTA3	GRCh38_ENSG00000057935	2.06925e-07	1.16676e-06	-2.66333	6.42788	17.1196
GRCh38_EED	GRCh38_ENSG00000074266	2.09758e-07	1.18234e-06	-2.99125	6.6293	19.8299
GRCh38_AC004148.2	GRCh38_ENSG00000263272	2.12168e-07	1.19552e-06	-5.70448	2.48277	14.1629
GRCh38_TNFRSF4	GRCh38_ENSG00000186827	2.22701e-07	1.25319e-06	4.60177	4.60177	1
GRCh38_HIST1H4B	GRCh38_ENSG00000278705	2.40156e-07	1.35051e-06	8.55629	14.6233	1.70906
GRCh38_MRPS6	GRCh38_ENSG00000243927	2.46589e-07	1.38622e-06	-2.7133	6.3141	17.1321
GRCh38_TAF13	GRCh38_ENSG00000197780	2.47582e-07	1.39133e-06	-3.31142	3.25752	10.787
GRCh38_VAPB	GRCh38_ENSG00000124164	2.61401e-07	1.46703e-06	-2.01152	9.69452	19.5007
GRCh38_MBD3	GRCh38_ENSG00000071655	2.64182e-07	1.48214e-06	5.96144	49.9622	8.3809
GRCh38_DAPP1	GRCh38_ENSG00000070190	2.82452e-07	1.58094e-06	-2.23992	5.10738	11.4401
GRCh38_ASH1L	GRCh38_ENSG00000116539	3.07968e-07	1.71803e-06	2.23603	40.1603	17.9605
GRCh38_UMAD1	GRCh38_ENSG00000219545	3.11103e-07	1.73494e-06	-3.69286	3.8356	14.1643
GRCh38_SLC18B1	GRCh38_ENSG00000146409	3.17062e-07	1.76683e-06	-2.46546	4.9894	12.3012
GRCh38_SETD9	GRCh38_ENSG00000155542	3.17137e-07	1.76683e-06	-2.44038	5.48522	13.386
GRCh38_SDHA	GRCh38_ENSG00000073578	3.22527e-07	1.79626e-06	-2.25508	7.06646	15.9354
GRCh38_LITAF	GRCh38_ENSG00000189067	3.75566e-07	2.08474e-06	-2.17569	6.48284	14.1046
GRCh38_SNAP23	GRCh38_ENSG00000092531	3.7792e-07	2.09711e-06	-2.10653	7.33092	15.4428
GRCh38_AC002467.1	GRCh38_ENSG00000241764	3.8646e-07	2.14309e-06	-6.87633	1.29645	8.91483
GRCh38_KLHL42	GRCh38_ENSG00000087448	4.0799e-07	2.26024e-06	-5.16961	2.06493	10.6749
GRCh38_C1orf123	GRCh38_ENSG00000162384	4.19881e-07	2.32381e-06	-2.42019	6.4625	15.6405
GRCh38_BAZ1B	GRCh38_ENSG00000009954	4.33176e-07	2.39345e-06	2.03135	98.9741	48.7233
GRCh38_OS9	GRCh38_ENSG00000135506	4.69156e-07	2.58884e-06	2.02749	33.1353	16.343
GRCh38_GTF2H1	GRCh38_ENSG00000110768	5.03755e-07	2.77793e-06	-2.55375	6.05877	15.4726
GRCh38_PFKM	GRCh38_ENSG00000152556	5.05401e-07	2.78518e-06	-3.13208	5.95866	18.663
GRCh38_OAT	GRCh38_ENSG00000065154	5.08526e-07	2.80148e-06	-2.26778	7.21192	16.355
GRCh38_TEN1	GRCh38_ENSG00000257949	5.11748e-07	2.81831e-06	-2.65441	7.28285	19.3317
HHV8_4_gene-HHV8GK18_gp79	HHV8_4_gene-HHV8GK18_gp79	5.58466e-07	3.07157e-06	-2.01402	2505.14	5045.39
GRCh38_AC138028.2	GRCh38_ENSG00000224888	5.66444e-07	3.11136e-06	6.72909	6.83613	1.01591
GRCh38_PCCA	GRCh38_ENSG00000175198	6.10129e-07	3.34803e-06	-3.70636	3.3947	12.582
GRCh38_THAP9-AS1	GRCh38_ENSG00000251022	6.6245e-07	3.62566e-06	-2.4355	5.10278	12.4278
HHV8_4_ORF47	HHV8_4_gene-HHV8GK18_gp49	6.69658e-07	3.66391e-06	2.34632	193.921	82.649
GRCh38_SNAPC5	GRCh38_ENSG00000174446	6.80331e-07	3.72109e-06	-2.49308	8.72222	21.7452
GRCh38_MED27	GRCh38_ENSG00000160563	6.98026e-07	3.81415e-06	-2.17737	5.62814	12.2546
GRCh38_JAG2	GRCh38_ENSG00000184916	7.12429e-07	3.89158e-06	4.82901	4.92152	1.01916
GRCh38_ACAP3	GRCh38_ENSG00000131584	7.13121e-07	3.8941e-06	13.6985	30.1866	2.20363
GRCh38_INPP1	GRCh38_ENSG00000151689	7.39499e-07	4.03158e-06	-2.38247	7.62994	18.1781
GRCh38_KIF9	GRCh38_ENSG00000088727	7.4864e-07	4.08009e-06	-2.21696	7.45383	16.5248
GRCh38_PQLC3	GRCh38_ENSG00000162976	7.58351e-07	4.12899e-06	-2.02098	5.44858	11.0114
GRCh38_STRBP	GRCh38_ENSG00000165209	7.75911e-07	4.22323e-06	-2.14028	8.65922	18.5331
GRCh38_LINC01943	GRCh38_ENSG00000280721	7.77691e-07	4.23154e-06	-2.03019	4.12362	8.37174
GRCh38_KNSTRN	GRCh38_ENSG00000128944	7.8202e-07	4.25234e-06	-2.1071	7.20225	15.1758
GRCh38_ZNF252P-AS1	GRCh38_ENSG00000255559	7.89937e-07	4.2927e-06	5.77622	6.29901	1.09051
GRCh38_UCP2	GRCh38_ENSG00000175567	8.05874e-07	4.37497e-06	-3.30143	4.4156	14.5778
GRCh38_MRPL53	GRCh38_ENSG00000204822	8.25394e-07	4.47805e-06	-2.42943	5.64812	13.7217
GRCh38_ANKRD12	GRCh38_ENSG00000101745	8.75187e-07	4.74512e-06	2.35933	70.6526	29.946
GRCh38_OSTF1	GRCh38_ENSG00000134996	8.89198e-07	4.81953e-06	-4.1433	2.69995	11.1867
GRCh38_HIST1H4A	GRCh38_ENSG00000278637	9.08709e-07	4.92051e-06	6.02757	7.3824	1.22477
GRCh38_AC083880.1	GRCh38_ENSG00000273391	9.2e-07	4.97844e-06	13.5389	21.1461	1.56188
GRCh38_AC131009.2	GRCh38_ENSG00000256955	9.76299e-07	5.27629e-06	2.8593	2.92211	1.02197
GRCh38_ALDH3A2	GRCh38_ENSG00000072210	1.0051e-06	5.43021e-06	-2.3275	6.44373	14.9978
GRCh38_TIMM9	GRCh38_ENSG00000100575	1.01081e-06	5.45928e-06	-2.75631	7.38148	20.3457
GRCh38_KMT2A	GRCh38_ENSG00000118058	1.01325e-06	5.46897e-06	7.71636	80.0672	10.3763
GRCh38_PIGX	GRCh38_ENSG00000163964	1.05242e-06	5.67309e-06	-3.18008	4.70965	14.977
GRCh38_STAM	GRCh38_ENSG00000136738	1.05564e-06	5.68862e-06	-2.75509	5.68635	15.6664
GRCh38_FBXO5	GRCh38_ENSG00000112029	1.09569e-06	5.89875e-06	-3.20167	7.43093	23.7914
GRCh38_PINLYP	GRCh38_ENSG00000234465	1.09659e-06	5.90169e-06	-5.17634	2.18502	11.3104
GRCh38_AL441992.1	GRCh38_ENSG00000223478	1.12241e-06	6.03292e-06	-3.38687	4.93383	16.7102
GRCh38_SPATC1L	GRCh38_ENSG00000160284	1.12587e-06	6.04956e-06	-2.18855	9.26318	20.2729
GRCh38_GMPR2	GRCh38_ENSG00000100938	1.14259e-06	6.13548e-06	-2.50137	6.11035	15.2843
GRCh38_SPTBN1	GRCh38_ENSG00000115306	1.14511e-06	6.14705e-06	4.53513	140.245	30.9241
GRCh38_FAM45A	GRCh38_ENSG00000119979	1.20194e-06	6.44591e-06	-2.51722	4.67603	11.7706
GRCh38_ZNF292	GRCh38_ENSG00000188994	1.21099e-06	6.4924e-06	2.15827	48.5774	22.5075
GRCh38_AC069224.1	GRCh38_ENSG00000260572	1.21928e-06	6.53475e-06	5.54619	6.00085	1.08198
GRCh38_BST1	GRCh38_ENSG00000109743	1.22637e-06	6.56854e-06	-2.69804	3.25145	8.77254
GRCh38_IFT27	GRCh38_ENSG00000100360	1.23599e-06	6.61799e-06	-3.79	3.29702	12.4957
GRCh38_RHBDF1	GRCh38_ENSG00000007384	1.25145e-06	6.69649e-06	4.87941	4.97574	1.01974
GRCh38_SERGEF	GRCh38_ENSG00000129158	1.2851e-06	6.87216e-06	-2.32231	4.3974	10.2121
GRCh38_C4orf46	GRCh38_ENSG00000205208	1.31175e-06	7.0102e-06	-2.6914	4.47627	12.0474
GRCh38_GTPBP8	GRCh38_ENSG00000163607	1.3308e-06	7.10524e-06	-3.68495	4.11228	15.1535
GRCh38_CHTF8	GRCh38_ENSG00000168802	1.38847e-06	7.40604e-06	-2.93772	5.54107	16.2781
GRCh38_GABARAPL1	GRCh38_ENSG00000139112	1.39613e-06	7.44453e-06	-6.38513	1.07441	6.86026
GRCh38_SMIM20	GRCh38_ENSG00000250317	1.42252e-06	7.58047e-06	-2.74864	6.69916	18.4136
GRCh38_AL596325.1	GRCh38_ENSG00000259788	1.43122e-06	7.62199e-06	3.92853	3.97229	1.01114
GRCh38_AC060834.2	GRCh38_ENSG00000234710	1.49994e-06	7.98036e-06	-9.4411	1.28374	12.12
GRCh38_HPCAL1	GRCh38_ENSG00000115756	1.57244e-06	8.35546e-06	-3.55714	3.80007	13.5174
GRCh38_POLR2A	GRCh38_ENSG00000181222	1.59131e-06	8.44774e-06	6.34173	73.8959	11.6523
GRCh38_TMEM30A	GRCh38_ENSG00000112697	1.64833e-06	8.74493e-06	2.70745	43.174	15.9463
GRCh38_ADCY10	GRCh38_ENSG00000143199	1.65028e-06	8.75248e-06	-2.64126	1	2.64126
GRCh38_N4BP2L1	GRCh38_ENSG00000139597	1.69418e-06	8.97681e-06	-5.26837	2.1349	11.2475
GRCh38_ALDH1B1	GRCh38_ENSG00000137124	1.74476e-06	9.23898e-06	-3.72309	3.07094	11.4334
GRCh38_IAH1	GRCh38_ENSG00000134330	1.77288e-06	9.38493e-06	-2.64628	4.48198	11.8606
GRCh38_AC008267.5	GRCh38_ENSG00000237310	1.79431e-06	9.49239e-06	-5.08867	2.49558	12.6992
GRCh38_COPS7B	GRCh38_ENSG00000144524	1.8002e-06	9.52053e-06	-3.95465	2.89277	11.4399
GRCh38_AC009403.1	GRCh38_ENSG00000216895	1.86493e-06	9.84427e-06	-4.06939	3.22948	13.142
GRCh38_CNDP2	GRCh38_ENSG00000133313	2.0535e-06	1.08226e-05	-2.36522	6.88867	16.2932
GRCh38_TESC	GRCh38_ENSG00000088992	2.06761e-06	1.08902e-05	-3.32972	3.83297	12.7627
GRCh38_GFER	GRCh38_ENSG00000127554	2.33404e-06	1.22819e-05	-2.35853	4.94401	11.6606
GRCh38_TMPRSS3	GRCh38_ENSG00000160183	2.34391e-06	1.23299e-05	-3.90245	2.83772	11.0741
GRCh38_KRI1	GRCh38_ENSG00000129347	2.35624e-06	1.23909e-05	5.27596	46.9886	8.90617
GRCh38_CDA	GRCh38_ENSG00000158825	2.45254e-06	1.28933e-05	-9.83117	1.02427	10.0697
GRCh38_SQOR	GRCh38_ENSG00000137767	2.47139e-06	1.29843e-05	-3.22775	3.2935	10.6306
GRCh38_NINJ1	GRCh38_ENSG00000131669	2.4741e-06	1.29944e-05	-5.21114	2.04637	10.6639
GRCh38_NUBP1	GRCh38_ENSG00000103274	2.51724e-06	1.32086e-05	-2.41662	6.39249	15.4482
GRCh38_LENG1	GRCh38_ENSG00000105617	2.61987e-06	1.37343e-05	-5.99968	2.45737	14.7435
GRCh38_GRAMD1A	GRCh38_ENSG00000089351	2.62624e-06	1.37591e-05	-3.55868	2.73133	9.71991
GRCh38_FUZ	GRCh38_ENSG00000010361	2.64447e-06	1.3846e-05	-2.71776	4.82226	13.1058
GRCh38_CDKN1C	GRCh38_ENSG00000129757	2.67646e-06	1.40091e-05	3.34288	3.37092	1.00839
GRCh38_CLIC5	GRCh38_ENSG00000112782	2.68562e-06	1.40526e-05	-2.0071	7.96602	15.9886
GRCh38_TBC1D7	GRCh38_ENSG00000145979	2.68957e-06	1.40689e-05	-2.58513	5.36579	13.8713
GRCh38_ZMAT5	GRCh38_ENSG00000100319	2.79778e-06	1.46031e-05	-2.13681	5.5005	11.7535
GRCh38_IFI30	GRCh38_ENSG00000216490	2.85904e-06	1.49136e-05	10.5103	28.0205	2.66599
GRCh38_NDOR1	GRCh38_ENSG00000188566	2.86728e-06	1.49519e-05	6.95205	7.26834	1.0455
GRCh38_LINC01971	GRCh38_ENSG00000278200	2.91249e-06	1.51688e-05	4.43111	4.51904	1.01984
GRCh38_CBWD1	GRCh38_ENSG00000172785	2.92247e-06	1.5216e-05	-4.05311	2.68021	10.8632
GRCh38_NOL3	GRCh38_ENSG00000140939	2.99591e-06	1.55888e-05	-2.5485	5.06521	12.9087
GRCh38_EIPR1	GRCh38_ENSG00000032389	3.02265e-06	1.5723e-05	-2.19214	6.22083	13.6369
GRCh38_AC004687.1	GRCh38_ENSG00000265206	3.07721e-06	1.60019e-05	16.7358	42.308	2.528
GRCh38_YME1L1	GRCh38_ENSG00000136758	3.11479e-06	1.61772e-05	2.01847	96.7069	47.9111
GRCh38_SDCBP	GRCh38_ENSG00000137575	3.28241e-06	1.7032e-05	-2.21997	5.46018	12.1215
GRCh38_AC115618.1	GRCh38_ENSG00000204620	3.45549e-06	1.78914e-05	3.61171	3.61171	1
GRCh38_C11orf49	GRCh38_ENSG00000149179	3.4571e-06	1.78942e-05	-4.96373	2.41372	11.9811
GRCh38_AC011498.1	GRCh38_ENSG00000267011	3.56119e-06	1.84159e-05	5.1179	5.1179	1
GRCh38_RBMX2	GRCh38_ENSG00000134597	3.56892e-06	1.84502e-05	-4.34665	3.72132	16.1753
GRCh38_S100A9	GRCh38_ENSG00000163220	3.5923e-06	1.85654e-05	-6.76451	1.30445	8.82397
GRCh38_HIST1H2AC	GRCh38_ENSG00000180573	3.70138e-06	1.91117e-05	5.4602	46.3278	8.48464
GRCh38_HEXIM1	GRCh38_ENSG00000186834	3.70142e-06	1.91117e-05	4.87695	110.564	22.6708
GRCh38_INTS8	GRCh38_ENSG00000164941	3.7633e-06	1.94192e-05	-2.22915	6.62502	14.7682
GRCh38_MRPS24	GRCh38_ENSG00000062582	3.84086e-06	1.98073e-05	13.325	15.4315	1.15808
GRCh38_CXorf56	GRCh38_ENSG00000018610	3.85479e-06	1.98669e-05	-5.8074	1.65019	9.58334
GRCh38_GNPDA2	GRCh38_ENSG00000163281	3.9569e-06	2.03744e-05	-2.09151	8.26082	17.2776
GRCh38_RAB33A	GRCh38_ENSG00000134594	4.25313e-06	2.18729e-05	-3.50709	3.53403	12.3942
GRCh38_MTRNR2L12	GRCh38_ENSG00000269028	4.34859e-06	2.23501e-05	9.13831	14.8816	1.62849
GRCh38_AVEN	GRCh38_ENSG00000169857	4.40997e-06	2.26517e-05	-2.05067	8.55681	17.5472
GRCh38_AC025159.1	GRCh38_ENSG00000257815	4.46453e-06	2.29179e-05	-2.73431	4.2635	11.6577
GRCh38_AC025164.1	GRCh38_ENSG00000245904	4.4765e-06	2.29723e-05	9.09843	15.9228	1.75006
GRCh38_FKBP7	GRCh38_ENSG00000079150	4.58651e-06	2.35297e-05	-5.30287	1.15345	6.11661
GRCh38_CSRP1	GRCh38_ENSG00000159176	4.78557e-06	2.45284e-05	-4.12434	3.63385	14.9872
GRCh38_CSTF2	GRCh38_ENSG00000101811	4.80424e-06	2.46166e-05	-2.33984	5.14181	12.031
GRCh38_DECR2	GRCh38_ENSG00000242612	4.86288e-06	2.49095e-05	-2.1643	4.7774	10.3397
GRCh38_NUP93	GRCh38_ENSG00000102900	4.92055e-06	2.51972e-05	-2.05455	6.18883	12.7152
GRCh38_SLC47A2	GRCh38_ENSG00000180638	4.98835e-06	2.55366e-05	2.99055	3.0283	1.01262
GRCh38_FASTKD2	GRCh38_ENSG00000118246	5.08641e-06	2.60306e-05	-2.87557	4.2895	12.3348
GRCh38_BLOC1S6	GRCh38_ENSG00000104164	5.11464e-06	2.61671e-05	-2.77752	7.20168	20.0028
GRCh38_TRIM2	GRCh38_ENSG00000109654	5.16588e-06	2.64212e-05	-3.08464	2.41386	7.4459
GRCh38_TENT2	GRCh38_ENSG00000164329	5.46774e-06	2.79246e-05	-3.2317	4.42139	14.2886
GRCh38_ACOT9	GRCh38_ENSG00000123130	5.46813e-06	2.79246e-05	-3.22354	3.31196	10.6762
GRCh38_VPS26B	GRCh38_ENSG00000151502	5.5368e-06	2.82667e-05	-2.74114	5.34374	14.6479
GRCh38_AC010319.3	GRCh38_ENSG00000269053	5.74776e-06	2.9308e-05	3.78028	3.99597	1.05706
GRCh38_EIF1AD	GRCh38_ENSG00000175376	5.86141e-06	2.98693e-05	-2.67104	4.04132	10.7945
GRCh38_APPBP2	GRCh38_ENSG00000062725	6.0056e-06	3.05948e-05	-2.04577	6.97103	14.2612
GRCh38_HDHD2	GRCh38_ENSG00000167220	6.07751e-06	3.09424e-05	-4.45253	2.32173	10.3376
GRCh38_SMARCA4	GRCh38_ENSG00000127616	6.113e-06	3.11137e-05	2.45929	133.569	54.3118
GRCh38_C21orf58	GRCh38_ENSG00000160298	6.2e-06	3.15182e-05	17.3937	33.98	1.95358
GRCh38_RARRES3	GRCh38_ENSG00000133321	6.41376e-06	3.25556e-05	-5.53805	3.54788	19.6484
GRCh38_AC025181.2	GRCh38_ENSG00000272086	6.41656e-06	3.25599e-05	-3.65487	1.98894	7.26931
GRCh38_ABHD17A	GRCh38_ENSG00000129968	6.73081e-06	3.41133e-05	2.05675	106.53	51.7955
GRCh38_XRCC4	GRCh38_ENSG00000152422	7.01205e-06	3.55066e-05	-2.39415	5.55312	13.295
GRCh38_ARMT1	GRCh38_ENSG00000146476	7.02042e-06	3.55275e-05	-4.02296	3.59546	14.4644
GRCh38_COQ3	GRCh38_ENSG00000132423	7.11039e-06	3.59611e-05	-4.47086	3.46113	15.4742
GRCh38_TBC1D10C	GRCh38_ENSG00000175463	7.48489e-06	3.7821e-05	3.36907	3.40882	1.0118
GRCh38_AC018653.3	GRCh38_ENSG00000256967	7.62096e-06	3.8497e-05	-2.88824	1.12517	3.24977
GRCh38_ABCF1	GRCh38_ENSG00000204574	7.64195e-06	3.85914e-05	2.99433	167.274	55.8636
GRCh38_DDN-AS1	GRCh38_ENSG00000257913	7.82303e-06	3.94465e-05	-2.40939	7.06888	17.0317
GRCh38_AL022069.1	GRCh38_ENSG00000261420	7.82717e-06	3.94544e-05	7.87349	11.6325	1.47742
GRCh38_LINC02506	GRCh38_ENSG00000251129	8.08445e-06	4.07035e-05	10.8314	20.4717	1.89002
GRCh38_AC084033.3	GRCh38_ENSG00000257698	8.20676e-06	4.1307e-05	-4.06071	2.78945	11.3271
GRCh38_CDK1	GRCh38_ENSG00000170312	8.42326e-06	4.2384e-05	-2.03706	12.5108	25.4853
GRCh38_CDK2AP2	GRCh38_ENSG00000167797	8.51877e-06	4.28517e-05	-4.07342	3.33893	13.6009
GRCh38_FAM83H	GRCh38_ENSG00000180921	8.65252e-06	4.34724e-05	14.2691	14.9289	1.04624
GRCh38_TAF1D	GRCh38_ENSG00000166012	8.7774e-06	4.40866e-05	2.34963	135.647	57.7313
GRCh38_ARFGAP3	GRCh38_ENSG00000242247	8.91964e-06	4.47609e-05	-2.66927	4.60089	12.281
GRCh38_MRRF	GRCh38_ENSG00000148187	8.9437e-06	4.48548e-05	-2.42979	5.57105	13.5365
GRCh38_NLRP9	GRCh38_ENSG00000185792	9.01513e-06	4.51995e-05	-2.50866	1	2.50866
GRCh38_CHAMP1	GRCh38_ENSG00000198824	9.17105e-06	4.59401e-05	-2.35921	6.45113	15.2196
GRCh38_ASB9	GRCh38_ENSG00000102048	9.21546e-06	4.61488e-05	-3.17018	3.34306	10.5981
GRCh38_NOM1	GRCh38_ENSG00000146909	9.54084e-06	4.7707e-05	6.38772	86.9486	13.6118
GRCh38_CMTM8	GRCh38_ENSG00000170293	9.54563e-06	4.77168e-05	-3.16093	2.52581	7.98392
GRCh38_B4GALT1-AS1	GRCh38_ENSG00000233554	9.67496e-06	4.83345e-05	-2.74745	1.02666	2.82069
GRCh38_FAM156A	GRCh38_ENSG00000268350	9.86299e-06	4.92299e-05	2.67036	2.67036	1
GRCh38_U2AF1L4	GRCh38_ENSG00000161265	1.00745e-05	5.02407e-05	-4.21559	1.40073	5.90489
GRCh38_EIF4G1	GRCh38_ENSG00000114867	1.0338e-05	5.15243e-05	3.67412	145.168	39.511
GRCh38_AC009163.7	GRCh38_ENSG00000274220	1.04319e-05	5.19612e-05	5.56236	5.56236	1
GRCh38_HIST1H4H	GRCh38_ENSG00000158406	1.11549e-05	5.54637e-05	6.9305	36.1568	5.21706
GRCh38_BRD4	GRCh38_ENSG00000141867	1.12755e-05	5.6014e-05	4.5548	92.8235	20.3793
GRCh38_HSD17B14	GRCh38_ENSG00000087076	1.21311e-05	6.01574e-05	-3.30469	1.89003	6.24597
GRCh38_PDLIM2	GRCh38_ENSG00000120913	1.23532e-05	6.12226e-05	-3.29138	3.16752	10.4255
GRCh38_MAP3K8	GRCh38_ENSG00000107968	1.28285e-05	6.34845e-05	-4.17304	2.71602	11.3341
GRCh38_HSDL2	GRCh38_ENSG00000119471	1.29115e-05	6.38765e-05	-2.3084	6.35683	14.6741
GRCh38_KLHL18	GRCh38_ENSG00000114648	1.29329e-05	6.39636e-05	-2.53038	3.40665	8.62013
GRCh38_RGS10	GRCh38_ENSG00000148908	1.35759e-05	6.71037e-05	-2.7318	4.48565	12.2539
GRCh38_SAT1	GRCh38_ENSG00000130066	1.36004e-05	6.72052e-05	5.28465	85.8818	16.2512
GRCh38_UCKL1-AS1	GRCh38_ENSG00000280213	1.37159e-05	6.77563e-05	8.13342	9.66304	1.18807
GRCh38_TIGAR	GRCh38_ENSG00000078237	1.37938e-05	6.80405e-05	-2.56404	6.17557	15.8344
GRCh38_SPOUT1	GRCh38_ENSG00000198917	1.41408e-05	6.96707e-05	-2.46194	5.01278	12.3412
GRCh38_SMIM13	GRCh38_ENSG00000224531	1.4272e-05	7.02754e-05	-2.11911	5.23808	11.1001
GRCh38_AL121983.1	GRCh38_ENSG00000224977	1.45073e-05	7.13717e-05	5.2138	5.2138	1
GRCh38_ENDOG	GRCh38_ENSG00000167136	1.47433e-05	7.24266e-05	-2.00944	7.78821	15.6499
GRCh38_BCAS3	GRCh38_ENSG00000141376	1.48202e-05	7.27828e-05	-2.63073	6.19979	16.31
GRCh38_KRT81	GRCh38_ENSG00000205426	1.48739e-05	7.30252e-05	-2.94893	2.68746	7.92513
GRCh38_FOPNL	GRCh38_ENSG00000133393	1.49046e-05	7.31548e-05	-2.08891	5.45153	11.3878
GRCh38_TBC1D15	GRCh38_ENSG00000121749	1.58989e-05	7.7898e-05	-2.01465	6.98383	14.07
GRCh38_PIK3R3	GRCh38_ENSG00000117461	1.64312e-05	8.03887e-05	9.42638	35.5091	3.76699
GRCh38_C6orf52	GRCh38_ENSG00000137434	1.76256e-05	8.61069e-05	-8.28555	1	8.28555
GRCh38_GOSR1	GRCh38_ENSG00000108587	1.78778e-05	8.72883e-05	-2.93765	4.89946	14.3929
GRCh38_COQ8A	GRCh38_ENSG00000163050	1.79279e-05	8.75076e-05	-2.21107	5.57613	12.3292
GRCh38_RORA-AS1	GRCh38_ENSG00000245534	1.85906e-05	9.05841e-05	9.24207	11.4105	1.23463
GRCh38_HLA-DPA1	GRCh38_ENSG00000231389	1.87601e-05	9.13567e-05	-3.56593	2.16614	7.7243
GRCh38_C12orf76	GRCh38_ENSG00000174456	1.8816e-05	9.16024e-05	-2.88316	4.11288	11.8581
GRCh38_PIGC	GRCh38_ENSG00000135845	1.92249e-05	9.35389e-05	-5.83387	2.38562	13.9174
GRCh38_ELP4	GRCh38_ENSG00000109911	1.98867e-05	9.66469e-05	-2.71774	3.28487	8.92742
GRCh38_LONP1	GRCh38_ENSG00000196365	2.03655e-05	9.88877e-05	4.60717	71.6143	15.5441
GRCh38_PWWP2A	GRCh38_ENSG00000170234	2.0408e-05	9.90653e-05	-2.52222	4.00447	10.1002
GRCh38_YPEL3	GRCh38_ENSG00000090238	2.07264e-05	0.000100524	-2.39376	5.93319	14.2027
GRCh38_EVI5	GRCh38_ENSG00000067208	2.08066e-05	0.000100884	-2.85938	3.16115	9.03892
GRCh38_DST	GRCh38_ENSG00000151914	2.12306e-05	0.00010288	6.49387	65.4977	10.0861
GRCh38_NIPSNAP2	GRCh38_ENSG00000146729	2.12847e-05	0.000103113	-2.3619	6.77094	15.9923
GRCh38_EIF3B	GRCh38_ENSG00000106263	2.19213e-05	0.000106043	3.49175	190.668	54.6053
GRCh38_AL451165.2	GRCh38_ENSG00000272288	2.27078e-05	0.000109659	-2.32731	3.0348	7.06293
GRCh38_EGLN1	GRCh38_ENSG00000135766	2.27253e-05	0.000109711	-2.56566	4.5188	11.5937
GRCh38_RHOV	GRCh38_ENSG00000104140	2.36144e-05	0.00011384	-2.16538	6.46442	13.9979
GRCh38_AC012313.8	GRCh38_ENSG00000269473	2.4087e-05	0.000116018	2.89892	2.89892	1
GRCh38_CD2BP2	GRCh38_ENSG00000169217	2.49964e-05	0.000120295	-2.2442	7.61164	17.0821
GRCh38_HACD4	GRCh38_ENSG00000188921	2.55145e-05	0.000122648	-2.13439	4.77447	10.1906
GRCh38_DLL4	GRCh38_ENSG00000128917	2.56259e-05	0.000123113	4.85374	8.6343	1.7789
GRCh38_STK3	GRCh38_ENSG00000104375	2.59425e-05	0.000124598	-3.20843	3.28258	10.5319
GRCh38_SLC25A14	GRCh38_ENSG00000102078	2.60061e-05	0.000124832	-3.17718	2.6722	8.49007
GRCh38_TAF1L	GRCh38_ENSG00000122728	2.65542e-05	0.00012739	3.95463	4.15216	1.04995
GRCh38_HHLA3	GRCh38_ENSG00000197568	2.68168e-05	0.000128577	-2.14695	4.34894	9.33695
GRCh38_AC073365.1	GRCh38_ENSG00000223812	2.69502e-05	0.000129142	-2.40022	3.57333	8.57678
GRCh38_CLUAP1	GRCh38_ENSG00000103351	2.6975e-05	0.000129224	-2.16351	5.70188	12.3361
GRCh38_PALM	GRCh38_ENSG00000099864	2.70031e-05	0.000129322	4.18817	4.18817	1
GRCh38_AC095055.1	GRCh38_ENSG00000270681	2.73352e-05	0.000130875	-2.038	1.82192	3.71307
GRCh38_EFEMP2	GRCh38_ENSG00000172638	2.75808e-05	0.000132014	2.43612	2.43612	1
GRCh38_MKRN2	GRCh38_ENSG00000075975	2.79799e-05	0.000133886	-2.69661	5.05403	13.6287
GRCh38_MYH9	GRCh38_ENSG00000100345	3.10387e-05	0.000148184	6.33985	55.5544	8.76274
HHV8_4_ORF10	HHV8_4_gene-HHV8GK18_gp07	3.18066e-05	0.000151721	4.01936	176.748	43.9743
GRCh38_TMEM203	GRCh38_ENSG00000187713	3.23213e-05	0.000154089	-2.56627	5.72628	14.6952
GRCh38_HSD17B8	GRCh38_ENSG00000204228	3.24245e-05	0.000154537	-6.36401	1.96238	12.4886
GRCh38_SYT12	GRCh38_ENSG00000173227	3.3242e-05	0.000158388	2.60612	2.60612	1
GRCh38_AC016065.1	GRCh38_ENSG00000246089	3.59151e-05	0.000170785	-5.22469	2.06356	10.7814
GRCh38_TMEM222	GRCh38_ENSG00000186501	3.61512e-05	0.000171859	-2.00487	5.56015	11.1474
GRCh38_CAB39L	GRCh38_ENSG00000102547	3.70696e-05	0.000175926	-3.0249	2.14564	6.49034
GRCh38_CTNNBIP1	GRCh38_ENSG00000178585	3.71749e-05	0.000176326	-6.30389	1.35493	8.54136
GRCh38_CDK12	GRCh38_ENSG00000167258	3.74718e-05	0.000177684	5.29027	66.0543	12.486
GRCh38_AC092117.1	GRCh38_ENSG00000276791	3.76604e-05	0.000178478	4.11273	4.12597	1.00322
GRCh38_UBXN10-AS1	GRCh38_ENSG00000225986	3.81237e-05	0.00018052	-2.50157	2.52963	6.32805
GRCh38_RANGRF	GRCh38_ENSG00000108961	3.83365e-05	0.000181426	-2.06432	6.39244	13.196
GRCh38_CDK5RAP1	GRCh38_ENSG00000101391	3.87845e-05	0.000183494	-5.38223	1.96676	10.5855
GRCh38_PPP3CB	GRCh38_ENSG00000107758	3.89427e-05	0.000184191	-4.30221	3.34546	14.3929
GRCh38_FAM174A	GRCh38_ENSG00000174132	3.91375e-05	0.00018506	-2.61312	2.38745	6.23869
GRCh38_ST6GALNAC4	GRCh38_ENSG00000136840	4.03644e-05	0.000190807	-4.40669	2.15843	9.51151
GRCh38_PRPS2	GRCh38_ENSG00000101911	4.05242e-05	0.000191491	-2.21136	6.55453	14.4944
GRCh38_NUDT2	GRCh38_ENSG00000164978	4.40049e-05	0.000207374	-2.0973	7.0627	14.8126
GRCh38_AC009133.2	GRCh38_ENSG00000259952	4.4203e-05	0.000208249	3.49142	3.50003	1.00247
GRCh38_SSX2IP	GRCh38_ENSG00000117155	4.50916e-05	0.000212138	-2.5088	5.01501	12.5817
GRCh38_GPR160	GRCh38_ENSG00000173890	4.52993e-05	0.000213055	-2.1608	5.73659	12.3956
[truncated: 867 more rows]
